# Supplementary material for: Evaluation of Dimercaptosuccinic Acid-Coated Iron Nanoparticles Immunotargeted to Amyloid Beta as MRI Contrast Agents for the Diagnosis of Alzheimer’s Disease
Source: Cells. 2023 Sep 14;12(18):2279. doi: 10.3390/cells12182279 (PMC10527350; doi:10.3390/cells12182279)
Supplement: Supplementary file 1 [file cells-12-02279-s001.zip]

Archive with 2 entries (2 files):
- Supplementary Datasheet 1.xlsx
- Supplementary materials.pdf
