# Supplementary material for: Evaluation of Dimercaptosuccinic Acid-Coated Iron Nanoparticles Immunotargeted to Amyloid Beta as MRI Contrast Agents for the Diagnosis of Alzheimer’s Disease
Source: Cells. 2023 Sep 14;12(18):2279. doi: 10.3390/cells12182279 (PMC10527350; doi:10.3390/cells12182279)
Supplement: Supplementary file 1 [file cells-12-02279-s001.zip › Supplementary Datasheet 1.xlsx]

## Sheet: C vs iron nanoparticles
=-LOG(@P-@value)	Difference	Protein IDs	Majority protein IDs	Protein names	Gene names	id	Symbol type	Symbol size	Peptides	Razor + unique peptides	Unique peptides	Sequence coverage [%]	Unique + razor sequence coverage [%]	Unique sequence coverage [%]	Mol. weight [kDa]	Q-value	Score	Intensity	MS/MS count	Student's T-test p-value NS_C	Student's T-test q-value NS_C	Student's T-test Difference NS_C	Student's T-test Test statistic NS_C	LFQ intensity C1	LFQ intensity C2	LFQ intensity C3	LFQ intensity S1	LFQ intensity S3
1.60646	-0.683529	B5MCX3;A0A384N6H6;Q15019;C9J2Q4;H7C2Y0;C9IY94;C9IZU3;C9JQJ4;C9J938;H7C310;C9JB25;A0A1B0GXJ2;C9JFT1;F8WB65;B5MD47;C9JZI2	B5MCX3;A0A384N6H6;Q15019;C9J2Q4;H7C2Y0	Septin-2	SEPT2	936	1	5	9	9	9	34.6	34.6	34.6	36.94	0	87.864	4276300000	33	0.0247481	0.778261	-0.683529	-4.19255	28.2249	28.1069	28.4253	27.7169	27.4207
3.1257	-3.91475	I7JB59;A1LUE4;Q9UNQ0;Q8WZ76;I4EPX2;F8S0F7;F8S0F6;F8S0F2	I7JB59;A1LUE4;Q9UNQ0	ATP-binding cassette sub-family G member 2	ABCG2	1173	1	5	3	3	3	4	4	4	72.404	0	6.1007	2544300000	10	0.000748689	1	-3.91475	-14.2509	29.2352	29.4446	29.82	25.366	25.8044
1.70922	-0.706283	F8W1A4;A0A140VK93;P54819;F8VZG5;A0A5F9ZHP2;F8VY04;A0A5K1VW67;B4DLK2;G3V213;F8VPP1	F8W1A4;A0A140VK93;P54819;F8VZG5;A0A5F9ZHP2;F8VY04;A0A5K1VW67;B4DLK2;G3V213	Adenylate kinase 2, mitochondrial;Adenylate kinase 2, mitochondrial;Adenylate kinase 2, mitochondrial, N-terminally processed	AK2	796	1	5	14	14	14	72.4	72.4	72.4	25.63	0	124.7	17446000000	97	0.0195335	0.753366	-0.706283	-4.58064	29.6476	29.9309	29.6697	29.1772	28.909
1.54296	-1.36904	E5RHT6;F8W1U7;Q8N6T3;E5RHC5;F8VWH9;Q53F62;E5RHH7	E5RHT6;F8W1U7;Q8N6T3;E5RHC5;F8VWH9;Q53F62	ADP-ribosylation factor GTPase-activating protein 1	ARFGAP1	1775	1	5	3	3	3	19.7	19.7	19.7	26.555	0	11.302	1190400000	13	0.0286442	0.706877	-1.36904	-3.96581	26.8661	27.2812	27.2371	25.3559	26.1622
1.42754	-0.476462	E9PK09;E9PQN2;E9PKI6;E9PK91;Q9NYF8;A0A1W2PQ43;Q6DCA8;E9PJA7;H0YF00	E9PK09;E9PQN2;E9PKI6;E9PK91;Q9NYF8;A0A1W2PQ43;Q6DCA8;E9PJA7	Bcl-2-associated transcription factor 1	BCLAF1	1808	1	5	14	14	14	21.4	21.4	21.4	83.134	0	72.538	9973400000	74	0.0373642	0.666082	-0.476462	-3.57706	28.8326	29.1453	28.9715	28.4207	28.5926
1.33958	-1.01692	Q59ET3;B2R9K8;A0A024RDL1;P40227;A1JUI8;B4DPJ8;B4DN39	Q59ET3;B2R9K8;A0A024RDL1;P40227;A1JUI8;B4DPJ8	T-complex protein 1 subunit zeta	CCT6A	482	1	5	12	12	10	30.1	30.1	26.8	57.761	0	48.702	6843400000	53	0.0457535	0.640273	-1.01692	-3.29942	29.0156	28.4424	28.6747	27.9904	27.3975
1.46934	-0.588549	A8K818;O15446;Q05BI1;A0JLT1	A8K818;O15446;Q05BI1;A0JLT1	DNA-directed RNA polymerase I subunit RPA34	CD3EAP	1316	1	5	5	5	5	17.5	17.5	17.5	54.958	0	8.6532	375320000	8	0.033936	0.681758	-0.588549	-3.71449	26.158	26.2013	25.8137	25.4781	25.4602
2.98134	-1.2559	D6RFH2;D6R9V8;A0A8I5KX85;D3DND1;Q9UKY7;D6RAV0;D6RDN0	D6RFH2;D6R9V8;A0A8I5KX85;D3DND1;Q9UKY7;D6RAV0;D6RDN0	Protein CDV3 homolog	CDV3	1155	1	5	2	2	2	50.9	50.9	50.9	11.67	0	16.483	326760000	4	0.0010439	0.885	-1.2559	-12.7376	26.4951	26.2544	26.4238	25.0882	25.1822
1.91967	-1.03755	Q03701;B2R5U7;C9J9W7	Q03701;B2R5U7	CCAAT/enhancer-binding protein zeta	CEBPZ	1373	1	5	5	5	5	7	7	7	120.97	0	29.247	891920000	15	0.0120318	0.84528	-1.03755	-5.46658	26.7391	26.3113	26.414	25.5729	25.3282
1.9481	-1.90634	Q567R9;H0YHG0;P82979;F8VZQ9;A4D286	Q567R9;H0YHG0;P82979;F8VZQ9;A4D286	SAP domain-containing ribonucleoprotein	CIP29	1883	1	5	4	4	4	34.7	34.7	34.7	16.83	0	24.936	1216900000	15	0.0112694	0.840522	-1.90634	-5.59662	27.3298	27.4366	27.2613	24.9879	25.8846
1.32312	-0.359078	A0A024RAQ1;P16989;A0A024RAV4;Q96GD7;Q59EB5;A0A0D9SEI8	A0A024RAQ1;P16989;A0A024RAV4;Q96GD7	Y-box-binding protein 3	CSDA	388	1	5	16	10	10	62.4	51.3	51.3	40.089	0	81.079	5861900000	40	0.0475205	0.628645	-0.359078	-3.24914	28.6734	28.6595	28.5018	28.1389	28.366
1.35647	-0.810675	E9PID8;B4DUD5;E7EWR4;B3V096;P33240;A0A0A0MT56;Q9H0L4	E9PID8;B4DUD5;E7EWR4;B3V096;P33240;A0A0A0MT56	Cleavage stimulation factor subunit 2	CSTF2	1503	1	5	5	5	5	13	13	13	46.665	0	19.033	1301200000	20	0.0440079	0.662747	-0.810675	-3.35156	26.9695	27.2053	27.1108	25.9825	26.5866
1.83311	-0.425512	Q53HG7;A0A384MDY8;Q14247;A0A024R5M3;Q76MU0;B3KRK4;B4E358;H0YCD9;A0A0B6XJY7;H0YEV2	Q53HG7;A0A384MDY8;Q14247;A0A024R5M3;Q76MU0	Src substrate cortactin	CTTN	902	1	5	19	19	19	42.2	42.2	42.2	61.557	0	59.514	7925400000	68	0.0146856	0.839733	-0.425512	-5.08636	28.1573	28.1625	28.1491	27.6188	27.8428
1.43839	-1.52701	C9JFR7;G4XXL9;P99999;Q6LER6;CON__P62894	C9JFR7;G4XXL9;P99999	Cytochrome c	CYCS	1684	1	5	8	8	8	58.4	58.4	58.4	11.333	0	88.084	13409000000	66	0.0364426	0.683257	-1.52701	-3.61237	29.3679	29.5518	29.451	28.4895	27.3703
1.36841	-0.889896	A0A7I2V4Y9;A0A7I2V4H4;A0A384MDU9;V9HW58;Q53H88;Q13561;A8K8J9;B3KTX4;H0YI98;F8W1I6;F8VW18;A0A7I2V390;H0YHL1;F8VRV7	A0A7I2V4Y9;A0A7I2V4H4;A0A384MDU9;V9HW58;Q53H88;Q13561;A8K8J9;B3KTX4;H0YI98;F8W1I6;F8VW18;A0A7I2V390	Dynactin subunit 2	DCTN2	899	1	5	6	6	6	22.2	22.2	22.2	41.622	0	23.32	1696000000	21	0.0428145	0.653854	-0.889896	-3.38874	27.2873	27.1872	27.6737	26.7339	26.2517
1.32741	-0.737147	Q6FI51;Q6FHS4;P25685;A0A7I2V3K7;B4DKK9;M0R080;M0QXK0;A0A7I2YQW1	Q6FI51;Q6FHS4;P25685;A0A7I2V3K7;B4DKK9	DnaJ homolog subfamily B member 1	DNAJB1	2190	1	5	5	5	5	15	15	15	38.01	0	13.665	545020000	18	0.0470535	0.632739	-0.737147	-3.26219	25.8336	25.6003	25.5532	24.6619	25.1886
1.60043	-0.673074	P26358;A0A7I2V5D0;A0A024R7E3;A0A7I2V490;A0A7I2YQA8;A0A7I2V5F1;A0A7I2YQQ0;Q59FP7;A0A7I2V2G5;A0A7I2V5F6;I6L9H2;A0A7I2V3F8;K7EJL0;K7ENW7;B3KVA0;K7EMU8;K7EIZ6;K7ENQ6;A0A7I2V311	P26358;A0A7I2V5D0;A0A024R7E3;A0A7I2V490;A0A7I2YQA8;A0A7I2V5F1;A0A7I2YQQ0;Q59FP7;A0A7I2V2G5;A0A7I2V5F6;I6L9H2	DNA (cytosine-5)-methyltransferase 1;DNA (cytosine-5)-methyltransferase	DNMT1	276	1	5	5	5	5	3.5	3.5	3.5	183.16	0	18.793	1010300000	19	0.0250942	0.777787	-0.673074	-4.1706	26.6344	26.8311	26.7803	26.2664	25.8846
1.52337	-1.37512	Q15075;A8K7J3;Q05D76	Q15075;A8K7J3	Early endosome antigen 1	EEA1	2471	1	5	14	14	14	14.7	14.7	14.7	162.46	0	74.064	1392600000	23	0.0299661	0.715586	-1.37512	-3.89774	27.1921	27.2098	26.6133	25.3	25.9599
1.55496	-0.374411	P29692;E9PRY8;B2RAR6;D3DWK1;Q9BW34;E9PQZ1;E9PK01;Q9H7G6;Q71RH4;A0A087X1X7;E9PQ49;E9PI39;E9PL71;H0YE58;E9PL12;E9PPR1;E9PMW7;H0YCK7;E9PIZ1;E9PN91;E9PK06;E9PK72;E9PKK3;E9PQC9;E9PJD0;E9PNW6	P29692;E9PRY8;B2RAR6;D3DWK1;Q9BW34;E9PQZ1;E9PK01;Q9H7G6;Q71RH4;A0A087X1X7;E9PQ49;E9PI39	Elongation factor 1-delta	EEF1D	2208	1	5	20	20	17	71.2	71.2	68.7	31.121	0	263.45	63532000000	122	0.0278635	0.704357	-0.374411	-4.00793	31.3308	31.2216	31.4552	30.9163	31.0066
1.42299	-2.00604	B4DEP6;E7EX17;B4DRM3;P23588;Q7Z5Y0;B4DS01;F8VX11;F8W0K0;F8VRU1;F8VYE9;F8VSC7;F8VP89	B4DEP6;E7EX17;B4DRM3;P23588;Q7Z5Y0;B4DS01;F8VX11	Eukaryotic translation initiation factor 4B	EIF4B	1517	1	5	12	12	12	22.7	22.7	22.7	66.127	0	89.785	3224900000	31	0.0377584	0.658216	-2.00604	-3.5623	28.5614	27.455	28.3195	25.6237	26.5881
1.81269	-0.510305	E5RHX8;J3KNT2;E5RI00	E5RHX8;J3KNT2;E5RI00	Transcription and mRNA export factor ENY2	ENY2	1776	1	5	2	2	1	30	30	13	11.315	0	16.78	1079300000	15	0.0153924	0.820375	-0.510305	-5	26.7409	26.5259	26.488	26.0867	26.0625
1.85634	-0.895425	P05204	P05204	Non-histone chromosomal protein HMG-17	HMGN2	2110	1	5	11	11	6	75.6	75.6	60	9.3926	0	55.486	17416000000	51	0.0139207	0.887259	-0.895425	-5.18613	30.9004	30.6974	30.4471	29.7403	29.832
1.90798	-0.466189	A0A384MDT2;P55795;B4DFK9;B4DP00;H0YBK1	A0A384MDT2;P55795;B4DFK9;B4DP00	Heterogeneous nuclear ribonucleoprotein H2	HNRNPH2	897	1	5	11	3	3	28.7	10.9	10.9	49.263	0	13.423	968930000	16	0.01236	0.824615	-0.466189	-5.41387	26.1713	26.1911	26.0034	25.7078	25.6037
1.51038	-1.35913	O95373;B3KQG6;B3KNG9;E9PLJ0	O95373;B3KQG6;B3KNG9	Importin-7	IPO7	2081	1	5	4	4	4	5.1	5.1	5.1	119.52	0	36.383	1348100000	18	0.0308756	0.697419	-1.35913	-3.85311	27.1633	26.6652	27.6026	25.8476	25.7216
1.43372	-0.493338	A0A7I2V3Z3;A0A7I2V351;A0A7I2V487;Q7Z726;A8K7D9;A0A7I2YQE1;P52292;J3QLL0;J3KS65;J3QL07	A0A7I2V3Z3;A0A7I2V351;A0A7I2V487;Q7Z726;A8K7D9;A0A7I2YQE1;P52292;J3QLL0;J3KS65	Importin subunit alpha;Importin subunit alpha-1	KPNA2	1058	1	5	11	11	11	33.8	33.8	33.8	43.541	0	109.58	6059700000	59	0.0368369	0.675831	-0.493338	-3.59713	28.2434	28.4794	28.3826	28.0158	27.7345
1.59496	-2.31252	A0A0B6XK00	A0A0B6XK00		LGALS1	619	1	5	3	1	1	67.7	35.5	35.5	3.3368	0	2.6984	1627000000	9	0.0254118	0.7396	-2.31252	-4.15079	27.8838	28.1581	27.4947	26.2021	24.864
1.57395	-1.25434	Q8N1G4	Q8N1G4	Leucine-rich repeat-containing protein 47	LRRC47	2651	1	5	8	8	8	20.4	20.4	20.4	63.472	0	40.702	1769900000	24	0.0266719	0.710491	-1.25434	-4.07525	27.2409	26.7148	26.9333	25.3914	26.0259
1.33452	-0.335104	P43243;A8MXP9;A0A0R4J2E8;Q68D11;D6REM6;D6R991;H0Y8T4;B3KM87;Q5CZA7;B4DF66;Q9H4N1;Q68E03;D6R8Z5;D6RE02;A0A1B0GX04;D6RBI2;D6REK4;D6RCM3;D6RBS2;D6RAY2;D6RAM9;D6R9F3;D6RBK5;D6RB45	P43243;A8MXP9;A0A0R4J2E8;Q68D11;D6REM6;D6R991	Matrin-3	MATR3	665	1	5	28	28	18	35.5	35.5	21	94.622	0	271.49	78154000000	228	0.0462895	0.635156	-0.335104	-3.28391	30.9909	31.1249	30.9891	30.8125	30.5873
1.68078	-0.593703	A0A1U9XBE3;A0A1U9XBE0;A0A1U9XBC1;A0A1U9XBC0;Q14676;A0A1U9XBD9;A0A1U9XBF2;A0A1U9XBD4;A0A1U9XBB2;B4DYH4;A0A1U9XBC2;A0A1U9XBE1;A0A1U9XBC3;H0Y6Z8	A0A1U9XBE3;A0A1U9XBE0;A0A1U9XBC1;A0A1U9XBC0;Q14676;A0A1U9XBD9;A0A1U9XBF2;A0A1U9XBD4;A0A1U9XBB2;B4DYH4;A0A1U9XBC2;A0A1U9XBE1;A0A1U9XBC3	Mediator of DNA damage checkpoint protein 1	MDC1	835	1	5	18	18	18	21.3	21.3	21.3	226.64	0	108	2244100000	31	0.0208556	0.754047	-0.593703	-4.4705	27.2597	27.2517	27.0553	26.4598	26.7306
1.7107	-0.919376	Q9BQG0;I3L1L3;B4DZZ1;B4DE42;B4DWP5;I3L311	Q9BQG0;I3L1L3	Myb-binding protein 1A	MYBBP1A	2757	1	5	21	21	21	19.4	19.4	19.4	148.85	0	45.162	2966200000	54	0.0194668	0.7722	-0.919376	-4.58645	27.2647	27.7263	27.7233	26.6099	26.6942
2.11258	-0.716113	A0A8I5KZ38;P35580;Q9UE82;G1UI33;A0A8I5KSC2;A0A8I5KTT7	A0A8I5KZ38;P35580	Myosin-10	MYH10	1158	1	5	26	15	15	17.4	12.3	12.3	230.16	0	114.21	2658200000	34	0.00771642	0.812667	-0.716113	-6.40313	26.933	26.6819	26.8238	26.1784	26.0152
1.69728	-0.505609	B3KNC3;Q9Y3T9;Q8NAK7;B4DM71;Q9H9J5	B3KNC3;Q9Y3T9	Nucleolar complex protein 2 homolog	NOC2L	1454	1	5	5	5	5	7.2	7.2	7.2	84.916	0	12.536	856940000	18	0.0200781	0.75	-0.505609	-4.53414	26.947	26.9611	26.9054	26.579	26.2855
1.59783	-1.15911	Q8WUM0;B4E206;A0A024R3R6;B4E3T7	Q8WUM0;B4E206	Nuclear pore complex protein Nup133	NUP133	2683	1	5	5	5	5	6.1	6.1	6.1	128.98	0	29.95	1176900000	13	0.0252448	0.75151	-1.15911	-4.16117	26.8415	26.8075	27.0112	25.3702	26.085
1.39025	-1.11108	J3KQ32;Q9NTK5;Q53SW9;B4DK14;C9JTK6;Q53SQ6	J3KQ32;Q9NTK5;Q53SW9;B4DK14	Obg-like ATPase 1	OLA1	1940	1	5	5	5	5	15.9	15.9	15.9	46.937	0	16.079	2333600000	26	0.0407144	0.656911	-1.11108	-3.45749	27.8105	27.3764	28.2083	26.8003	26.5744
3.24532	-1.90384	Q9H488;B4DUV4;B4DZS3	Q9H488	GDP-fucose protein O-fucosyltransferase 1	POFUT1	2799	1	5	4	4	4	12.1	12.1	12.1	43.955	0	27.653	2029000000	16	0.000568434	1	-1.90384	-15.6367	27.6839	27.7737	27.5767	25.9045	25.644
2.27402	-0.561968	A0A024QZU7;A0A024QZS3;O14494	A0A024QZU7;A0A024QZS3;O14494	Lipid phosphate phosphohydrolase 1	PPAP2A	45	1	5	1	1	1	8.8	8.8	8.8	32.15	0	17.325	975100000	12	0.00532087	0.903667	-0.561968	-7.29375	26.8062	26.8768	26.8418	26.1825	26.3768
1.51866	-0.852824	E7EPN9;Q9Y520;B4DQN8;B4DM27;H7C5N8	E7EPN9;Q9Y520;B4DQN8;B4DM27	Protein PRRC2C	PRRC2C	1782	1	5	8	8	8	3.7	3.7	3.7	308.77	0	83.327	695410000	29	0.0302929	0.72	-0.852824	-3.88151	26.3089	26.0808	25.9322	25.4801	25.0289
1.39526	-1.16576	A0A140VJS3;P62195;Q59GS3;J3QSA9;J3QQM1;J3QLH6;J3KRP2;J3QRW1;J3QSE0;J3QRR3;J3KTQ9;A0A6Q8PGU6;Q8NB90	A0A140VJS3;P62195;Q59GS3;J3QSA9;J3QQM1;J3QLH6;J3KRP2;J3QRW1	26S protease regulatory subunit 8	PSMC5	773	1	5	11	11	11	42.4	42.4	42.4	45.626	0	46.247	1433400000	22	0.0402475	0.668675	-1.16576	-3.47338	27.0399	26.3056	26.9801	25.4185	25.8004
1.79011	-1.47543	A0A384NQ35;Q6FHU3;A0A0K0K1L8;Q06323;H0YKK6;Q86SZ9;H0YLU2	A0A384NQ35;Q6FHU3;A0A0K0K1L8;Q06323	Proteasome activator complex subunit 1	PSME1	663	1	5	8	8	8	25.5	25.5	25.5	28.52	0	10.906	1671100000	18	0.0162139	0.814824	-1.47543	-4.90591	27.6293	26.942	27.5854	26.0317	25.7886
2.01695	-2.10931	Q86SZ7;Q6FHK9;Q2TNB3;A0A087X1Z3;Q9UL46;H0YM70;H0YLG1;H0YLD2	Q86SZ7;Q6FHK9;Q2TNB3;A0A087X1Z3;Q9UL46;H0YM70	Proteasome activator complex subunit 2	PSME2	561	1	5	7	7	7	33.1	33.1	33.1	27.401	0	75.481	2009300000	19	0.00961728	0.796	-2.10931	-5.92266	27.2872	27.9597	27.803	25.2507	25.8972
2.14414	-0.479834	A0A024R9J0;O60216;A0A8I5KWV3;B3KUT8;E5RG18;E5RFV8;E5RIN7	A0A024R9J0;O60216;A0A8I5KWV3	Double-strand-break repair protein rad21 homolog	RAD21	351	1	5	10	10	10	24.9	24.9	24.9	71.689	0	25.618	1938700000	23	0.00717568	0.8	-0.479834	-6.56908	26.876	26.9925	26.8502	26.4885	26.3643
1.30289	-0.854331	B0YJ88;A0A2R8Y5S7;P35241;A0A2R8Y7M3;B7Z2S7;Q6PKD3;Q05CU6;A0A2R8Y5P0;E9PNV3;E9PQ82;Q9NST9;A0A2R8Y4H6	B0YJ88;A0A2R8Y5S7;P35241;A0A2R8Y7M3;B7Z2S7;Q6PKD3;Q05CU6	Radixin	RDX	871	1	5	19	8	7	26.6	14.8	13.4	68.563	0	26.597	2305600000	26	0.0497863	0.623794	-0.854331	-3.18803	27.4517	27.4852	27.4216	26.9566	26.2403
1.75442	-1.18837	Q99470;Q6IBU4;K7ELI9	Q99470;Q6IBU4	Stromal cell-derived factor 2	SDF2	2586	1	5	5	5	5	20.9	20.9	20.9	23.026	0	11.288	1467600000	17	0.0176026	0.784	-1.18837	-4.76016	26.6352	26.7723	26.499	25.1413	25.7529
1.74274	-1.17348	B3KY12;A8K7V1;A8K566;Q12874;B4DW90;Q53HM6	B3KY12;A8K7V1;A8K566;Q12874;B4DW90;Q53HM6	Splicing factor 3A subunit 3	SF3A3	1285	1	5	7	7	7	17.6	17.6	17.6	58.776	0	19.198	1854800000	25	0.0180825	0.788737	-1.17348	-4.71323	26.6554	27.1463	27.1912	25.9766	25.6717
1.78489	-1.3676	Q8WUY1;H0YAR9;B4DWJ7	Q8WUY1	Protein THEM6	THEM6	2685	1	5	3	3	3	15.4	15.4	15.4	23.865	0	6.8519	1502100000	14	0.01641	0.796914	-1.3676	-4.88436	27.2872	27.582	27.6962	25.8434	26.465
1.38519	-0.758527	O60763	O60763	General vesicular transport factor p115	USO1	2036	1	5	6	6	6	8.3	8.3	8.3	107.89	0	19.709	596150000	10	0.0411918	0.646519	-0.758527	-3.44147	26.107	25.7117	26.2875	25.3038	25.25
0.236401	0.317859	Q16181;G3V1Q4;A8K3D0;A4GYY8;Q3LIE9;Q8TC62;E7ES33;B4DUD6;A0A023T695;A0A024RA87;B4DNE4;E7EPK1;B4DPQ6;Q59EY4;Q3B7A3;A0A0U1RRE1;A4D1Y2;A0A0U1RRM2;A0A0U1RRH9;Q5JXL7;A0A5F9ZGZ7;Q6ZU15	Q16181;G3V1Q4;A8K3D0;A4GYY8;Q3LIE9;Q8TC62;E7ES33;B4DUD6;A0A023T695;A0A024RA87;B4DNE4;E7EPK1;B4DPQ6;Q59EY4	Septin-7	SEPT7	4	2	5	7	7	7	19.7	19.7	19.7	50.679	0	25.714	2189600000	33	0.580228	0.837029	0.317859	0.61816	26.8294	26.4612	27.2239	26.5812	27.7309
0.589897	-0.17469	Q9UHD8;A0A024R8V0;A0A0S2Z5A5;A0A024R8Q0;A0A0S2Z5W9;Q1WWK5;A0A6Q8PHC2;K7EL40;K7EK18;K7EIE4;K7EQD7;K7ER14;K7ER52;K7EJZ2;K7EJ51;K7ENQ5;K7EN52;K7EKN4;K7ENL0;B4DTL7;K7ER34;K7EPY1;K7EJV0;K7EQ08	Q9UHD8;A0A024R8V0;A0A0S2Z5A5;A0A024R8Q0;A0A0S2Z5W9;Q1WWK5;A0A6Q8PHC2;K7EL40;K7EK18	Septin-9	SEPT9	332	2	5	13	13	13	32.3	32.3	32.3	65.401	0	63.478	6836700000	65	0.257101	0.636726	-0.17469	-1.39594	28.1687	28.0981	28.3367	27.9117	28.1413
0.0378552	-0.0842943	B4DDU7;Q53HS1;Q9NRG9;F8VZ44;D9DBT3;F8VUB6;H3BU82	B4DDU7;Q53HS1;Q9NRG9;F8VZ44	Aladin	AAAS	1509	2	5	3	3	3	6.2	6.2	6.2	55.87	0	8.0332	664870000	14	0.916526	0.973161	-0.0842943	-0.113881	25.5897	26.2762	25.7051	26.6952	24.8502
0.972439	-0.688671	P49588;A0A6Q8PGN5;A0A6Q8PF33;A0A6Q8PGE8;A0A6Q8PGR9;A0A6Q8PGB5;H3BPK7;A0A6Q8PFY2;A0A6Q8PHJ2;A0A6Q8PFK3;A0A6Q8PGI8;A0A6Q8PH44;A0A6Q8PHP7;A0A6Q8PHP3;A0A6Q8PF77;A0A6Q8PG28;A0A6Q8PG62;A0A6Q8PHN5	P49588;A0A6Q8PGN5;A0A6Q8PF33;A0A6Q8PGE8;A0A6Q8PGR9;A0A6Q8PGB5;H3BPK7;A0A6Q8PFY2	Alanine--tRNA ligase, cytoplasmic	AARS	1036	2	5	5	5	5	7.3	7.3	7.3	106.81	0	29.144	693540000	15	0.106552	0.603578	-0.688671	-2.2839	26.1963	25.7422	26.5327	25.3891	25.5477
0.774913	0.319864	I3L4X2;P33527;A0A0A0MS99;Q68CP7;A0A7I2V2E0;Q9UQ98;Q9BV39;A0A7I2V4C6	I3L4X2;P33527;A0A0A0MS99;Q68CP7;A0A7I2V2E0;Q9UQ98	Multidrug resistance-associated protein 1	ABCC1	1929	2	5	11	11	11	9.7	9.7	9.7	160.44	0	21.058	1868800000	31	0.167914	0.588858	0.319864	1.81046	26.637	26.7991	26.7652	27.2747	26.8326
0.242969	-0.382411	A0A3B3ITW3;B4DL07;P28288;B4DZ22	A0A3B3ITW3;B4DL07;P28288;B4DZ22	ATP-binding cassette sub-family D member 3	ABCD3	984	2	5	10	10	10	17.3	17.3	17.3	75.421	0	35.926	2069300000	37	0.571519	0.838848	-0.382411	-0.633302	26.6956	26.806	26.9196	27.227	25.6223
0.551377	-0.749928	Q8N2K0;A0A5F9ZHQ8;A0A5F9ZH71;A0A5F9ZH49;A0A5F9ZHH2;I3L206;A0A5F9ZHQ0;A0A5F9ZGT4;A0A5F9ZH28;A0A5F9ZGW7;A0A5F9ZHM3;I3L380;I3L1V0;I3L294;A0A5F9ZGZ9;A0A5F9ZHF0;A0A5F9ZHG5;I3L440;Q5T712	Q8N2K0;A0A5F9ZHQ8;A0A5F9ZH71;A0A5F9ZH49;A0A5F9ZHH2;I3L206;A0A5F9ZHQ0;A0A5F9ZGT4	Monoacylglycerol lipase ABHD12	ABHD12	2652	2	5	8	8	8	24.9	24.9	24.9	45.096	0	27.832	3607300000	34	0.280946	0.64765	-0.749928	-1.31178	27.7723	27.8554	27.5573	27.7298	26.227
0.726149	-0.8062	B4DEN6;A0A024R2M6;P09110;Q8NCW8;C9JDE9;H7C131;A0A140VJX0;H0Y4D4;B4E072;O43203;B4DVF4	B4DEN6;A0A024R2M6;P09110;Q8NCW8;C9JDE9;H7C131;A0A140VJX0	3-ketoacyl-CoA thiolase, peroxisomal	ACAA1	134	2	5	9	9	9	43.5	43.5	43.5	37.243	0	42.322	2410400000	31	0.187867	0.589611	-0.8062	-1.69907	27.1247	27.3669	26.3007	26.4292	25.8199
0.167977	-0.30417	A0A0B4J2A4;B3KNP8;B2RB23;P42765;K7EME0	A0A0B4J2A4;B3KNP8;B2RB23;P42765;K7EME0	3-ketoacyl-CoA thiolase, mitochondrial	ACAA2	616	2	5	5	5	5	23.4	23.4	23.4	41.601	0	14.071	1038400000	19	0.67924	0.89459	-0.30417	-0.456209	26.7864	26.1646	25.5366	26.4984	25.2184
0.132972	0.0923481	P11310;Q5HYG7;Q5T4U5;A0A0S2Z366;B4DWX6;B7Z9I1;F6YB23;A0A7P0TB51;B4DVB1;A0A7P0T8G6;A0A7P0TB55;B4DJE7;A0A0S2Z3A5;B4DVE0;A0A7P0T932;A0A7P0TA63;A0A7P0T8J9;A0A7P0TBD1;A0A7P0TAB2;A0A7P0TA39;E9PJM9;H0YDT5;A0A7P0TB28;A0A7P0T9W7;E9PRX4	P11310;Q5HYG7;Q5T4U5;A0A0S2Z366;B4DWX6;B7Z9I1;F6YB23;A0A7P0TB51;B4DVB1;A0A7P0T8G6;A0A7P0TB55;B4DJE7;A0A0S2Z3A5;B4DVE0;A0A7P0T932	Medium-chain specific acyl-CoA dehydrogenase, mitochondrial	ACADM	668	2	5	12	12	12	29.9	29.9	29.9	46.588	0	32.23	4608400000	53	0.736254	0.905357	0.0923481	0.369562	27.2666	27.4332	27.404	27.137	27.7835
0.800571	0.297957	Q53HR2;B4DEA8;P49748;B3KPA6;K7EQP4;B3KPX1;K7EJW8;B4DYY0;G3V1M7;A0A077H1I5;J3KS89;J3QKU9;J3QRJ8	Q53HR2;B4DEA8;P49748;B3KPA6	Very long-chain specific acyl-CoA dehydrogenase, mitochondrial	ACADVL	1512	2	5	14	14	14	28.2	28.2	28.2	70.417	0	149.04	9938800000	59	0.158281	0.596136	0.297957	1.86982	28.7101	28.9625	28.545	28.9984	29.0759
1.0403	0.498685	A0A140VJX1;P24752;A0A5F9ZHL1;A0A5F9ZHJ7;A0A5F9ZHD4;A0A5F9ZI66;A0A5F9ZHJ0;A0A5F9ZHH9;A0A5F9ZHL7;H0YEL7;E9PRQ6	A0A140VJX1;P24752;A0A5F9ZHL1;A0A5F9ZHJ7;A0A5F9ZHD4;A0A5F9ZI66;A0A5F9ZHJ0	Acetyl-CoA acetyltransferase, mitochondrial	ACAT1	777	2	5	14	14	14	40.7	40.7	40.7	45.199	0	98.709	11787000000	78	0.0911375	0.604381	0.498685	2.45666	28.6671	28.7774	28.4413	28.9156	29.339
0.267618	-0.424532	Q59GW6;A8K4W5;Q9BWD1	Q59GW6;A8K4W5;Q9BWD1	Acetyl-CoA acetyltransferase, cytosolic	ACAT2	1278	2	5	5	5	5	30.4	30.4	30.4	42.135	0	19.382	1250400000	14	0.539986	0.813741	-0.424532	-0.689625	27.8557	26.6126	26.7747	27.1312	26.1817
0.244662	0.122263	S4R3H4;E7EQT4;Q9UKV3;B4DQZ7;Q69YJ6;G3V3B0;G3V3T3;A0A087WYN3	S4R3H4;E7EQT4;Q9UKV3;B4DQZ7;Q69YJ6	Apoptotic chromatin condensation inducer in the nucleus	ACIN1	2958	2	5	25	25	25	28	28	28	145.44	0	82.471	10380000000	101	0.569296	0.8375	0.122263	0.637195	28.1239	28.2879	28.0584	28.0503	28.5077
0.548126	-0.495983	A0A024R1T9;Q4LE36;P53396;A0A024R1Y2;Q8N9C4;K7ESG8	A0A024R1T9;Q4LE36;P53396;A0A024R1Y2;Q8N9C4	ATP-citrate synthase	ACLY	104	2	5	18	18	18	21.1	21.1	21.1	120.84	0	55.522	5897400000	54	0.283057	0.650936	-0.495983	-1.3047	27.9873	27.6863	28.5441	27.8425	27.3107
0.0096896	-0.00377496	Q99798;A2A274;A0A0K0K1H7;B2RBW5;B4DZ08;A0A7I2V586;A0A7I2V5A1;A0A7I2V3F1;A0A7I2V5T4;A0A7I2V3U0;B4DLY4;A0A7I2V614;B4DJW1;Q71UF1;B4DEC3;B4DW08;A0A7I2V538;O75944;A0A7I2V6A6;A0A7I2V3C8;A0A7I2V5W7;A0A7I2V4I8;A0A7I2V3U7;A0A7I2V2Y4;A0A7I2V5U4	Q99798;A2A274;A0A0K0K1H7;B2RBW5;B4DZ08;A0A7I2V586;A0A7I2V5A1;A0A7I2V3F1;A0A7I2V5T4;A0A7I2V3U0;B4DLY4;A0A7I2V614;B4DJW1;Q71UF1;B4DEC3;B4DW08	Aconitate hydratase, mitochondrial	ACO2	660	2	5	32	32	32	46.8	46.8	46.8	85.424	0	242.7	28021000000	171	0.977936	0.990323	-0.00377496	-0.0300209	28.9978	29.0612	28.9149	28.8356	29.1395
0.901376	-0.878831	O00154;B4DUX0;K7EKP8;B7Z957	O00154;B4DUX0;K7EKP8	Cytosolic acyl coenzyme A thioester hydrolase	ACOT7	1981	2	5	4	4	4	15.3	15.3	15.3	41.796	0	8.8463	1355000000	15	0.125494	0.618404	-0.878831	-2.10893	26.9232	26.6084	27.1399	25.5206	26.5027
0.384338	0.41216	B2R856;O15254	B2R856;O15254	Acyl-coenzyme A oxidase;Peroxisomal acyl-coenzyme A oxidase 3	ACOX3	1400	2	5	3	3	3	6.9	6.9	6.9	77.556	0	4.5873	634940000	11	0.412727	0.752562	0.41216	0.948784	25.2677	26.3813	25.5906	26.2655	26.0519
0.579676	0.254249	A0A7P0TA76;B2RBE0;A0A024R487;O95573;A0A7P0TBB1;B3KN05;A0A7P0TB52;A0A7P0T8L6;A0A7P0T905;H7BYZ7;A0A7P0TBL9;Q6PIM8;C9JC11;F5GWH2	A0A7P0TA76;B2RBE0;A0A024R487;O95573;A0A7P0TBB1;B3KN05;A0A7P0TB52;A0A7P0T8L6;A0A7P0T905;H7BYZ7	Long-chain-fatty-acid--CoA ligase 3	ACSL3	179	2	5	15	15	6	30.3	30.3	12.2	79.643	0	92.259	14144000000	90	0.263223	0.637831	0.254249	1.37357	29.1474	29.4578	29.3054	29.7517	29.3639
0.182061	0.104417	B4DH39;A0A804HI36;O60488;Q8TAF6;H0Y9A0;D6RDA8;D6RF95	B4DH39;A0A804HI36;O60488;Q8TAF6	Long-chain-fatty-acid--CoA ligase 4	ACSL4	1118	2	5	11	10	10	25.8	23.1	23.1	72.143	0	24.128	3528800000	30	0.657566	0.881545	0.104417	0.490261	27.5485	28.0342	27.8046	28.0506	27.7498
0.0926391	-0.0741069	B7Z6P1;P68133;P68032;P63267;D2JYH4;P62736;A8K3K1;B3KUD3;B3KW67;A6NL76;Q7Z7J6;A0A804HKV3;B4DUI8;Q13707;B3KPP5;C9JFL5;B8ZZJ2;F8WB63;F6QUT6;F6UVQ4;B7Z6I1;A5A3E0;A0A2R8YFE2;P0CG38;F8WCH0;P0CG39;L0R5C4;K4EQ44;K4EP00;Q9BYX7;K4ENJ5;Q562X6;Q562Q6;Q562X2;Q562U1;Q562X0;Q562L3;Q562Q8;Q562R6;Q562R5;Q562X4;Q562Q9;Q562Q2;Q562R0;Q562Q4;Q562T0;Q562T4;Q562X7;Q562P8;Q562T3;Q562T5;Q562X1;Q562Q0;Q562T6;Q562T8;Q562U0…	B7Z6P1;P68133;P68032;P63267;D2JYH4;P62736;A8K3K1;B3KUD3;B3KW67;A6NL76;Q7Z7J6;A0A804HKV3;B4DUI8;Q13707	Actin, alpha skeletal muscle;Actin, alpha cardiac muscle 1;Actin, gamma-enteric smooth muscle;Actin, aortic smooth muscle	ACTA1	1643	2	5	21	4	4	46.6	14.9	14.9	38.579	0	32.88	67125000000	53	0.807906	0.933402	-0.0741069	-0.265382	32.7751	32.423	32.55	32.8381	32.1791
0.523691	-0.11372	I3L4N8;P63261;Q8WVW5;B4E3A4;B4DVQ0;A0A804GS07;A0A6Q8PFE4;Q6PJ43;B7ZAP6;B3KWQ3;I3L3I0;I3L1U9;Q96FU6;A4UCT3;I3L3R2;V9HVZ7;J3KT65;K7EM38;A5GZ75;A1E282;Q96DE1;F1BXA6;Q6S8J3;A0A2R8YEA7;Q562L5;Q562N0;Q562N8;Q562S0;Q562X9;Q562Y6;Q562Z7;G8FSY7;A0A7P0TBL1;Q562L6;Q562P9;A0AUL6;Q562N4;Q562N6;Q562U2;Q562M3;Q562M5;Q562N2;Q562Y8;Q562L9;Q562P0;Q562R8;Q562Z4;Q562Z6;Q562V5	I3L4N8;P63261;Q8WVW5;B4E3A4;B4DVQ0;A0A804GS07;A0A6Q8PFE4;Q6PJ43;B7ZAP6;B3KWQ3;I3L3I0;I3L1U9	Actin, cytoplasmic 2;Actin, cytoplasmic 2, N-terminally processed	ACTG1	1928	2	5	27	27	1	78.9	78.9	4.8	38.975	0	323.31	860990000000	654	0.299439	0.660881	-0.11372	-1.25154	34.3193	34.195	34.3862	34.2602	34.1126
0.565028	-0.167856	A0A024R694;A0A804HII9;P12814;A0A804HK61;A0A804HKE2;A0A804HJU8;A0A7I2V4Y4;A0A804HLD0;A0A804HIN7;A0A804HLF4;A0A804HL31;H9KV75;B7Z565;Q86TX4;B4DFY0;B3KUX9;B7Z2W3;H7C5W8;A1L0V1;G3V2W4;G3V2N5;A0A804HJQ9;H0YJW3;B4DRP5;P35609;A0A494C1A0;A0A804HI95;A0A804HJN7;H0YJ11;B7Z2N5;B2R8Y4;Q08043;B7Z4K1;B7Z4P6;Q5ZEZ4;A0A494C060;Q59FD9;A0A494C166;B4DZQ2;A0A804HIY0;A0A804HKG0;A0A494C033;B7Z4V1;A0A087WSZ2;G3V2X9;A0A4…	A0A024R694;A0A804HII9;P12814;A0A804HK61;A0A804HKE2;A0A804HJU8;A0A7I2V4Y4;A0A804HLD0;A0A804HIN7;A0A804HLF4;A0A804HL31;H9KV75;B7Z565;Q86TX4;B4DFY0	Alpha-actinin-1	ACTN1	241	2	5	45	28	28	58.4	39.9	39.9	103.06	0	323.31	22872000000	148	0.272252	0.645932	-0.167856	-1.34156	28.909	28.9657	29.1564	28.7358	28.9492
0.300842	-0.152549	O43707;A0A0S2Z3G9;F5GXS2;H7C144;Q96BG6;B4E337;B4DSX0;A0A0S2Z3C0;A0A0S2Z3X3;K7EP19;B3W6H4;A0A7R6M8F2;A0A7R6M8N3;G3V2E8;B3W6H3;D6RH00;M0QZQ3;Q71S06;A0A024R0N6;C9JY79;Q9H254	O43707;A0A0S2Z3G9;F5GXS2;H7C144;Q96BG6;B4E337	Alpha-actinin-4	ACTN4	670	2	5	48	48	31	60.2	60.2	42	104.85	0	323.31	76936000000	347	0.500217	0.80001	-0.152549	-0.764471	30.0496	29.9935	30.2477	29.7124	30.1764
0.485985	0.393844	B4DM97;A0A384NQ21;P61163;R4GMT0;A0A1B0GVS3;B4DMT4;B4DXP9;P42025;Q13841	B4DM97;A0A384NQ21;P61163;R4GMT0;A0A1B0GVS3;B4DMT4;B4DXP9	Alpha-centractin	ACTR1A	960	2	5	5	5	5	23.4	23.4	23.4	38.274	0	10.974	525260000	7	0.326599	0.673019	0.393844	1.1697	26.1084	25.7087	26.6039	26.5888	26.4796
0.00739353	-0.019488	P61160;B4DWQ5;Q8IY98;B4DHK9;A0A1B0GWD0;A0A1B0GWH0	P61160;B4DWQ5;Q8IY98;B4DHK9	Actin-related protein 2	ACTR2	2319	2	5	5	5	5	16	16	16	44.76	0	14.656	2490300000	14	0.98312	0.991587	-0.019488	-0.0229656	27.1765	27.0393	25.4161	25.9437	27.1053
1.10205	-0.561281	A0A024RAI1;P61158;B4DXW1;B4DTI0;B4DT29;Q59FV6;B4E1U3;F8WEW2;F8WE84;F8WDR7	A0A024RAI1;P61158;B4DXW1;B4DTI0;B4DT29;Q59FV6	Actin-related protein 3	ACTR3	381	2	5	8	8	8	31.3	31.3	31.3	47.371	0	46.874	6074900000	44	0.0790581	0.632789	-0.561281	-2.61917	28.6137	28.4458	28.7951	28.2852	27.8286
0.552751	0.168377	A0A7I2V3W3;Q13443;A0A7I2V4B3;A0A7I2YQ97;A0A7I2V2Z6;F8WC54;A0AVL1;A0A7I2V5N8;A0A7I2V2E1;A0A7I2V3B5;A0A7I2V3C1;B4DDM8;A0A0J9YY58;A0A7I2V303	A0A7I2V3W3;Q13443;A0A7I2V4B3;A0A7I2YQ97;A0A7I2V2Z6;F8WC54;A0AVL1;A0A7I2V5N8;A0A7I2V2E1;A0A7I2V3B5	Disintegrin and metalloproteinase domain-containing protein 9	ADAM9	1064	2	5	9	9	9	14.7	14.7	14.7	83.43	0	23.187	2286400000	30	0.280059	0.651239	0.168377	1.31478	26.8993	27.116	27.1579	27.1248	27.3274
0.727098	-0.147372	Q59EC0;A0A7P0Z4F9;A0A7P0Z4K3;P55265;A0A024DAK3;D3DV75;B7Z8Y3;A0A3B3ISU1;A0A3B3IRQ9;A0A3B3ISX1;A0A3B3ITG9;A0A7P0TA14	Q59EC0;A0A7P0Z4F9;A0A7P0Z4K3;P55265;A0A024DAK3;D3DV75;B7Z8Y3;A0A3B3ISU1;A0A3B3IRQ9;A0A3B3ISX1;A0A3B3ITG9	Double-stranded RNA-specific adenosine deaminase	ADAR	2530	2	5	18	18	18	20.8	20.8	20.8	137.83	0	76.478	6038300000	61	0.187457	0.591385	-0.147372	-1.70123	27.9202	28.0966	28.0263	27.792	27.942
0.268344	-0.661215	A0A087WX59;Q16186;Q68E00;A0A087WUX6;B4DMP7	A0A087WX59;Q16186;Q68E00	Proteasomal ubiquitin receptor ADRM1	ADRM1	539	2	5	3	3	3	11.4	11.4	11.4	37.504	0	33.996	1148300000	20	0.539083	0.813491	-0.661215	-0.691275	26.511	26.4703	27.3121	24.911	27.2955
0.974064	0.382071	O00116;B7Z3Q4;A0A7P0T984;A0A1B0GWA2;A0A7P0TAL3;A0A2R8YEL0;A0A7P0TAU9;Q53SG6;A0A7P0T9C9;A0A7P0T8Q7;A0A7P0TA54;B7ZAC5;B8ZZ81;Q53SN7;A0A7P0T857;Q53S12	O00116;B7Z3Q4;A0A7P0T984;A0A1B0GWA2;A0A7P0TAL3;A0A2R8YEL0;A0A7P0TAU9;Q53SG6;A0A7P0T9C9	Alkyldihydroxyacetonephosphate synthase, peroxisomal	AGPS	1980	2	5	20	20	20	38.6	38.6	38.6	72.911	0	128.45	18564000000	120	0.106154	0.605697	0.382071	2.28797	28.6058	28.714	28.3396	28.8209	29.0495
0.660316	-0.509727	Q8WYP5;B3KVE5;B3KTD2;B3KRD0;H7C4S1	Q8WYP5;B3KVE5;B3KTD2	Protein ELYS	AHCTF1	2691	2	5	15	15	15	10	10	10	252.5	0	21.139	1772800000	26	0.218617	0.60534	-0.509727	-1.55133	26.7388	26.6315	26.5754	26.5718	25.7059
1.26232	-0.69255	P23526;A0A384MTQ3;Q1RMG2	P23526;A0A384MTQ3;Q1RMG2	Adenosylhomocysteinase	AHCY	921	2	5	8	8	8	23.6	23.6	23.6	47.716	0	39.262	2816100000	25	0.054661	0.591709	-0.69255	-3.0677	27.8551	27.354	27.8934	26.9743	27.0422
0.546276	-0.252294	Q09666;Q6ZQN2;B4DTV0;Q8N274;Q13727;E9PKR9;E9PLK4;E9PJZ0;E9PJC6;Q96EC4;E9PQE3;Q9BVU3;Q8IVF2;A8K171;P48552	Q09666	Neuroblast differentiation-associated protein AHNAK	AHNAK	2415	2	5	344	344	344	77.7	77.7	77.7	629.09	0	323.31	942460000000	2217	0.284265	0.651443	-0.252294	-1.30067	31.9629	32.4108	31.9778	31.81	31.9198
1.29553	-0.546449	A0A8C8MUD1;Q12904;B4DNK3;A0A8C8KIA0;A0A804HJ47;A0A5F9ZHC5;D6R937	A0A8C8MUD1;Q12904;B4DNK3;A0A8C8KIA0;A0A804HJ47;A0A5F9ZHC5	Aminoacyl tRNA synthase complex-interacting multifunctional protein 1;Endothelial monocyte-activating polypeptide 2	AIMP1	1129	2	5	8	8	8	40.2	40.2	40.2	28.43	0	32.687	3105800000	28	0.0506367	0.620735	-0.546449	-3.16599	27.4751	27.8906	27.7961	27.2529	27.0955
0.328257	0.0956335	Q7Z4Y4;Q9UIJ7;Q7Z531;B3KWD9	Q7Z4Y4;Q9UIJ7;Q7Z531;B3KWD9	GTP:AMP phosphotransferase AK3, mitochondrial	AK3	2625	2	5	11	11	11	53.7	53.7	53.7	25.62	0	89.443	5653400000	42	0.469616	0.787342	0.0956335	0.825484	28.4691	28.7598	28.6636	28.7736	28.6793
0.166201	0.26875	A0A7P0T893;Q8NE02;O43823;Q9UG73;M0QX51;A0A7P0TBC8	A0A7P0T893;Q8NE02;O43823;Q9UG73	A-kinase anchor protein 8	AKAP8	1093	2	5	4	4	4	10.5	10.5	10.5	74.846	0	114.75	801830000	16	0.682023	0.89815	0.26875	0.451885	26.3898	26.2983	25.2212	25.7755	26.7015
0.598785	-1.09218	O60218	O60218	Aldo-keto reductase family 1 member B10	AKR1B10	2027	2	5	16	16	11	57.3	57.3	32.3	36.019	0	27.027	5306600000	43	0.251892	0.63181	-1.09218	-1.41544	28.8989	27.6129	28.1098	27.922	26.3081
0.252631	-0.475227	Q04828;H0Y804;B4E0M1;A6NHU4;S4R3D5;P17516	Q04828;H0Y804;B4E0M1;A6NHU4	Aldo-keto reductase family 1 member C1	AKR1C1	2400	2	5	10	10	0	51.4	51.4	0	36.788	0	68.435	14061000000	49	0.558945	0.829837	-0.475227	-0.65547	30.7249	29.1769	29.3468	29.7491	28.7995
0.307622	-1.03367	P52895;Q59GU2;B4DK69;S4R3P0	P52895;Q59GU2;B4DK69;S4R3P0	Aldo-keto reductase family 1 member C2	AKR1C2	2284	2	5	9	2	2	44.6	6.8	6.8	36.735	0	10.324	3800200000	22	0.492468	0.800303	-1.03367	-0.779617	28.3223	27.4118	27.6411	28.4727	25.0434
0.312625	-0.516021	B3KNN9;Q13740;B4DX43;F5GXJ9;H7C543	B3KNN9;Q13740;B4DX43;F5GXJ9	CD166 antigen	ALCAM	1458	2	5	6	6	6	15.9	15.9	15.9	61.94	0	13.891	1497500000	17	0.486828	0.796938	-0.516021	-0.790768	26.6061	24.9899	26.351	25.3588	25.5738
0.288555	-0.164823	P54886	P54886	Delta-1-pyrroline-5-carboxylate synthase;Glutamate 5-kinase;Gamma-glutamyl phosphate reductase	ALDH18A1	2294	2	5	14	14	14	22	22	22	87.301	0	44.775	6774800000	57	0.514571	0.80415	-0.164823	-0.73692	27.8998	28.2844	28.2993	28.1932	27.7995
0.0631746	0.0820484	A0A384MTJ7;P30837;B4DLJ0;A0A0U1RQK9	A0A384MTJ7;P30837;B4DLJ0	Aldehyde dehydrogenase X, mitochondrial	ALDH1B1	919	2	5	3	3	3	8.3	8.3	8.3	57.249	0	5.5717	612750000	10	0.86462	0.958986	0.0820484	0.185569	26.5312	25.7856	26.0519	25.7476	26.6623
0.290565	-0.271889	A0A384NPN7;P05091;Q53FB6;B4YAH7;F8VP50;S4R3S4;Q9UN17;Q5SYQ7;Q5SYQ9;Q5SYQ8;Q59EJ0;B4DXX3;B4DDF8;V9HW83;V9HVX6;P00352	A0A384NPN7;P05091;Q53FB6;B4YAH7	Aldehyde dehydrogenase, mitochondrial	ALDH2	952	2	5	17	17	17	41.8	41.8	41.8	56.381	0	84.791	8630300000	69	0.512194	0.804302	-0.271889	-0.741438	27.7793	28.3093	27.8959	28.1285	27.3173
1.01398	0.311146	A0A5F9ZHN9;P51648;J3QRD1;A0A5F9ZHI5;Q59H65;Q68D64;A0A5F9ZGX4;A0A5K1VW72;A0A5F9ZI12;A0A5F9ZHZ9;I3L1M4;A0A5F9ZHP6;J3QKK9;I3L0X1;J3QS00;J3KTG1;I3L2W1;J3KTD9;A0A0D9SGC3;B4DSX1;Q59F10;A8MYB8;K7EN73;E9PNN6;B3KSJ6;Q8N9T9;C9JMC5;P30838;A0A024R5D8;Q6PKA6;E9PJV0;A0A024R5K0;I3L3I9;C9JKT2;P43353;P48448	A0A5F9ZHN9;P51648;J3QRD1;A0A5F9ZHI5;Q59H65;Q68D64;A0A5F9ZGX4;A0A5K1VW72;A0A5F9ZI12	Fatty aldehyde dehydrogenase	ALDH3A2	1018	2	5	16	16	16	29.4	29.4	29.4	58.681	0	52.81	21534000000	85	0.0968311	0.604921	0.311146	2.38897	29.4851	29.2848	29.2472	29.7693	29.5311
0.287652	-0.265837	P04075;V9HWN7;J3KPS3;H3BQN4;A0A0M4FNU3;H3BPS8;H3BUH7;H3BR04;H3BMQ8;H3BR68;H3BU78;A4UCS9;A4UCT0;B7Z1Z9;B7Z3K7;B7Z1L5;Q8NHT3;A0A3B3IS80;P05062;A0A024R145;A8K430	P04075;V9HWN7;J3KPS3;H3BQN4;A0A0M4FNU3;H3BPS8	Fructose-bisphosphate aldolase A;Fructose-bisphosphate aldolase	ALDOA	2099	2	5	23	23	20	77.2	77.2	67.6	39.42	0	270.21	57582000000	151	0.515642	0.804586	-0.265837	-0.73489	31.2895	30.4383	31.1947	30.5745	30.8421
0.369465	-0.18271	Q86V81;E9PB61	Q86V81;E9PB61	THO complex subunit 4	ALYREF	2634	2	5	11	11	11	51.8	51.8	51.8	26.888	0	112.32	27388000000	69	0.427106	0.767056	-0.18271	-0.916241	30.21	30.5533	30.0324	30.0447	30.1204
1.03537	-0.676523	P04083;Q5TZZ9;A0A4D5RAB7;A0A4D5RAG0;A0A4D5RAI5;A0A4D5RA86;A0A4D5RAJ5;A0A4D5RAA5;A0A4D5RAA2;A0A4D5RAU4;B4DL19;Q5T3N1;A0A4D5RAH8;A0A4D5RAH1;A0A4D5RAD4;Q5T3N0;A0A4D5RA95;A0A4D5RBR8;A0A4D5RBL6;A0A4D5RAH0;A0A4D5RAT3;A0A4D5RBT3;A0A4D5RAS2;A0A4D5RAD9;A0A4D5RBK2;A0A4D5RAI2;A0A4D5RBH8;A0A4D5RAB9;A0A4D5RAF4;Q05BR2	P04083;Q5TZZ9;A0A4D5RAB7;A0A4D5RAG0;A0A4D5RAI5;A0A4D5RA86;A0A4D5RAJ5;A0A4D5RAA5;A0A4D5RAA2;A0A4D5RAU4;B4DL19;Q5T3N1	Annexin A1;Annexin	ANXA1	2101	2	5	19	19	19	57.5	57.5	57.5	38.714	0	188.36	32072000000	139	0.0921777	0.606188	-0.676523	-2.44392	30.3977	29.6997	29.9177	29.2266	29.4304
0.595421	0.56802	Q6ICS0;Q59EP1;B4DPJ2;Q5T0G8;B7Z6L0;P50995;H0Y6E1	Q6ICS0;Q59EP1;B4DPJ2;Q5T0G8;B7Z6L0;P50995	Annexin;Annexin A11	ANXA11	2531	2	5	11	11	11	25.1	25.1	25.1	54.336	0	57.281	3442900000	38	0.253851	0.635649	0.56802	1.40805	26.486	27.4657	27.3137	27.7786	27.5344
0.688522	0.313152	P07355;A0A024R5Z7;V9HW65;H0YMW4;H0YN42;H0YMU9;H0YMD0;A6NMY6;H0YM50;H0YL33;B3KRQ1;H0YNB8;H0YKS4;H0YNP5;H0YN28;B4DNH8;A0A7I2V4P4;H0YMM1;H0YKX9;H0YMT9;H0YLV6;H0YKZ7;H0YNA0;H0YKL9;H0YKV8;H0YMD9;H0YKN4;H0YLE2	P07355;A0A024R5Z7;V9HW65;H0YMW4;H0YN42;H0YMU9;H0YMD0;A6NMY6;H0YM50;H0YL33;B3KRQ1;H0YNB8;H0YKS4;H0YNP5;H0YN28	Annexin A2;Annexin;Putative annexin A2-like protein	ANXA2	233	2	5	33	33	33	81.4	81.4	81.4	38.604	0	323.31	445880000000	392	0.20487	0.596653	0.313152	1.6143	32.9155	33.4127	33.1899	33.5614	33.4103
0.192625	0.274869	V9HW59;P09525;Q6P452;B4DE02;B4DDZ4;Q59FK3;B4E1S2;Q6MZI0	V9HW59;P09525;Q6P452;B4DE02;B4DDZ4;Q59FK3	Annexin;Annexin A4	ANXA4	2129	2	5	10	10	10	38.3	38.3	38.3	36.057	0	60.887	7250300000	44	0.641764	0.87072	0.274869	0.515536	27.2811	28.4938	28.4295	28.5576	28.1284
0.0643174	-0.120555	V9HWE0;P08758;D6RBE9;D6RBL5;E9PHT9;B4DNG6;D6RCN3	V9HWE0;P08758;D6RBE9;D6RBL5	Annexin;Annexin A5	ANXA5	2126	2	5	13	13	13	45.3	45.3	45.3	35.936	0	61.212	11851000000	54	0.862348	0.958624	-0.120555	-0.188733	30.3542	28.6558	29.7026	29.4669	29.4336
0.0886935	0.123125	A0A0S2Z2Z6;P08133;A8K3Q7;B7Z582;Q6ZP35;E7EMC6;A0A0S2Z301;E5RI05;E5RFF0;E5RJF5;E5RK63;E5RJR0;E5RIU8;H0YC77	A0A0S2Z2Z6;P08133;A8K3Q7;B7Z582;Q6ZP35;E7EMC6	Annexin A6;Annexin	ANXA6	667	2	5	39	39	2	59	59	3.9	75.872	0	292.44	44755000000	246	0.815279	0.935103	0.123125	0.254894	28.7908	30.0527	29.6717	29.6607	29.5956
0.619077	-0.654946	O95782;Q8N9K4;M0R2D9;A0A8I5KV06;B3KMI7;B4DXJ6	O95782;Q8N9K4	AP-2 complex subunit alpha-1	AP2A1	2085	2	5	5	5	4	7.7	7.7	6.7	107.54	0	15.768	1427000000	19	0.240394	0.623193	-0.654946	-1.46006	26.6176	27.3138	26.952	26.7971	25.8153
0.154959	-0.216256	P63010;B4DWG4;A0A140VJE8;A8K0G3;A8K916;Q68DI0;H0UID3;H0UID4;A0A087X253;H0UID5;B4E261;B4DIL5;Q96EL6;A0A087WZQ6;A0A087WU93;A0A087WYD1;C9J1E7;K7ERB2;K7EN71;K7EKZ5;K7EJX1;A0A087WXS3	P63010;B4DWG4;A0A140VJE8;A8K0G3;A8K916;Q68DI0;H0UID3;H0UID4;A0A087X253;H0UID5;B4E261;B4DIL5;Q96EL6;A0A087WZQ6;A0A087WU93;A0A087WYD1	AP-2 complex subunit beta;AP complex subunit beta	AP2B1	562	2	5	10	10	8	16.4	16.4	14	104.55	0	31.57	1559000000	24	0.699908	0.89695	-0.216256	-0.424342	26.3396	26.2306	27.1394	26.824	25.8832
0.784972	-1.20138	Q5TZP7;P27695;G3V5Q1;G3V3M6;A0A0C4DGK8;G3V3C7;G3V5M0;G3V359;G3V5D9;H7C4A8;G3V3Y6	Q5TZP7;P27695;G3V5Q1;G3V3M6;A0A0C4DGK8;G3V3C7;G3V5M0;G3V359;G3V5D9;H7C4A8	DNA-(apurinic or apyrimidinic site) lyase;DNA-(apurinic or apyrimidinic site) lyase, mitochondrial	APEX1	2202	2	5	10	10	10	45.3	45.3	45.3	35.554	0	26.278	5673300000	36	0.16407	0.587151	-1.20138	-1.83366	28.6021	28.4798	28.5156	28.2079	26.4543
0.666109	1.08351	Q6ICQ8;P84095	Q6ICQ8;P84095	Rho-related GTP-binding protein RhoG	ARHG	2381	2	5	6	6	6	35.1	35.1	35.1	21.308	0	24.058	1773900000	20	0.21572	0.603873	1.08351	1.56423	25.3613	27.1637	26.5221	27.2623	27.6028
0.626297	-1.66864	J3KTF8;V9HWE8;J3QQX2;P52565;J3KRE2;J3QW41;A0A0S2Z3D9;J3KRY1;J3KS60	J3KTF8;V9HWE8;J3QQX2;P52565;J3KRE2;J3QW41;A0A0S2Z3D9;J3KRY1;J3KS60	Rho GDP-dissociation inhibitor 1	ARHGDIA	1945	2	5	5	5	5	36.8	36.8	36.8	21.517	0	23.751	1934500000	14	0.23643	0.618113	-1.66864	-1.47598	28.0583	25.4264	27.6475	24.8317	25.9192
0.841302	0.369582	H3BN98;H3BPJ2;B7Z6R9;A0A024QYV7;Q15041;A8K522	H3BN98;H3BPJ2;B7Z6R9;A0A024QYV7;Q15041	ADP-ribosylation factor-like protein 6-interacting protein 1	ARL6IP1	1894	2	5	4	4	2	14.8	14.8	7.6	27.168	0	4.4994	7455500000	21	0.144111	0.610221	0.369582	1.96526	29.3695	29.2616	29.717	29.7351	29.9028
0.713981	-0.428199	B4DZZ0;B3KQB4;A0A024R371;O75915;F8WF90;C9JQU6;F8WF33;B4DWQ6	B4DZZ0;B3KQB4;A0A024R371;O75915	PRA1 family protein 3	ARL6IP5	146	2	5	5	5	5	28.5	28.5	28.5	19.206	0	102.96	2515800000	29	0.193205	0.589753	-0.428199	-1.67155	27.6308	27.6815	27.2767	27.365	26.8379
1.01144	-0.641808	B2R4D5;O15145;B4DM63;Q2LE71;C9JZD1;F8VR50	B2R4D5;O15145;B4DM63;Q2LE71	Actin-related protein 2/3 complex subunit 3	ARPC3	1362	2	5	6	6	6	44.4	44.4	44.4	20.52	0	40.962	4529400000	32	0.0974003	0.603888	-0.641808	-2.38247	28.3274	28.6391	28.4134	28.1418	27.4946
1.23231	-0.817097	F8WCF6;P59998;F8WDD7;Q9H7Z5;H7C0A3;A0A0A6YYG9;F8WE39;F8WDW3;R4GN08	F8WCF6;P59998;F8WDD7;Q9H7Z5;H7C0A3;A0A0A6YYG9;F8WE39	Actin-related protein 2/3 complex subunit 4	ARPC4-TTLL3	1852	2	5	4	4	4	22.1	22.1	22.1	21.058	0	26.291	3696200000	24	0.0585716	0.616679	-0.817097	-2.98054	28.6629	28.3388	28.721	28.0618	27.4524
0.833457	0.510329	Q12797;B8Y0L3;E5RHK2;A0A087WW51;B3GQE5;A0A087WUJ2;Q6PJH4;E5RG56;E5RHJ2;E5RG29;B7ZM96;B4DQ07;A8K721;E5RJL3;G3XAN5	Q12797	Aspartyl/asparaginyl beta-hydroxylase	ASPH	2418	2	5	31	31	31	48.8	48.8	48.8	85.862	0	211.18	39945000000	218	0.146738	0.601338	0.510329	1.94676	29.408	29.6358	29.2194	29.6482	30.2147
0.81592	0.153268	Q9NVI7;Q5SV16;Q5T2N8;J3QSF3	Q9NVI7	ATPase family AAA domain-containing protein 3A	ATAD3A	2835	2	5	23	23	7	39.6	39.6	12.6	71.368	0	215.91	22032000000	139	0.152785	0.596466	0.153268	1.90561	29.3236	29.3543	29.1978	29.5143	29.3761
0.075443	-0.443691	Q5T9A4;A0A5K1VW56;Q9H834;Q8N3E6	Q5T9A4;A0A5K1VW56	ATPase family AAA domain-containing protein 3B	ATAD3B	2554	2	5	17	3	1	24.7	3.1	1.2	72.572	0	6.9678	3378800000	19	0.840537	0.945072	-0.443691	-0.219233	28.2141	28.3616	24.8168	24.8565	28.5178
0.53685	-0.76486	V9HWH7;B2R7P8;P31939;B4DP06;F8WEF0;C9JLK0;H7C1S2	V9HWH7;B2R7P8;P31939;B4DP06	Bifunctional purine biosynthesis protein PURH;Phosphoribosylaminoimidazolecarboxamide formyltransferase;IMP cyclohydrolase	ATIC	1392	2	5	6	6	6	15.5	15.5	15.5	64.615	0	17.274	623140000	12	0.290503	0.654566	-0.76486	-1.28015	26.5884	25.3809	26.3849	24.8792	25.8272
1.04539	0.591278	P05023;B7Z3V1;B2RAQ4;B3KRI1;A0A0S2Z3W6;B7Z1N5;B1AKY9;P50993;B7Z9V4;Q53ES0;A0A2R8YEY8;B4DIQ8;P13637;A0A0A0MT26;B7Z1Q9;B3KX35;B7Z3F8;M0R116;H0Y7C1;B3KW93;B3KV59;A0A2H4Y9T5;Q13733;B3KSY7;B3KNQ8;Q58I23;Q658V6;Q5TC02;A0A384MR29;Q53FM3;Q5TC01;B4E0R9;P20648;E9PRA5;B4DHD7;A0A669K9X0;A0A0S2Z3D3;M0QXF2	P05023;B7Z3V1	Sodium/potassium-transporting ATPase subunit alpha-1	ATP1A1	2107	2	5	35	35	32	31.9	31.9	29	112.89	0	161.98	40931000000	181	0.0900753	0.612195	0.591278	2.46986	30.0295	30.3616	29.8239	30.491	30.8348
0.305313	0.182676	B7Z9S8;A6NGH2;Q6LEU2;A3KLL5;A0A8I5KNT2;P05026;Q58I20;A0A8I5KX89	B7Z9S8;A6NGH2;Q6LEU2;A3KLL5;A0A8I5KNT2;P05026;Q58I20;A0A8I5KX89	Sodium/potassium-transporting ATPase subunit beta-1	ATP1B1	1131	2	5	4	4	4	25.5	25.5	25.5	28.627	0	11.183	1752000000	19	0.495094	0.801101	0.182676	0.774463	26.7852	27.1504	26.7858	27.3259	26.8537
0.42681	0.200756	P54709;D3DNF9;Q58I18;H7C547;F8WBY4;C9J6S2	P54709;D3DNF9	Sodium/potassium-transporting ATPase subunit beta-3	ATP1B3	2293	2	5	10	10	4	52.3	52.3	17.2	31.512	0	35.424	14988000000	71	0.374275	0.716752	0.200756	1.0413	29.064	29.4952	29.0629	29.339	29.4772
1.04217	0.460275	A0A0S2Z3L2;P16615;H7C5W9;Q8N3X5;Q7Z675;Q7Z6E5;O14983;A8K9K1;Q93084;J3QSY6;A0A0S2Z3H0;A0A0S2Z425;H3BTW4	A0A0S2Z3L2;P16615;H7C5W9	Sarcoplasmic/endoplasmic reticulum calcium ATPase 2	ATP2A2	677	2	5	15	15	15	20	20	20	114.76	0	68.757	8800400000	67	0.0907475	0.606994	0.460275	2.46149	27.7385	28.0968	27.7205	28.1785	28.4459
0.148456	0.11764	A8K8U3;A7E2D8;A0A024R968;P23634;Q68DH9;A1X4P8;A1L3B5;A0A804HKZ0;A0A2R8Y4R4;Q4J697;A0A2U3U055;A0A2U3TZI3;A0A024R2E4;Q4LE63;Q16720;Q01814	A8K8U3;A7E2D8;A0A024R968;P23634;Q68DH9	Calcium-transporting ATPase;Plasma membrane calcium-transporting ATPase 4	ATP2B4	338	2	5	6	6	3	7.2	7.2	3.4	128.78	0	18.671	1314900000	26	0.710467	0.898642	0.11764	0.408271	26.7615	26.5969	26.4006	27.0457	26.3622
0.577384	0.284111	V9HW26;P25705;K7EK77;B4DGW3;K7ERX7;K7EJP1;K7ENJ4;K7EQH4;K7ESA0	V9HW26;P25705;K7EK77;B4DGW3;K7ERX7	ATP synthase subunit alpha;ATP synthase subunit alpha, mitochondrial	ATP5A1	2191	2	5	28	28	28	52.3	52.3	52.3	59.75	0	248.27	121400000000	246	0.264616	0.638525	0.284111	1.36855	31.7734	31.8742	31.3694	31.8777	32.0352
0.0657846	0.0479418	V9HW31;P06576;Q0QEN7;H0YH81;F8W079;F8W0P7;H0YI37	V9HW31;P06576;Q0QEN7;H0YH81;F8W079	ATP synthase subunit beta;ATP synthase subunit beta, mitochondrial	ATP5B	2112	2	5	27	27	27	66.5	66.5	66.5	56.559	0	323.31	272580000000	310	0.85944	0.956373	0.0479418	0.192786	32.5335	32.6563	32.3986	32.8851	32.2696
0.174231	0.119656	Q8TAS0;P36542	Q8TAS0;P36542	ATP synthase subunit gamma;ATP synthase subunit gamma, mitochondrial	ATP5C1	2231	2	5	9	9	1	32.3	32.3	4.5	32.247	0	14.508	7585400000	27	0.669529	0.886713	0.119656	0.471383	29.1868	29.3679	28.7807	29.3913	29.0717
0.177822	0.85458	Q5VTU8;P56381	Q5VTU8;P56381	ATP synthase subunit epsilon-like protein, mitochondrial;ATP synthase subunit epsilon, mitochondrial	ATP5EP2	2304	2	5	2	2	2	29.4	29.4	29.4	5.8068	0	2.2058	3534100000	12	0.664015	0.882055	0.85458	0.480057	24.5911	28.4977	28.0246	28.9687	26.8161
0.460723	-0.307956	O75947;A0PJH2;F5H608	O75947	ATP synthase subunit d, mitochondrial	ATP5H	2062	2	5	13	13	13	82.6	82.6	82.6	18.491	0	41.993	33916000000	78	0.34616	0.70443	-0.307956	-1.11491	30.7505	30.914	30.3222	30.5638	30.1447
0.353777	1.44607	P56385	P56385	ATP synthase subunit e, mitochondrial	ATP5I	2305	2	5	4	4	4	42	42	42	7.9331	0	7.6846	5846100000	23	0.442816	0.777471	1.44607	0.881803	27.925	28.5834	24.4883	28.5139	28.376
0.485861	-1.57963	P56134;Q53FE1;C9JU26	P56134;Q53FE1	ATP synthase subunit f, mitochondrial	ATP5J2	2301	2	5	5	5	3	42.6	42.6	17	10.918	0	32.445	8025000000	32	0.326693	0.671878	-1.57963	-1.16943	29.5902	29.4231	29.5368	29.7473	26.1268
0.981051	0.396396	P48047;Q53HH2;A0A494C0K9;H7C0C1;H7C086;H7C068	P48047;Q53HH2;A0A494C0K9;H7C0C1	ATP synthase subunit O, mitochondrial	ATP5O	2257	2	5	9	9	9	53.5	53.5	53.5	23.277	0	81.776	37962000000	79	0.10446	0.600878	0.396396	2.30551	30.4393	30.6976	30.4019	31.0745	30.7441
0.394179	0.344077	Q9UII2;A0A0B4J230	Q9UII2	ATPase inhibitor, mitochondrial	ATPIF1	2876	2	5	8	8	8	42.5	42.5	42.5	12.249	0	15.557	4192500000	29	0.403479	0.742901	0.344077	0.97027	29.2338	29.1508	29.4345	29.1643	30.07
0.139586	-0.291227	A8KAQ6;B4E3W1;Q9Y679;Q68CX8	A8KAQ6;B4E3W1;Q9Y679;Q68CX8	Ancient ubiquitous protein 1	AUP1	1336	2	5	7	7	7	21.5	21.5	21.5	45.805	0	15.622	1872900000	19	0.725127	0.900883	-0.291227	-0.386175	26.6858	27.4812	26.562	27.4987	25.7382
0.0227473	-0.0572077	P30530;M0R0W6	P30530	Tyrosine-protein kinase receptor UFO	AXL	2217	2	5	3	3	3	4.6	4.6	4.6	98.336	0	12.455	1027500000	15	0.948971	0.979914	-0.0572077	-0.0694923	26.6413	27.1136	25.4972	27.0875	25.6328
0.299541	-0.208978	B4E0X1;P61769;H0YLF3;F5H6I0;A6XND9;A6XMH4;A6XMH5	B4E0X1;P61769;H0YLF3;F5H6I0;A6XND9;A6XMH4	Beta-2-microglobulin;Beta-2-microglobulin;Beta-2-microglobulin form pI 5.3	B2M	1602	2	5	5	5	5	44.3	44.3	44.3	13.946	0	34.167	49593000000	43	0.501717	0.798423	-0.208978	-0.761561	31.7816	31.7319	31.7911	31.926	31.1924
1.2753	0.173957	O95816;B3KN59;B3KM36	O95816;B3KN59;B3KM36	BAG family molecular chaperone regulator 2	BAG2	1452	2	5	10	10	10	54.5	54.5	54.5	23.772	0	121.99	7381900000	47	0.0530524	0.616971	0.173957	3.10586	28.1592	28.2217	28.097	28.3752	28.2914
0.265786	-0.414943	B4DWA1;B4DQ43;B4DMV0;B3KPV9;I3L4C2;Q9UQB8;I3L0Y9;I3L2M4;I3L3C6	B4DWA1;B4DQ43;B4DMV0;B3KPV9;I3L4C2;Q9UQB8;I3L0Y9;I3L2M4	Brain-specific angiogenesis inhibitor 1-associated protein 2	BAIAP2	1463	2	5	3	3	3	10.7	10.7	10.7	40.658	0	11.893	956040000	12	0.542268	0.815343	-0.414943	-0.685465	27.4569	26.5306	26.7532	27.1511	25.8461
0.737093	-1.26275	O75531;A0A024R5H0;B2R4V4	O75531;A0A024R5H0;B2R4V4	Barrier-to-autointegration factor;Barrier-to-autointegration factor, N-terminally processed	BANF1	214	2	5	6	6	6	58.4	58.4	58.4	10.058	0	29.518	39244000000	63	0.183192	0.600335	-1.26275	-1.72392	32.0048	32.0274	31.3517	31.4366	29.6272
0.359166	0.244576	P80723;U3KQP0	P80723	Brain acid soluble protein 1	BASP1	2369	2	5	22	22	22	91.6	91.6	91.6	22.693	0	271.5	95578000000	185	0.437355	0.780443	0.244576	0.893648	31.4044	31.7421	31.121	31.4718	31.8623
0.817325	0.688893	A0A087WXM8;A0A1A9C7B7;I7L574;I7KDP0;G0TQY6;A0A0A1TTQ0;A0A068W6H0;P50895;K7ENU8;A0A1Z1VXG5;A0A0U3LNL0;A0A142CG40	A0A087WXM8;A0A1A9C7B7;I7L574;I7KDP0;G0TQY6;A0A0A1TTQ0;A0A068W6H0;P50895;K7ENU8;A0A1Z1VXG5	Basal cell adhesion molecule	BCAM	506	2	5	3	3	3	6.8	6.8	6.8	63.693	0	5.8548	417350000	9	0.152291	0.596057	0.688893	1.9089	25.3702	26.1275	25.2394	26.2007	26.3351
0.611868	0.426552	Q53HT6;Q53G72;P51572;A0A2R8Y5M6;C9JMD7;C9JSP1;C9JQ75;C9J0M4;C9JM14	Q53HT6;Q53G72;P51572;A0A2R8Y5M6	B-cell receptor-associated protein 31	BCAP31	2522	2	5	14	14	14	38.2	38.2	38.2	27.961	0	36.973	38190000000	90	0.244417	0.629009	0.426552	1.44418	30.6912	31.295	31.1591	31.2369	31.7131
0.138595	0.155669	O75934;B2R7W3;Q53HE3	O75934;B2R7W3;Q53HE3	Pre-mRNA-splicing factor SPF27	BCAS2	1396	2	5	6	6	6	48	48	48	26.131	0	69.279	1277900000	19	0.726783	0.9013	0.155669	0.383693	26.2589	26.854	26.1103	26.1874	26.9394
0.10997	-0.09038	Q53EW7;M0QXF9;O15382;B3KSI3;M0QZ10;M0QZP4;M0R2K7	Q53EW7;M0QXF9;O15382;B3KSI3;M0QZ10;M0QZP4	Branched-chain-amino-acid aminotransferase;Branched-chain-amino-acid aminotransferase, mitochondrial	BCAT2	1970	2	5	6	6	6	19.4	19.4	19.4	44.273	0	16.104	1778500000	26	0.7763	0.927768	-0.09038	-0.310794	26.5492	26.9546	26.2695	26.6839	26.3175
0.274886	0.216215	A8K5Y4;B7Z238;B2RB43;A0A087WTL4;A0A087WX97;Q9BXK5;B7Z737	A8K5Y4;B7Z238;B2RB43;A0A087WTL4;A0A087WX97;Q9BXK5;B7Z737	Bcl-2-like protein 13	BCL2L13	512	2	5	8	8	8	42.7	42.7	42.7	34.612	0	33.425	5600600000	38	0.531023	0.809562	0.216215	0.706097	28.9515	28.6589	28.1554	28.7235	28.8861
0.0409475	-0.0689824	B7Z6Y2;A0A024RAI6;A0A024RAG9;Q9BTH3;A0A024RAG8;A0A024RAE9;B7Z2Z2;A0A024RAI4;A0A024RAI5;A0A024RAJ2;A0A024RAJ3;A0A024RAF0;A0A024RAF6;A0A024RAF1;O00499;Q8WWH9	B7Z6Y2;A0A024RAI6;A0A024RAG9;Q9BTH3;A0A024RAG8;A0A024RAE9;B7Z2Z2;A0A024RAI4;A0A024RAI5;A0A024RAJ2;A0A024RAJ3;A0A024RAF0;A0A024RAF6;A0A024RAF1;O00499;Q8WWH9	Myc box-dependent-interacting protein 1	BIN1	379	2	5	3	3	3	15.3	15.3	15.3	43.165	0	18.948	336820000	9	0.910023	0.971216	-0.0689824	-0.12281	25.9228	25.4315	24.4459	25.1505	25.245
0.789502	-0.503531	Q14692	Q14692	Ribosome biogenesis protein BMS1 homolog	BMS1	2461	2	5	6	6	6	7.9	7.9	7.9	145.81	0	14.442	361980000	11	0.162367	0.59604	-0.503531	-1.84414	25.5558	25.308	24.8456	24.6679	24.798
0.33195	-0.12623	A8K3R2;Q14137;B2RDN4;B4DEN9;A0A075B729;Q4G0D9;Q6DKJ9	A8K3R2;Q14137;B2RDN4;B4DEN9;A0A075B729;Q4G0D9	Ribosome biogenesis protein BOP1	BOP1	1264	2	5	14	14	14	22.5	22.5	22.5	83.569	0	86.038	4387600000	37	0.465639	0.784784	-0.12623	-0.833661	28.2882	28.0743	28.1179	27.8651	28.2027
0.0339671	0.0882552	O60885;Q96HN0;B4DS09;A0A024R8H6;A0A024R7H8;Q15059;W8JJB1;Q6PIS5;Q6NXE4;Q05BM2;Q5BJ26;A0A140F1N4;M0QZD9;Q58F21	O60885	Bromodomain-containing protein 4	BRD4	2040	2	5	5	5	5	3.9	3.9	3.9	152.22	0	5.9347	730310000	13	0.924768	0.97599	0.0882552	0.102581	24.9406	26.2685	26.6524	25.3172	26.767
0.571018	-2.22371	Q8TDN6;A0JLQ5;B4E0B8;Q9NUW4	Q8TDN6;A0JLQ5;B4E0B8;Q9NUW4	Ribosome biogenesis protein BRX1 homolog	BRIX1	2679	2	5	11	11	11	30.9	30.9	30.9	41.401	0	31.337	9214900000	46	0.268523	0.642332	-2.22371	-1.35464	28.7925	29.2335	29.0503	28.9929	24.6105
0.118825	-0.767133	A0A7P0T8A7;R4GMX5;A0A087WUV8;R4GN83;A0A346RCR1;A0A346RCP0	A0A7P0T8A7;R4GMX5;A0A087WUV8;R4GN83		BSG	1094	2	5	5	1	1	33.5	5.8	5.8	22.566	0	16.687	3114000000	11	0.760633	0.920112	-0.767133	-0.333608	28.8163	29.4962	25.054	28.9692	25.0742
0.226521	-0.565605	P20290;A0A7I2V5Y3;H0Y9Y1	P20290;A0A7I2V5Y3	Transcription factor BTF3	BTF3	2173	2	5	4	4	2	36.9	36.9	19.9	22.168	0	15.075	974000000	11	0.59358	0.839606	-0.565605	-0.595266	27.0773	24.9468	26.9335	25.2984	26.2088
0.670181	-1.78842	A8K651;Q07021;I3L3Q7;I3L3B0	A8K651;Q07021;I3L3Q7;I3L3B0	Complement component 1 Q subcomponent-binding protein, mitochondrial	C1QBP	1298	2	5	6	6	6	31.6	31.6	31.6	31.38	0	43.748	45384000000	69	0.213707	0.60179	-1.78842	-1.5733	31.3617	31.273	31.0748	30.9661	27.9301
0.545246	-1.78289	A0A096LPI6;P0DPI2;A0A140VKB0;A0A0B4J2D5;A0A096LNH5;H7C1F6;H7C2G3;A0A096LP73;A0A2R8YDR7;F2Z2Q0;A0A096LP12;A0A096LNJ1;A0A2R8Y6K9	A0A096LPI6;P0DPI2;A0A140VKB0;A0A0B4J2D5;A0A096LNH5;H7C1F6;H7C2G3		C21orf33	578	2	5	10	10	9	53.4	53.4	48.7	30.376	0	73.895	7147500000	43	0.284941	0.652178	-1.78289	-1.29843	29.0573	29.2956	29.013	29.175	25.5031
0.088064	-0.520033	A0A087X0T8;A0A4Z1;A0A087X1W8;A0A0A0MTJ8;X5D8W0;X5DQS5;X5DQR8;X5DNF2;X5D7A8;Q9BY67;F5H125;H0YG94	A0A087X0T8;A0A4Z1;A0A087X1W8;A0A0A0MTJ8;X5D8W0;X5DQS5;X5DQR8;X5DNF2;X5D7A8;Q9BY67;F5H125;H0YG94	Cell adhesion molecule 1	CADM1	556	2	5	3	3	3	13.3	13.3	13.3	38.78	0	46.675	3286200000	13	0.816462	0.935482	-0.520033	-0.253216	28.6253	28.8222	25.0104	28.6939	25.2379
0.147553	-0.129343	B7Z6G4;A0A140VKA0;Q05682;B4DPW5;Q9NYG1;C9J813;B4E3I0;A0A6Q8PGI1;Q7Z2Y9;C9JEK3;Q5HY93;REV__H0YH95;REV__H0YEF9;F8WE61;REV__Q4LE62;REV__E9PJZ7;REV__B7Z7Y5;REV__H0YHK3;REV__G3V200;REV__O75334;C9JE79	B7Z6G4;A0A140VKA0;Q05682;B4DPW5;Q9NYG1;C9J813;B4E3I0	Caldesmon	CALD1	798	2	5	35	35	0	49.4	49.4	0	62.741	0	317.05	29951000000	206	0.711946	0.899054	-0.129343	-0.40603	29.5651	29.0217	29.5573	28.9594	29.5446
0.223307	-0.191454	P0DP23;B4DJ51;B2RDW0;P0DP25;P0DP24;Q9BRL5;E7EMB3;A8K1M2;M0QZ52;Q96HY3;F8WBR5;A0A590UJI2;G3V361;G3V479;G3V226;A0A590UJC0;P27482;B4DUI9;C9J7T9;P02585	P0DP23;B4DJ51;B2RDW0;P0DP25;P0DP24;Q9BRL5;E7EMB3;A8K1M2;M0QZ52;Q96HY3		CALM3	1430	2	5	11	11	11	58.4	58.4	58.4	16.837	0	189.08	24080000000	85	0.597988	0.843419	-0.191454	-0.587789	30.2057	29.7272	30.143	29.4826	30.1851
0.00424819	-0.00173187	Q53G71;V9HW88;P27797;K7EL50;K7EJB9;A0A7P0T861;B4DHR1;B4E2Y9;A0A0F7WAP3;A0A142IK94;A0A142IKA1;A0A0F7W2W6;A0A142IKA2	Q53G71;V9HW88;P27797;K7EL50;K7EJB9;A0A7P0T861;B4DHR1;B4E2Y9	Calreticulin	CALR	2203	2	5	23	23	23	72.2	72.2	72.2	46.918	0	287.28	119400000000	274	0.990266	0.994797	-0.00173187	-0.0132423	31.6272	31.7042	31.435	31.4795	31.6946
1.39007	-0.149636	O43852;Q6IAW5;B3KQF5	O43852;Q6IAW5;B3KQF5	Calumenin	CALU	2025	2	5	20	20	4	71.4	71.4	12.7	37.106	0	264.78	51843000000	188	0.0407319	0.6487	-0.149636	-3.4569	30.4046	30.3683	30.3458	30.2732	30.1733
0.754838	0.242887	P27824;A0A7P0TB65;A0A7P0T840;A0A7P0T937;A0A7P0TAE9;A0A7P0T8G1;A0A7P0T9L0;A0A7P0Z484;D6RGY2;A0A7P0Z4D6;A0A7P0TAR9;A0A7P0Z4H2;Q6ZP56;Q16094;A0A7P0TAN9;A0A7P0T8N1;D6RAU8;D6RFL1;D6RAQ8;D6RD16	P27824;A0A7P0TB65;A0A7P0T840;A0A7P0T937;A0A7P0TAE9;A0A7P0T8G1;A0A7P0T9L0;A0A7P0Z484;D6RGY2;A0A7P0Z4D6;A0A7P0TAR9	Calnexin	CANX	1111	2	5	39	39	39	54.2	54.2	54.2	67.567	0	323.31	242920000000	398	0.175858	0.595553	0.242887	1.76438	32.3355	32.5456	32.1813	32.6227	32.5713
0.522886	-0.849303	B2RDY9;D3DPU2;Q01518;B4DI38;B4DNW7;B4DNA3;B4DNY3;B4DUZ8;Q5T0R1;Q5T0R2;Q5T0R3;Q5T0R4;Q5T0R5;Q5T0R6;Q5T0R7;Q5T0R9;Q5T0S3;Q5T0R8	B2RDY9;D3DPU2;Q01518;B4DI38;B4DNW7;B4DNA3;B4DNY3;B4DUZ8;Q5T0R1;Q5T0R2;Q5T0R3;Q5T0R4;Q5T0R5;Q5T0R6;Q5T0R7;Q5T0R9	Adenylyl cyclase-associated protein;Adenylyl cyclase-associated protein 1	CAP1	1432	2	5	14	14	14	40.8	40.8	40.8	51.614	0	74.107	12738000000	59	0.299995	0.658526	-0.849303	-1.24979	29.8975	29.1775	29.7847	29.596	27.9452
0.112311	0.270989	B4E1R7;B2RCM3;Q59EF6;P17655;B4DN77	B4E1R7;B2RCM3;Q59EF6;P17655	Calpain-2 catalytic subunit	CAPN2	1423	2	5	3	3	3	9.6	9.6	9.6	60.507	0	21.343	774330000	11	0.772128	0.927523	0.270989	0.316848	27.0067	24.8565	26.6096	26.5159	26.3413
0.011302	0.0148087	A0A0C4DGQ5;P04632;K7EM73;K7EKD8;K7ELJ7;K7EIV0;A0A075B7C0;U3KPR7;U3KQE2;K7ES78;K7EMQ1;Q96L46	A0A0C4DGQ5;P04632;K7EM73;K7EKD8;K7ELJ7;K7EIV0;A0A075B7C0;U3KPR7;U3KQE2	Calpain small subunit 1	CAPNS1	628	2	5	6	6	6	35.4	35.4	35.4	33.786	0	9.5246	1194400000	16	0.974312	0.990109	0.0148087	0.0349543	26.4473	26.5096	27.077	27.143	26.2426
0.0483764	-0.0320667	Q14444;B4DSF8;G3V153;B3KXU8;E9PLA9	Q14444;B4DSF8;G3V153;B3KXU8;E9PLA9	Caprin-1	CAPRIN1	2457	2	5	10	10	10	19.7	19.7	19.7	78.365	0	69.859	6556000000	42	0.894589	0.964073	-0.0320667	-0.144056	28.3368	28.2138	28.443	28.0234	28.5748
0.818577	-0.417562	P52907;A8K0T9	P52907;A8K0T9	F-actin-capping protein subunit alpha-1	CAPZA1	2285	2	5	4	4	3	21.7	21.7	18.2	32.922	0	62.389	5690300000	28	0.151853	0.602108	-0.417562	-1.91183	28.7409	28.8103	28.3893	28.0424	28.4161
0.114618	-0.0873327	B2R7T8;A0A384MR50;B1AK88;B4DWA6;B1AK87;P47756;Q7L4N0;B1AK85;A0A6I8PRV6;A0A6I8PIN8	B2R7T8;A0A384MR50;B1AK88;B4DWA6;B1AK87;P47756;Q7L4N0;B1AK85	F-actin-capping protein subunit beta	CAPZB	917	2	5	9	9	9	34.6	34.6	34.6	30.656	0	43.647	5310200000	44	0.768037	0.92522	-0.0873327	-0.322799	27.8712	27.8099	27.7979	27.3782	28.0998
0.73445	-0.424815	A0A024RAN2;A0A6Q8PGN6;P20810;B7Z574;E7EVY3;A0A6Q8PFE5;E7ES10;Q6AZE3;A0A6Q8PFF6;B7Z5T9;A0A6Q8PGG5;E9PCH5;A0A6Q8PG72;B7Z6N0;E9PDE4;B7Z4U9;H0Y7F0;B2RCJ7;H0Y9H6;Q86YM9;E7EQ12;B7Z5T6;E7EQA0;B2RDU1;H0YD33;B7Z8S8;A8K8C4;Q15786;B7Z7L4;Q13940;A0A6Q8PFL0;A0A0C4DGD1;A0A6Q8PFR3;D6RC54;B7Z8U1;E7EQK6;A0A3G1T4K9	A0A024RAN2;A0A6Q8PGN6;P20810;B7Z574;E7EVY3;A0A6Q8PFE5;E7ES10;Q6AZE3;A0A6Q8PFF6;B7Z5T9;A0A6Q8PGG5;E9PCH5;A0A6Q8PG72;B7Z6N0;E9PDE4;B7Z4U9;H0Y7F0;B2RCJ7;H0Y9H6;Q86YM9;E7EQ12;B7Z5T6;E7EQA0;B2RDU1;H0YD33;B7Z8S8	Calpastatin	CAST	387	2	5	14	14	0	29.8	29.8	0	86.613	0	59.575	3319900000	44	0.18431	0.597203	-0.424815	-1.71791	27.7146	27.0929	27.4969	26.9074	27.1126
0.170666	-0.155834	A0A384P5Q0;P04040;Q8TAK2;B4DWK8;A0A1C9J7V9	A0A384P5Q0;P04040;Q8TAK2;B4DWK8	Catalase	CAT	968	2	5	13	13	13	36.6	36.6	36.6	59.755	0	77.355	5846100000	55	0.675047	0.892354	-0.155834	-0.462745	27.6687	28.0717	27.2507	27.6966	27.3192
0.634187	0.199582	Q2TNI1;Q03135;A9XTE5;Q59E85;E9PCT5;A0A1I9UVK8;P56539	Q2TNI1;Q03135;A9XTE5;Q59E85;E9PCT5	Caveolin;Caveolin-1	CAV1	2395	2	5	7	7	3	41	41	19.1	20.471	0	68.571	51281000000	74	0.232174	0.612457	0.199582	1.4934	30.8783	31.0797	31.0569	31.0632	31.3459
0.311981	-0.655727	B5MD17;J3KS05;Q6IBN6;P83916;K7ELA4;C9JWS9	B5MD17;J3KS05;Q6IBN6;P83916;K7ELA4;C9JWS9	Chromobox protein homolog 1	CBX1	1620	2	5	6	5	5	47	37.5	37.5	19.325	0	14.132	1052200000	16	0.48755	0.794418	-0.655727	-0.789334	25.5791	27.275	26.9698	25.3003	26.6041
0.0487034	-0.0354106	A4D177;Q13185;S4R2Y4;C9JMM0;B8ZZ43	A4D177;Q13185;S4R2Y4	Chromobox protein homolog 3	CBX3	1198	2	5	9	9	8	56.8	56.8	48.1	20.811	0	78.446	7994200000	52	0.893916	0.96426	-0.0354106	-0.144985	28.4686	28.6167	28.6874	28.2474	28.8635
0.22979	-0.570738	V9HWG0;P45973;Q6I9T7;F8VNY3	V9HWG0;P45973;Q6I9T7;F8VNY3	Chromobox protein homolog 5	CBX5	2249	2	5	8	8	8	50.8	50.8	50.8	22.225	0	27.681	2423800000	27	0.589129	0.838308	-0.570738	-0.602856	25.8659	27.743	27.5534	25.7448	27.222
0.456363	-0.758368	Q8IX12;A0A0C4DGG8;F5H2E6;F5H1H2;F5H3E1;H0YFJ7	Q8IX12;A0A0C4DGG8;F5H2E6;F5H1H2	Cell division cycle and apoptosis regulator protein 1	CCAR1	2642	2	5	9	9	9	9.5	9.5	9.5	132.82	0	19.8	1402500000	19	0.349653	0.706476	-0.758368	-1.10545	26.4859	26.544	26.5552	24.8504	26.6897
0.0366695	-0.0392555	B3KTJ9;Q8N163;G3V119;H0YB24;E5RGU7;E5RFJ3;E2PSM9;E5RHJ4;H0YC69;H0YC58;E5RHH8	B3KTJ9;Q8N163	Cell cycle and apoptosis regulator protein 2	CCAR2	1484	2	5	15	15	15	25.7	25.7	25.7	102.93	0	95.688	4296500000	55	0.919032	0.972422	-0.0392555	-0.110444	26.8335	26.6963	27.1889	26.4635	27.2704
0.0296395	0.0269286	Q96CT7;A0A024R7M8;M0R2F5	Q96CT7;A0A024R7M8	Coiled-coil domain-containing protein 124	CCDC124	289	2	5	5	5	5	30	30	30	25.835	0	26.218	575190000	11	0.934029	0.975115	0.0269286	0.0899043	26.1594	25.7432	25.3588	25.8144	25.7471
0.988323	0.262295	Q96A33;J3QR89	Q96A33	Coiled-coil domain-containing protein 47	CCDC47	2705	2	5	14	14	14	37.5	37.5	37.5	55.873	0	74.763	11140000000	64	0.102725	0.599396	0.262295	2.32382	28.7804	28.9794	28.6867	29.0535	29.1021
0.19522	-0.138649	Q9H6F5;Q6ZW18;H0YG79	Q9H6F5	Coiled-coil domain-containing protein 86	CCDC86	2802	2	5	7	7	7	28.3	28.3	28.3	40.235	0	20.777	2856800000	29	0.63794	0.869514	-0.138649	-0.521712	27.1816	27.5611	27.3284	26.9175	27.5192
0.757779	-0.858374	V9HW96;P78371;F5GWF6;F8VQ14;B7Z4R3;Q9H369	V9HW96;P78371;F5GWF6;F8VQ14;B7Z4R3	T-complex protein 1 subunit beta	CCT2	2365	2	5	19	19	19	49.2	49.2	49.2	57.488	0	156.05	9705900000	82	0.174671	0.598479	-0.858374	-1.77111	28.834	28.2662	28.6994	28.3201	27.1629
0.28566	-0.154592	B3KX11;P49368;Q59H77;B4DUR8;Q2TU64;E9PRC8;Q5SZX6;Q5SZX9;E9PM09;E9PQ35;Q5SZW8	B3KX11;P49368;Q59H77;B4DUR8;Q2TU64	T-complex protein 1 subunit gamma	CCT3	1496	2	5	22	22	22	52.5	52.5	52.5	57.945	0	132.45	12820000000	104	0.518013	0.800283	-0.154592	-0.730407	28.8871	28.4136	28.9186	28.5609	28.6095
0.0501686	0.0563513	A8K3C3;P50991;B7Z9L0;B7Z2Z8;B7Z2F4	A8K3C3;P50991;B7Z9L0;B7Z2Z8;B7Z2F4	T-complex protein 1 subunit delta	CCT4	1256	2	5	17	17	17	42.7	42.7	42.7	57.952	0	76.4	4739000000	55	0.890905	0.962707	0.0563513	0.14914	27.9014	27.2748	28.2549	27.7638	27.9697
1.0848	-0.520998	P48643;V9HW37;Q9BU08;B4DZT5;B4DYC8;E7ENZ3;E9PCA1;B4DXI1;B7ZAR1;B4DDU6;B4DE30;B4DX08;Q96GI1;B4DZY9;Q9HB74;H0Y914;D6RIZ7	P48643;V9HW37;Q9BU08;B4DZT5;B4DYC8;E7ENZ3;E9PCA1;B4DXI1;B7ZAR1;B4DDU6;B4DE30;B4DX08;Q96GI1	T-complex protein 1 subunit epsilon	CCT5	2258	2	5	19	19	19	46.4	46.4	46.4	59.67	0	161.39	9701100000	89	0.0822616	0.626993	-0.520998	-2.57323	28.3983	27.9836	28.3543	27.8724	27.5764
0.404315	-0.281082	Q53HV2;Q99832;Q6IBT3;B7Z1C9;B7Z7I4;F8WAM2;F8WBP8	Q53HV2;Q99832;Q6IBT3;B7Z1C9;B7Z7I4	T-complex protein 1 subunit eta	CCT7	2523	2	5	13	13	13	29.1	29.1	29.1	59.34	0	69	6516300000	66	0.394171	0.740096	-0.281082	-0.992366	27.9996	27.4576	28.1278	27.7141	27.447
0.348432	-0.362062	Q53HU0;P50990;Q7Z759;H7C4C8;H7C2U0	Q53HU0;P50990;Q7Z759;H7C4C8	T-complex protein 1 subunit theta	CCT8	2273	2	5	16	16	16	32.8	32.8	32.8	59.65	0	29.708	6885900000	57	0.4483	0.777382	-0.362062	-0.87004	28.4656	27.8522	28.9432	27.9458	28.1707
0.241832	-0.207867	Q6YHK3	Q6YHK3	CD109 antigen	CD109	2605	2	5	3	3	3	3.5	3.5	3.5	161.69	0	19.761	830850000	16	0.573017	0.836401	-0.207867	-0.630685	25.676	26.5581	26.0688	25.8776	25.9086
1.09041	-1.90277	A0A024QZC1;O95400;Q5QTR6;A0A0S2Z5J7	A0A024QZC1;O95400	CD2 antigen cytoplasmic tail-binding protein 2	CD2BP2	29	2	5	5	5	5	28.7	28.7	28.7	37.646	0	13.245	833410000	13	0.0812064	0.635806	-1.90277	-2.58812	27.1748	27.2463	25.5602	24.5052	25.0101
0.650168	0.589316	E9PNW4;A0A2U3TZL5;Q6FHM9;P13987;A0A3Q8TLE1;A0A3G2LMK5;A0A3G2LMK3;A0A3G2LMJ8;H0YET2;A0A3G2LMK2	E9PNW4;A0A2U3TZL5;Q6FHM9;P13987;A0A3Q8TLE1;A0A3G2LMK5;A0A3G2LMK3;A0A3G2LMJ8	CD59 glycoprotein	CD59	885	2	5	3	3	3	29.6	29.6	29.6	11.985	0	24.685	5831600000	23	0.223785	0.607868	0.589316	1.52879	28.1279	27.9077	28.6724	28.4899	29.1607
1.26764	-1.40638	A0A024R7B7;Q16543;K7EQA9;Q6FG59;A1L0W4;K7EKQ2;K7EIU0;K7EL68	A0A024R7B7;Q16543;K7EQA9;Q6FG59;A1L0W4;K7EKQ2	Hsp90 co-chaperone Cdc37;Hsp90 co-chaperone Cdc37, N-terminally processed	CDC37	270	2	5	6	6	6	21.2	21.2	21.2	44.468	0	33.227	2572400000	22	0.0539952	0.597148	-1.40638	-3.08332	27.7396	27.0541	27.765	26.5735	25.6529
0.698207	-0.39919	A0A024RAA5;B7ZAY4;B4DMH5;B4E1U9;P60953;A0A024R9T1;Q5JYX0;Q9UJM1;A0A590UJK8;A0A024RAE6;A0A494C1M1;Q9UJM0;A0A494BZX6	A0A024RAA5;B7ZAY4;B4DMH5;B4E1U9;P60953;A0A024R9T1;Q5JYX0;Q9UJM1;A0A590UJK8;A0A024RAE6	Cell division control protein 42 homolog	CDC42	371	2	5	5	5	5	30.9	30.9	30.9	21.258	0	32.285	16037000000	66	0.200352	0.600418	-0.39919	-1.63603	29.7497	29.9573	29.7117	29.7065	29.1075
0.43646	-0.178883	Q99459;B3KY60;B4DSH1	Q99459;B3KY60;B4DSH1	Cell division cycle 5-like protein	CDC5L	1499	2	5	21	21	21	35.9	35.9	35.9	92.25	0	114.38	7479400000	70	0.366049	0.712926	-0.178883	-1.06226	27.8968	28.2138	28.1385	28.0579	27.7505
0.164529	-0.251994	P55290;B7Z9B1;B7Z3H7	P55290;B7Z9B1	Cadherin-13	CDH13	1653	2	5	6	6	6	11.6	11.6	11.6	78.286	0	30.379	1838500000	22	0.684653	0.896991	-0.251994	-0.447809	27.2412	27.1965	26.4726	27.3376	26.0985
0.0374391	0.0679045	C9J126;A0A024RC42;P19022;C9J8J8;C9JMH2;A0A6Q8PF58	C9J126;A0A024RC42;P19022;C9J8J8;C9JMH2;A0A6Q8PF58	Cadherin-2	CDH2	434	2	5	4	4	4	9	9	9	90.672	0	25.902	1418400000	19	0.917405	0.972527	0.0679045	0.112675	26.8802	26.7425	25.673	26.9658	26.0339
0.195651	0.172675	P55285;D6RF86	P55285;D6RF86	Cadherin-6	CDH6	2298	2	5	7	7	7	11.4	11.4	11.4	88.308	0	41.822	2075500000	26	0.637307	0.872427	0.172675	0.522737	27.3157	26.9751	26.4453	27.148	27.0214
0.0872424	-0.333368	Q5J7U2;O95478;A0A0A0MQZ6;H0YAI9	Q5J7U2;O95478;A0A0A0MQZ6	Ribosome biogenesis protein NSA2 homolog	CDK105	2082	2	5	4	4	4	15.8	15.8	15.8	30.065	0	5.6249	1282100000	14	0.818008	0.934991	-0.333368	-0.251022	25.1147	27.2968	26.9467	27.4615	24.7772
0.142689	0.0662079	B3KM95;B3KNK4;O95674	B3KM95;B3KNK4;O95674	Phosphatidate cytidylyltransferase;Phosphatidate cytidylyltransferase 2	CDS2	1443	2	5	2	2	2	7	7	7	51.359	0	44.534	2702300000	17	0.719964	0.901207	0.0662079	0.393928	27.8932	28.2521	28.0916	28.2813	28.0091
0.437745	0.897019	Q9BXW7;B3KVW8;A8MYZ9	Q9BXW7;B3KVW8	Cat eye syndrome critical region protein 5	CECR5	2774	2	5	5	5	5	20.1	20.1	20.1	46.321	0	27.358	1693900000	18	0.364968	0.712435	0.897019	1.06505	25.0102	26.9289	26.5761	27.5524	26.5851
0.0276189	-0.0414317	V9HWI5;P23528;E9PP50;B4E112;E9PS23	V9HWI5;P23528;E9PP50;B4E112;E9PS23	Cofilin-1	CFL1	2187	2	5	16	16	1	75.9	75.9	7.2	18.502	0	111.17	23093000000	105	0.938385	0.977981	-0.0414317	-0.083949	30.6461	29.4578	29.7532	29.675	30.1469
0.0707799	0.0976206	Q96JM3;A0A2R8Y4S6;S4R3K0;A0A2R8Y735	Q96JM3	Chromosome alignment-maintaining phosphoprotein 1	CHAMP1	2731	2	5	5	5	5	7.6	7.6	7.6	89.098	0	12.661	523140000	15	0.849611	0.950342	0.0976206	0.206514	25.6832	26.1754	26.063	25.4921	26.6509
0.754763	-1.77595	Q9Y6H1;Q5T1J5	Q9Y6H1;Q5T1J5	Coiled-coil-helix-coiled-coil-helix domain-containing protein 2;Putative coiled-coil-helix-coiled-coil-helix domain-containing protein CHCHD2P9, mitochondrial	CHCHD2	2550	2	5	2	2	2	18.5	18.5	18.5	15.512	0	19.426	3246600000	16	0.175888	0.593759	-1.77595	-1.76421	28.5366	28.5573	28.6554	28.1562	25.458
0.842394	0.647387	A4D1N4;C9JRZ6;Q9NX63;F8WAR4;A0A286YEX5;B7Z1X9	A4D1N4;C9JRZ6;Q9NX63;F8WAR4	MICOS complex subunit MIC19	CHCHD3	1200	2	5	9	9	9	35.2	35.2	35.2	26.152	0	26.92	9761200000	52	0.14375	0.613954	0.647387	1.96784	29.3475	29.1153	28.6429	29.426	29.9393
0.319663	-0.289037	Q14839;A0A2R8Y425;A0A2R8Y521;A0A2R8Y212;F5GWX5;A0A2R8YFD8;A0A2U3TZM0;A0A2R8YDJ9;A0A2R8Y5J0;A0A0C4DGG9;A0A2R8YFK9;A0A2R8YD40;B3KY63;A0A2R8YDW2;A0A2R8Y4X2;A0A2R8Y7I0;A0A2R8YER1;A0A2R8Y8C1;A0A2R8Y445;A0A2R8Y7M9;A0A2R8Y5M9;A0A2R8YE38;A0A2R8Y5Z7;K7EMY3;Q659F1;A0A2R8Y685;Q659D0;B3KRD4;A0A5F9ZHX5;A0A2R8Y8B3;A0A2R8Y7X1;H7C0J3;H7C3H7;I3L229;K7ESA5;A0A2R8Y6G9;K7EPV1	Q14839;A0A2R8Y425;A0A2R8Y521;A0A2R8Y212;F5GWX5;A0A2R8YFD8;A0A2U3TZM0;A0A2R8YDJ9;A0A2R8Y5J0;A0A0C4DGG9;A0A2R8YFK9;A0A2R8YD40;B3KY63;A0A2R8YDW2;A0A2R8Y4X2;A0A2R8Y7I0;A0A2R8YER1;A0A2R8Y8C1;A0A2R8Y445;A0A2R8Y7M9;A0A2R8Y5M9;A0A2R8YE38	Chromodomain-helicase-DNA-binding protein 4	CHD4	625	2	5	18	18	12	11.6	11.6	8.5	218	0	32.848	1518700000	36	0.479002	0.790831	-0.289037	-0.806421	26.0801	26.1615	26.4303	26.3795	25.4903
0.0520659	-0.178368	Q9H444;P59074	Q9H444	Charged multivesicular body protein 4b	CHMP4B	2798	2	5	4	4	4	26.3	26.3	26.3	24.95	0	17.851	2472300000	14	0.887021	0.961327	-0.178368	-0.154504	27.5851	25.9371	28.285	28.0632	26.1181
0.697336	-1.30519	E9PIZ4;E9PSD5;E9PPQ5;A0A024R394;Q9UHD1;A0A024R3C3;E9PL00	E9PIZ4;E9PSD5;E9PPQ5;A0A024R394;Q9UHD1;A0A024R3C3	Cysteine and histidine-rich domain-containing protein 1	CHORDC1	149	2	5	4	4	4	55.2	55.2	55.2	13.143	0	8.8557	855790000	10	0.200754	0.598088	-1.30519	-1.63407	27.9555	25.9634	27.34	26.1098	25.4525
0.0253317	-0.0223188	A0A024R9M9;Q99653;H0YNG9;H0YLY7;H0YKE7;F5GX29;B4DSB5	A0A024R9M9;Q99653;H0YNG9;H0YLY7;H0YKE7;F5GX29;B4DSB5	Calcineurin B homologous protein 1	CHP	357	2	5	9	9	9	53.8	53.8	53.8	22.456	0	59.781	5321200000	40	0.94334	0.979116	-0.0223188	-0.0771794	27.8741	28.3144	28.2676	28.4331	27.8263
0.71884	0.345762	X6R700;Q9Y3Y2;A0A087X1B7;Q5T7Y7	X6R700;Q9Y3Y2;A0A087X1B7	Chromatin target of PRMT1 protein	CHTOP	2909	2	5	4	4	4	23.3	23.3	23.3	23.661	0	42.952	6996400000	38	0.191056	0.591619	0.345762	1.68253	28.3447	28.5823	28.2591	28.5221	28.9601
0.5291	-0.66758	Q14011;Q53XX5;D6W5Y5;K7EQR7;K7EPM4;K7EMY9;B4E2A3;K7ER40;K7EJV1;Q6ZR81;K7ELT6;K7EJV5;K7ELV6;K7ENX8;K7ENN6;K7EQL0;K7EIF7;F6WMK9;K7EQX4	Q14011;Q53XX5;D6W5Y5;K7EQR7;K7EPM4;K7EMY9;B4E2A3;K7ER40;K7EJV1;Q6ZR81;K7ELT6;K7EJV5;K7ELV6;K7ENX8	Cold-inducible RNA-binding protein	CIRBP	2451	2	5	4	4	4	32	32	32	18.648	0	31.062	2117600000	17	0.295733	0.656378	-0.66758	-1.2633	27.1475	27.3967	27.0779	27.2287	25.8509
0.702452	0.241577	Q8N5K1;D6RCF4;A0A2R8Y540;I3L1N9	Q8N5K1;D6RCF4	CDGSH iron-sulfur domain-containing protein 2	CISD2	2654	2	5	6	6	6	49.6	49.6	49.6	15.278	0	23.434	4694800000	24	0.198403	0.597113	0.241577	1.64557	28.0097	28.3928	28.2348	28.4125	28.4955
1.00547	0.465792	A0A024RBH2;Q07065;B3KVX6;Q8TB01;Q6NWZ1;H3BUW6;Q59G85;H3BN64;A0A024R9K5;H3BRM1;H3BRF9;Q96K21	A0A024RBH2;Q07065;B3KVX6;Q8TB01;Q6NWZ1	Cytoskeleton-associated protein 4	CKAP4	419	2	5	44	44	44	69.1	69.1	69.1	66.022	0	323.31	173230000000	355	0.0987475	0.603648	0.465792	2.36727	31.2821	31.4293	31.1004	31.5301	31.9426
0.681985	-0.311604	Q14008;Q8IYN5;H0YCF6;H0YEK7;H0YDX5;E9PQH5;Q8NAH3	Q14008;Q8IYN5	Cytoskeleton-associated protein 5	CKAP5	2450	2	5	22	22	22	13.8	13.8	13.8	225.49	0	46.051	3633300000	61	0.207977	0.59596	-0.311604	-1.59966	27.4074	27.5069	27.0582	27.1255	26.8995
0.109187	-0.264096	Q96S66;A0A6Q8PGA4;A0A6Q8PEZ7;A0A024R0G0;A0A6Q8PHQ1;A0A6Q8PG30;A0A8I5KRC0;A0A024R095;A0A6Q8PG75;A0A6Q8PG14;A0A6Q8PFF7;Q5T1P5;A0A6Q8PG68;A0A6Q8PF97;B3KQX4;A0A6Q8PF11;A0A8I5KXB0;A0A6Q8PFH1;A0A6Q8PFT6;A0A8I5KQ17	Q96S66;A0A6Q8PGA4;A0A6Q8PEZ7;A0A024R0G0;A0A6Q8PHQ1;A0A6Q8PG30;A0A8I5KRC0;A0A024R095;A0A6Q8PG75;A0A6Q8PG14;A0A6Q8PFF7;Q5T1P5	Chloride channel CLIC-like protein 1	CLCC1	62	2	5	8	8	8	21.6	21.6	21.6	62.022	0	34.347	1497400000	21	0.777701	0.927611	-0.264096	-0.308763	26.7969	27.213	25.2413	26.6396	25.6663
0.733648	-0.480558	Q5SRT3;Q53FB0;O00299;A0A1U9X8Y4	Q5SRT3;Q53FB0;O00299;A0A1U9X8Y4	Chloride intracellular channel protein;Chloride intracellular channel protein 1	CLIC1	1986	2	5	8	8	8	48.5	48.5	48.5	26.922	0	33.098	5381600000	31	0.184651	0.596457	-0.480558	-1.71609	29.4668	28.8837	29.0507	28.879	28.4274
0.0139064	0.0290314	B4DWC4;Q6FIC5;Q9Y696;B3KTR3;Q9NVF8	B4DWC4;Q6FIC5;Q9Y696;B3KTR3;Q9NVF8	Chloride intracellular channel protein;Chloride intracellular channel protein 4	CLIC4	1589	2	5	8	8	8	39.2	39.2	39.2	27.818	0	12.349	650540000	12	0.968487	0.9893	0.0290314	0.0428867	26.6078	25.1375	26.2693	25.5523	26.5155
0.49639	-0.358477	Q16740;M0R208;A0A2R8YEF5	Q16740;M0R208	ATP-dependent Clp protease proteolytic subunit, mitochondrial;ATP-dependent Clp protease proteolytic subunit	CLPP	1976	2	5	5	5	5	27.1	27.1	27.1	30.18	0	26.992	3536900000	29	0.318867	0.675169	-0.358477	-1.19227	27.6988	28.3532	27.826	27.8065	27.3951
0.541693	0.253995	A0A0S2Z3H2;O96005;A0A0S2Z3H6;K7EQQ1;K7EJ16	A0A0S2Z3H2;O96005;A0A0S2Z3H6;K7EQQ1	Cleft lip and palate transmembrane protein 1	CLPTM1	671	2	5	6	6	6	12	12	12	76.096	0	43.12	3559800000	33	0.287281	0.651893	0.253995	1.29069	27.992	27.7666	27.4924	27.92	28.0887
0.0377182	-0.0930926	O76031;A0A024R5X7;Q9H072	O76031;A0A024R5X7;Q9H072	ATP-dependent Clp protease ATP-binding subunit clpX-like, mitochondrial	CLPX	230	2	5	9	9	9	20.1	20.1	20.1	69.223	0	20.233	1551700000	27	0.916815	0.972737	-0.0930926	-0.113484	26.4855	26.901	25.0277	26.5383	25.5516
1.21894	-0.624048	P09496;F8WF69;C9J8P9	P09496;F8WF69	Clathrin light chain A	CLTA	2128	2	5	7	7	7	19.8	19.8	19.8	27.076	0	11.976	6224900000	41	0.0604038	0.591664	-0.624048	-2.94218	29.0241	29.01	29.0303	28.113	28.6818
0.357789	-0.208976	A0A087WVQ6;Q00610;J3KS13;A0A087WX41;P53675;K7EJJ5;J3KSQ2;J3KRF5;A4FU99;J3QL20;F5H5N6	A0A087WVQ6;Q00610	Clathrin heavy chain;Clathrin heavy chain 1	CLTC	529	2	5	39	39	39	29.7	29.7	29.7	192.06	0	323.31	26226000000	158	0.438744	0.77684	-0.208976	-0.890622	28.9961	28.9082	29.4809	28.8565	28.9823
1.02674	-0.956922	P30085;A0A494BXC7;B4DDL4;Q5T0D2;B4DFW6	P30085;A0A494BXC7;B4DDL4;Q5T0D2;B4DFW6	UMP-CMP kinase	CMPK1	2216	2	5	4	4	4	28.1	28.1	28.1	22.222	0	15.279	660700000	12	0.0940291	0.607584	-0.956922	-2.42166	27.1303	26.3262	26.4933	25.3751	26.0109
0.0611303	-0.055926	A0A0S2Z4Q3;A0A0S2Z4K2;P62633;A0A0S2Z4P7;Q6T598;D6RAT4	A0A0S2Z4Q3;A0A0S2Z4K2;P62633	Cellular nucleic acid-binding protein	CNBP	697	2	5	6	6	6	40	40	40	18.742	0	36.189	969420000	22	0.8687	0.958624	-0.055926	-0.179896	26.6767	25.854	26.3823	26.2343	26.2625
0.44224	-0.68382	A0A087X271;H3BVI6;B4DDF4;B2RWM5;Q6FHE4;Q6FHC3;B4DUT8;Q99439;Q53GK7;K7ES69;B4DHU5;B4DN57;A0A087X1X5;A0A087WV51;H3BQH0	A0A087X271;H3BVI6;B4DDF4;B2RWM5;Q6FHE4;Q6FHC3;B4DUT8;Q99439;Q53GK7;K7ES69;B4DHU5;B4DN57;A0A087X1X5	Calponin;Calponin-2	CNN2	563	2	5	6	5	5	44.7	38.5	38.5	19.757	0	41.699	3623500000	20	0.36121	0.713623	-0.68382	-1.07481	28.5699	27.5452	28.1359	28.0811	26.7186
0.302461	0.936777	Q15417;E9PDU6;Q9BWY6	Q15417;E9PDU6	Calponin-3;Calponin	CNN3	2480	2	5	10	10	9	41.6	41.6	38.3	36.413	0	33.265	3487300000	23	0.498356	0.800294	0.936777	0.768091	25.3776	28.112	28.2484	28.4165	27.9491
0.235772	0.119201	A0A024R1T5;P09543;B4DFN6;B4DI06;K7EN66;C9K0L8;K7ERZ0;K7ERC4	A0A024R1T5;P09543;B4DFN6;B4DI06	2,3-cyclic-nucleotide 3-phosphodiesterase	CNP	103	2	5	11	11	11	33.7	33.7	33.7	45.098	0	46.893	4346200000	40	0.58107	0.836289	0.119201	0.616706	27.8247	27.4975	27.3141	27.6456	27.6837
0.240386	0.931621	F8W031;F8VXJ7;F8VP03;F8W1U5;H0YIH9;F8W1K5;F8W0J2;F8VU34	F8W031;F8VXJ7;F8VP03;F8W1U5		CNPY2	1843	2	5	6	5	0	28.1	24.7	0	29.224	0	18.875	2649600000	23	0.574928	0.836013	0.931621	0.627354	27.6816	28.1501	24.4921	27.6208	27.7917
0.0923278	0.0997858	D6RGG3;Q99715;B9EJB8;H0Y4P7;H0Y5N9;H0Y991	D6RGG3;Q99715;B9EJB8	Collagen alpha-1(XII) chain	COL12A1	1757	2	5	34	34	34	15.2	15.2	15.2	333.2	0	125.99	6671800000	99	0.808485	0.932234	0.0997858	0.264557	27.4298	27.517	26.6002	27.281	27.2832
0.724638	0.262502	D3DSM4;D3DSM5;P39060;H7BXV5;Q8NG19;H7C457	D3DSM4;D3DSM5;P39060;H7BXV5;Q8NG19;H7C457	Collagen alpha-1(XVIII) chain;Endostatin	COL18A1	1735	2	5	9	9	9	11.4	11.4	11.4	135.51	0	42.014	3549600000	30	0.188522	0.586457	0.262502	1.69565	27.6329	27.8464	27.4815	28.0137	27.8185
0.354228	0.813819	A0A384MDU2;A0A0S2Z3H5;P08123;A0A0S2Z3K0;Q75N18;B4DN66;B4DTF5	A0A384MDU2;A0A0S2Z3H5;P08123	Collagen alpha-2(I) chain	COL1A2	672	2	5	13	13	13	11.5	11.5	11.5	129.29	0	30.134	2805200000	32	0.442356	0.779149	0.813819	0.882795	27.3274	27.6238	25.5496	27.1266	28.1682
0.240539	0.168041	A0A024R8E5;P20908;Q59EE7;B2ZZ86;Q96HC0;H7BY82;Q59HB5;D3DT71;D3DT72;P12107	A0A024R8E5;P20908;Q59EE7;B2ZZ86;Q96HC0	Collagen alpha-1(V) chain	COL5A1	320	2	5	16	16	16	12.5	12.5	12.5	183.56	0	98.461	6983700000	62	0.574726	0.836117	0.168041	0.627707	27.5701	28.0796	27.5134	28.0673	27.7108
0.452525	-0.687365	P05997;A0A087WYX9;Q5PR22;D3DPH5;B4DTC0;A0A3B3IRH9;B4DNJ0;P02458	P05997;A0A087WYX9;Q5PR22;D3DPH5;B4DTC0	Collagen alpha-2(V) chain	COL5A2	2111	2	5	8	8	8	7.6	7.6	7.6	144.91	0	31.634	1186100000	15	0.352756	0.707857	-0.687365	-1.09713	26.3054	27.1768	26.5358	26.6943	25.2764
0.00920727	-0.0215251	A0A384P5H7;P12109;Q8TBN2;A0A087X0S5;D3DSM7;B4DRR8;A0A804HJ28;B4DQV1	A0A384P5H7;P12109;Q8TBN2;A0A087X0S5;D3DSM7	Collagen alpha-1(VI) chain	COL6A1	965	2	5	12	12	12	17.4	17.4	17.4	108.53	0	51.751	1688000000	29	0.979023	0.990516	-0.0215251	-0.0285417	26.6917	26.9876	25.2745	26.7269	25.8659
0.430907	0.178538	D9ZGF2;P12111;Q63HQ4;C9JNG9	D9ZGF2;P12111	Collagen alpha-3(VI) chain	COL6A3	1764	2	5	116	116	14	47.8	47.8	5.6	343.67	0	323.31	192420000000	740	0.37076	0.715526	0.178538	1.0502	30.7026	30.9847	30.728	31.15	30.8173
0.470376	0.398431	Q5KU26	Q5KU26	Collectin-12	COLEC12	2541	2	5	12	12	12	16.6	16.6	16.6	81.514	0	69.987	4451500000	43	0.338551	0.692777	0.398431	1.13585	27.4559	27.4267	26.8778	27.9917	27.3122
0.346085	0.126623	Q8NBJ5;M0QX72;Q8WUI9;Q9H6F1;Q6IPW8;B3KQ10;A0A8I5QKL8;A0A8I5QL08	Q8NBJ5;M0QX72;Q8WUI9;Q9H6F1	Procollagen galactosyltransferase 1	COLGALT1	2657	2	5	13	13	13	22.5	22.5	22.5	71.635	0	55.356	8336300000	65	0.450729	0.777689	0.126623	0.86487	28.0009	28.1475	28.0972	28.0268	28.3903
0.599081	-1.22406	P21964;A0A140VJG8;A0A7I2V370;B8XPJ8;B8XPJ7;E7EMS6;H7BZ45;A0A7I2V3G7;E7EUU8;F8WBW9;A0A4D6GI41;A3F6Y9;F2WW53;A0A4D6GI48;A0A4D6GI63;A0A4D6GIA3;A0A4D6GIK3;A0A4D6GIL3;A0A4D6GIW7;A0A4D6GKQ6;A0A4D6GKX6;A0A4D6GL81	P21964;A0A140VJG8;A0A7I2V370;B8XPJ8;B8XPJ7;E7EMS6;H7BZ45;A0A7I2V3G7;E7EUU8	Catechol O-methyltransferase	COMT	757	2	5	9	9	8	40.2	40.2	37.6	30.037	0	80.423	5478700000	42	0.251721	0.632156	-1.22406	-1.41608	28.4441	28.5929	28.0079	28.2434	26.0051
0.322611	-0.67687	A0A3B3IT15;P53621;A0A3B3ISC6;A0A3B3IS84;A0A3B3ITI7;A0A3B3IU89;A0A3B3ISK1;A0A3B3ITV3;A0A3B3IU78	A0A3B3IT15;P53621;A0A3B3ISC6;A0A3B3IS84;A0A3B3ITI7;A0A3B3IU89	Coatomer subunit alpha;Xenin;Proxenin	COPA	981	2	5	15	15	15	19.4	19.4	19.4	136.02	0	60.847	4552100000	43	0.475761	0.790241	-0.67687	-0.812968	27.6489	27.6968	27.8329	28.1623	25.9364
0.755979	-0.286921	A0A7I2V258;H0Y938;H0YAC7;P35606	A0A7I2V258;H0Y938;H0YAC7;P35606	Coatomer subunit beta	COPB2	1050	2	5	6	6	6	8.1	8.1	8.1	93.579	0	17.475	1934100000	18	0.175396	0.596292	-0.286921	-1.76699	27.7316	27.8487	27.9884	27.7452	27.3935
0.950784	-1.49058	Q9Y678;B3KW21;Q8WUI6;H0Y8X7;Q9NUP3;B3KND4;Q9H9B7;A0A140VK12;Q9UBF2	Q9Y678;B3KW21;Q8WUI6	Coatomer subunit gamma-1	COPG1	2921	2	5	5	5	5	8.2	8.2	8.2	97.717	0	11.271	648020000	10	0.111999	0.609014	-1.49058	-2.22997	26.5105	25.3609	27.055	24.581	25.0554
0.181477	-0.269587	F8W651;Q53FU3;A0A024RB72;F8VVA7;P61923;F8VYK5;F8VXB1;F8VUC5;F8W156;F8VYZ4	F8W651;Q53FU3;A0A024RB72;F8VVA7;P61923;F8VYK5	Coatomer subunit zeta-1	COPZ1	404	2	5	3	3	3	31.1	31.1	31.1	13.393	0	8.9828	536410000	7	0.65845	0.881795	-0.269587	-0.488859	26.726	25.9256	26.9993	25.7948	26.7666
0.083764	-0.0283531	B3KN06;Q9ULV4;Q59EA2;A0A024RBI5;Q53G58;B4E3S0;B7Z9V0;B4DMH3;H0YHL7;F8VUX3;F8VSA4;F8VRE9;F8VTT6;F8VVB7;F8W1H8;J3KSS5;F8VV53;J3QLV6;B3KRY9;Q6QEF8;B3KSZ9	B3KN06;Q9ULV4;Q59EA2;A0A024RBI5;Q53G58;B4E3S0;B7Z9V0;B4DMH3;H0YHL7	Coronin;Coronin-1C	CORO1C	1451	2	5	15	15	15	40.7	40.7	40.7	53.223	0	101.11	7131700000	55	0.824586	0.938187	-0.0283531	-0.241708	28.304	28.3345	28.1241	28.117	28.3346
1.08219	0.646643	P13073;H3BN72;H3BNV9;Q86WV2;H3BPG0;H3BNI5	P13073;H3BN72;H3BNV9;Q86WV2;H3BPG0	Cytochrome c oxidase subunit 4 isoform 1, mitochondrial	COX4I1	2145	2	5	10	10	10	40.8	40.8	40.8	19.576	0	33.684	40864000000	72	0.0827585	0.627216	0.646643	2.56631	30.673	31.1562	30.5321	31.3491	31.5184
0.227094	-0.139038	P20674;H3BNX8;H3BRM5;H3BV69;Q71UP1;H3BRI0	P20674;H3BNX8;H3BRM5;H3BV69	Cytochrome c oxidase subunit 5A, mitochondrial	COX5A	2175	2	5	10	10	10	58	58	58	16.762	0	117.47	57081000000	102	0.592796	0.841446	-0.139038	-0.5966	31.7922	31.655	31.3646	31.6887	31.241
0.456083	-0.88194	P14854;A0A494C160;K7EQD3	P14854;A0A494C160	Cytochrome c oxidase subunit 6B1	COX6B1	2149	2	5	7	7	7	73.3	73.3	73.3	10.192	0	93.406	7615000000	48	0.349878	0.705856	-0.88194	-1.10485	28.6877	29.3907	28.4452	28.911	27.0075
0.103698	-0.0924203	A0A024R9B7;P09669	A0A024R9B7;P09669	Cytochrome c oxidase subunit 6C	COX6C	342	2	5	7	7	7	52	52	52	8.7813	0	10.647	14342000000	41	0.787592	0.930459	-0.0924203	-0.29448	29.866	29.8228	29.4807	29.9951	29.2664
0.31865	-0.368419	Q6FGA0;O14548;E5RJZ1;H0YBD2	Q6FGA0;O14548;E5RJZ1;H0YBD2	Cytochrome c oxidase subunit 7A-related protein, mitochondrial	COX7A2L	1991	2	5	4	4	4	55.3	55.3	55.3	12.615	0	18.3	4011200000	26	0.48012	0.789997	-0.368419	-0.804171	27.6146	27.9076	27.5935	27.9259	26.7478
0.361987	-0.280048	O75976;B7Z843;J3QQJ4;J3QRJ9	O75976	Carboxypeptidase D	CPD	2063	2	5	9	9	9	9.1	9.1	9.1	152.93	0	28.418	1826700000	24	0.434523	0.776343	-0.280048	-0.899842	27.0614	27.3567	26.9172	27.184	26.4794
0.355445	-0.342963	Q59EI4;F2Z2V0;B0QZ18;Q99829;A6PVH9;H0Y524;Q5JX45;E7ENH5;Q5JX56;Q5JX58;Q5JX59;Q5JX61;Q5JX60;Q5JX44;Q5JX52	Q59EI4;F2Z2V0;B0QZ18;Q99829;A6PVH9;H0Y524;Q5JX45;E7ENH5	Copine-1	CPNE1	1343	2	5	4	4	4	10.4	10.4	10.4	56.759	0	26.904	681570000	14	0.441118	0.779639	-0.342963	-0.885471	26.5959	25.7896	26.5953	26.2153	25.7527
0.0458461	-0.095952	A0A024R994;O75131;A0A087WUS8;A0A087WXR6;E5RHZ0;A0A087WYQ3;Q05DL8;H0YB26	A0A024R994;O75131	Copine-3	CPNE3	341	2	5	3	3	2	6.3	6.3	4.7	60.13	0	7.0261	524950000	6	0.899816	0.966877	-0.095952	-0.136851	25.3539	27.1959	26.5832	26.3522	26.2113
0.931055	-0.770464	P36551;H0YA22;D6RER6	P36551	Oxygen-dependent coproporphyrinogen-III oxidase, mitochondrial	CPOX	2232	2	5	5	5	5	13	13	13	50.151	0	14.615	1175800000	21	0.117205	0.610157	-0.770464	-2.18131	26.5175	26.7028	26.6534	25.39	26.3182
0.145133	0.172854	F8WJN3;Q16630;B4DSU9;A0A2P1M905;A0A2P1M8Z1	F8WJN3;Q16630;B4DSU9	Cleavage and polyadenylation specificity factor subunit 6	CPSF6	1855	2	5	7	7	7	20.3	20.3	20.3	52.269	0	52.238	4049300000	25	0.715925	0.90216	0.172854	0.400016	28.3855	27.8733	28.0328	27.753	28.7872
0.795939	-0.411648	F5H669;B4DGF8;Q8N684;F5H6M0;F5H047;J3QT54	F5H669;B4DGF8;Q8N684	Cleavage and polyadenylation specificity factor subunit 7	CPSF7	1524	2	5	8	8	8	27.8	27.8	27.8	41.265	0	20.555	1320200000	29	0.159978	0.5942	-0.411648	-1.85907	26.1265	26.0805	26.1869	26.0119	25.4274
0.34753	0.36571	B2RAQ8;A0A024R5F4;P50416;Q8WZ48;H3BMD2	B2RAQ8;A0A024R5F4;P50416	Carnitine O-palmitoyltransferase 1, liver isoform	CPT1A	211	2	5	6	6	6	11	11	11	88.339	0	53.478	1470900000	19	0.449232	0.777435	0.36571	0.868053	26.8517	27.0128	26.5506	27.685	26.6565
0.255141	-0.389746	A0A7P0T9R9;A0A7P0T9E7;A0A7P0TAR1;P43155;B7ZBP5;A6PVN3;A0A7P0TAQ4;A0A7P0TBF3;H0Y4Z7	A0A7P0T9R9;A0A7P0T9E7;A0A7P0TAR1;P43155;B7ZBP5;A6PVN3;A0A7P0TAQ4;A0A7P0TBF3;H0Y4Z7	Carnitine O-acetyltransferase	CRAT	1100	2	5	3	3	3	7.3	7.3	7.3	65.061	0	8.9821	994210000	15	0.555723	0.82585	-0.389746	-0.66121	26.3634	26.3684	26.0072	25.0934	26.6198
0.679483	-0.690296	Q9UKG9;C9J3D7;B4DT97	Q9UKG9;C9J3D7;B4DT97	Peroxisomal carnitine O-octanoyltransferase	CROT	1673	2	5	10	10	10	19.4	19.4	19.4	70.178	0	23.072	1911000000	25	0.209178	0.595075	-0.690296	-1.59407	27.6242	27.3386	27.4247	27.3344	26.21
0.0572531	0.050902	C9JP16;Q8NB01;B3KME2;O75718;B3KQR7;B3KS71;B3KX16;B4DPA3	C9JP16;Q8NB01;B3KME2;O75718;B3KQR7;B3KS71;B3KX16	Cartilage-associated protein	CRTAP	1446	2	5	7	7	1	17	17	2.2	41.432	0	16.26	8625600000	46	0.87649	0.960766	0.050902	0.169082	28.4722	28.4646	28.2609	28.8358	28.0645
0.0835116	-0.0452242	O75390;A0A024RB75;B4DJV2;B3KTN4;A0A0C4DGI3;Q0QEL2;F8W1S4;H0YIC4;B7Z1E1;F8VPF9;F8VPA1;H0YH82;F8W4S1;F8VR34;F8VTT8;F8VRI6;F8VX68;F8VRP1;F8VZK9;F8VWQ5;F8VX07;F8W642	O75390;A0A024RB75;B4DJV2;B3KTN4;A0A0C4DGI3	Citrate synthase, mitochondrial;Citrate synthase	CS	405	2	5	12	12	11	31.8	31.8	29.8	51.712	0	51.237	25051000000	75	0.825065	0.937906	-0.0452242	-0.241031	29.5682	30.015	29.6616	29.7915	29.6146
0.029429	-0.0464118	Q9UK43;Q95HA6;B2R5Y4;Q13123;Q9Y3Z5;D6REL4;Q9H4P6;E7EQZ7;D6RCQ4;D6RAY9;B4DEH2	Q9UK43;Q95HA6;B2R5Y4;Q13123;Q9Y3Z5;D6REL4;Q9H4P6;E7EQZ7;D6RCQ4;D6RAY9	Protein Red	CSA2	1374	2	5	4	4	4	7	7	7	65.585	0	10.31	662950000	11	0.934482	0.974767	-0.0464118	-0.089285	25.6504	26.3519	26.4267	26.6471	25.5462
0.162802	-0.191725	A0A2R8Y5A0;P68400;Q5U5J2;B2R6D7;E7EU96;Q2I0Y7;A0A2R8YF43;A0A2R8YD58;A0A2R8YFU2;B5BUH5;A0A2R8YDP2;Q8NEV1;V9GYA2;A0A2R8Y4D6;A0A2R8Y4H0;A0A2R8YEW1;A0A2R8YCK2;A0A087WY74;A0A2R8YCC9;A0A2R8Y3W6;A0A2R8YDY7;A0A2R8YF47;V9GY80;A0A2R8YEL7;A0A2R8Y797;A0A2R8Y7T1	A0A2R8Y5A0;P68400;Q5U5J2;B2R6D7;E7EU96;Q2I0Y7;A0A2R8YF43;A0A2R8YD58;A0A2R8YFU2;B5BUH5;A0A2R8YDP2;Q8NEV1	Casein kinase II subunit alpha;Casein kinase II subunit alpha 3	CSNK2A1	867	2	5	7	7	7	23.4	23.4	23.4	40.717	0	13.949	1505000000	17	0.687382	0.897217	-0.191725	-0.443588	26.5832	26.1752	27.2157	26.7141	26.2185
0.799113	-0.719853	P67870;Q5SRQ6;N0E4C7;A0A1U9X7J2;A0A7I2YQ78;Q5SRQ3;N0E472;A0A0G2JM12;N0E466;N0E650;A0A7I2V500;A0A0G2JM58;N0E644;B4DUJ4;N0E6J1;N0E638;A0A7I2YQQ2	P67870;Q5SRQ6;N0E4C7;A0A1U9X7J2;A0A7I2YQ78;Q5SRQ3;N0E472;A0A0G2JM12;N0E466	Casein kinase II subunit beta	CSNK2B	1979	2	5	5	5	5	30.2	30.2	30.2	24.942	0	19.353	3728300000	34	0.158813	0.59661	-0.719853	-1.86644	27.4808	27.6449	28.2055	27.4084	26.706
1.06903	-0.760187	E9PP21;Q9BTA4;B4DY28;Q6ZMS3;A0A384P5K2;P21291;B4E2T4;E9PS42;E9PND2;Q6AI18;Q59EQ5;Q6AWD1;B3KVC9	E9PP21;Q9BTA4;B4DY28;Q6ZMS3;A0A384P5K2;P21291;B4E2T4;E9PS42;E9PND2;Q6AI18;Q59EQ5	Cysteine and glycine-rich protein 1	CSRP1	966	2	5	3	3	3	33.8	33.8	33.8	16.94	0	64.159	1205100000	21	0.085305	0.615299	-0.760187	-2.53159	26.7598	26.3343	27.0186	26.1512	25.7369
0.734596	0.275307	P35221;A0A384MDY0;B4E2G8;G3XAM7;B4DKT9;B4DU00;B3KSR8;E5RIB1;E5RJ41;Q49AD3;F6KRI5;E5RGY7;E5RGY6;E5RG03;E5RFM3;E5RHV7;E5RJL0;A0A0A0MTJ6;E5RIE0;A0A0A0MRI5;E5RGD2;E5RJP7;H0YBB8;E5RFM5;B7Z259;E5RIT8;E5RJZ2	P35221;A0A384MDY0;B4E2G8;G3XAM7;B4DKT9;B4DU00;B3KSR8	Catenin alpha-1	CTNNA1	901	2	5	28	28	24	44.5	44.5	38.4	100.07	0	178.61	19803000000	109	0.184248	0.59892	0.275307	1.71824	29.6887	29.9625	29.6273	29.915	30.1546
0.682429	0.227042	P35222;A0A2R8Y5A3;A0A024R2Q3;A0A2R8YCH5;A0A2R8Y804;A0A2R8Y543;A0A2R8Y7Z0;B4DL06;A0A2R8Y750;B5BU28;B4DGU4;B4DSW9;A0A2R8Y5Z1;A0A2R8Y5C3;A0A2R8Y6G0;A0A2R8Y815;G9GAG7;A0A0S2Z495;Q7KZ86;A0A2R8YG06;C9IZ65	P35222;A0A2R8Y5A3;A0A024R2Q3;A0A2R8YCH5;A0A2R8Y804;A0A2R8Y543;A0A2R8Y7Z0;B4DL06;A0A2R8Y750;B5BU28;B4DGU4;B4DSW9;A0A2R8Y5Z1;A0A2R8Y5C3;A0A2R8Y6G0	Catenin beta-1	CTNNB1	136	2	5	23	23	20	36.7	36.7	34.4	85.496	0	139.5	9994200000	95	0.207764	0.597884	0.227042	1.60066	27.9807	28.2442	27.9096	28.2002	28.3435
0.0545117	-0.0987762	A0A087WUB9;Q8WYA6	A0A087WUB9;Q8WYA6	Beta-catenin-like protein 1	CTNNBL1	522	2	5	3	3	3	5.1	5.1	5.1	65.702	0	15.626	529550000	13	0.88204	0.960503	-0.0987762	-0.161394	26.1106	25.9824	26.1282	25.1577	26.7922
0.249258	-0.234189	C9JZR2;H0YC95;O60716;Q68DU0;A0A669KB05;A0A669KB62;Q96FS1;Q7KZJ3;A0A024R4Z0;A0A024R4Y7;A0A804HIL4;A0A804HK15;A0A804HJM1;E9PKY0;E9PKL1	C9JZR2;H0YC95;O60716;Q68DU0;A0A669KB05;A0A669KB62;Q96FS1;Q7KZJ3;A0A024R4Z0;A0A024R4Y7	Catenin delta-1	CTNND1	1695	2	5	30	30	30	45.8	45.8	45.8	104.85	0	196.13	9779700000	87	0.563303	0.833175	-0.234189	-0.647745	27.959	28.2947	28.0352	28.3141	27.4101
0.152503	0.191296	P07858;E9PHZ5;A0A7I2V440;A0A024R374;A0A7P0NGZ6;A0A7I2V668;B4DL49;A8K2H4;A0A7I2YQK9;E9PR21;E9PQM1;B3KUJ8;A0A7I2V4Z9;E9PSG5;B4DMY4;Q6LAF9;A0A7I2V4S6;A0A7I2V367;E9PLY3;E9PNL5;A0A7I2V2J1;E9PKQ7;A0A7I2V302;E9PCB3;Q5HYG5;E9PS78;R4GMQ5	P07858;E9PHZ5;A0A7I2V440;A0A024R374;A0A7P0NGZ6;A0A7I2V668;B4DL49;A8K2H4;A0A7I2YQK9;E9PR21;E9PQM1;B3KUJ8;A0A7I2V4Z9;E9PSG5;B4DMY4	Cathepsin B;Cathepsin B light chain;Cathepsin B heavy chain	CTSB	147	2	5	7	7	7	25.4	25.4	25.4	37.821	0	92.625	9522100000	46	0.703878	0.896012	0.191296	0.418284	28.858	28.9951	29.329	28.6883	29.8157
0.263241	0.223014	A0A2R8Y852;A0A2R8YDI1;Q13948;P39880;A0A097ZMP4;A0A097ZMP6;B4DMN0;Q3LIA3;A0A2R8Y8D0;Q9BZV4;O14529	A0A2R8Y852;A0A2R8YDI1;Q13948;P39880;A0A097ZMP4;A0A097ZMP6	Protein CASP;Homeobox protein cut-like 1	CUX1	878	2	5	8	8	8	7.3	7.3	7.3	159.39	0	31.814	800050000	14	0.545455	0.81394	0.223014	0.679678	26.0218	26.2397	25.8476	25.8654	26.6533
0.605451	0.234354	Q59F44;A0A384ME44;P00167;J3KNC7	Q59F44;A0A384ME44;P00167	Cytochrome b5	CYB5A	907	2	5	5	5	5	50	50	50	14.572	0	85.022	11920000000	53	0.248056	0.632937	0.234354	1.43007	28.8549	28.9974	28.6215	28.948	29.17
0.239493	0.134786	A0A8I5KSY3;D6RFH4;A0A8I5KP74;H3BUX2;A0A8I5QKN7;A0A8I5KYK4;A0A8I5KSY8;O43169;A0A8I5KX20;A0A8I5QJ67;J3QR91;Q5HYD9	A0A8I5KSY3;D6RFH4;A0A8I5KP74;H3BUX2;A0A8I5QKN7;A0A8I5KYK4;A0A8I5KSY8;O43169;A0A8I5KX20;A0A8I5QJ67;J3QR91;Q5HYD9	Cytochrome b5 type B	CYB5B	1134	2	5	4	4	4	53.5	53.5	53.5	12.481	0	75.085	8495400000	37	0.576112	0.83596	0.134786	0.625296	29.2678	29.397	28.9555	29.1624	29.5207
0.159318	-0.333675	Q9UHQ9;H7C0R7;B4DJ32	Q9UHQ9;H7C0R7	NADH-cytochrome b5 reductase 1	CYB5R1	2873	2	5	7	7	7	31.8	31.8	31.8	34.094	0	30.39	1356300000	11	0.692918	0.896618	-0.333675	-0.435058	27.0338	25.1889	26.8933	26.1027	25.974
0.0621703	-0.0274979	P00387;A0A8J8YWN6;A0A024R4X0;A0A8I5KW26;A0A8J8Z3C6;A0A8I5KR71;A0A8I5QKX1;Q6ZVI6;A0A087WZB1;A0A8I5KYU1;A0A8I5QKT9;A0A8I5KPU0;B1AHF3;A0A8I5KVD2;A0A8I5QKL2;A0A8I5KTF9;A0A8I5KUA5;A0A8I5KNV1;A0A8I5KXI5;Q6TGM5	P00387;A0A8J8YWN6;A0A024R4X0;A0A8I5KW26;A0A8J8Z3C6;A0A8I5KR71;A0A8I5QKX1;Q6ZVI6;A0A087WZB1;A0A8I5KYU1	NADH-cytochrome b5 reductase 3;NADH-cytochrome b5 reductase 3 membrane-bound form;NADH-cytochrome b5 reductase 3 soluble form;NADH-cytochrome b5 reductase	CYB5R3	194	2	5	13	13	13	53.8	53.8	53.8	34.234	0	105.41	16785000000	78	0.866622	0.959758	-0.0274979	-0.182784	29.285	29.1078	29.2406	29.3632	29.0041
0.736155	-0.231147	Q8TBT6;P08574	Q8TBT6;P08574	Cytochrome c1, heme protein, mitochondrial	CYC1	2124	2	5	8	8	8	27	27	27	34.489	0	77.041	9742500000	54	0.183588	0.600069	-0.231147	-1.72178	28.7016	28.7292	28.4106	28.4186	28.3467
0.415246	-0.62464	P51398;V9GZ61;V9GYA7;V9GZ03;V9GYC9;V9GYW1;V9GYJ9;V9GYL9;V9GYF7;V9GYJ3;V9GY11	P51398;V9GZ61;V9GYA7;V9GZ03;V9GYC9;V9GYW1;V9GYJ9	28S ribosomal protein S29, mitochondrial	DAP3	2276	2	5	6	6	6	23.6	23.6	23.6	45.566	0	46.596	3035300000	26	0.384374	0.728948	-0.62464	-1.01616	27.6007	27.958	27.4367	27.8209	26.26
1.21634	0.160334	K7EQ55;K7EK33;A0A0S2Z569;Q96EP5;K7EQ02;Q5IRN2;Q5IRM7;Q5IRN4	K7EQ55;K7EK33;A0A0S2Z569;Q96EP5;K7EQ02;Q5IRN2	DAZ-associated protein 1	DAZAP1	716	2	5	6	6	6	25.9	25.9	25.9	43.312	0	32.159	4579800000	30	0.0607655	0.592333	0.160334	2.93478	28.0122	28.0037	28.0167	28.2442	28.0982
0.585311	-0.249387	Q16643;A0A2Z6ATB6;B3KSQ7;D6R9W4;B7Z2Z0;D6R9Q9;D6RCR4;D6RFI1	Q16643;A0A2Z6ATB6;B3KSQ7;D6R9W4	Drebrin	DBN1	2489	2	5	27	27	27	55.6	55.6	55.6	71.428	0	323.31	24586000000	147	0.25983	0.635866	-0.249387	-1.3859	29.5185	29.5067	29.5951	29.0541	29.5273
0.274397	-0.394258	Q59FH4;H0Y5J4;B4DDU5;Q9UJU6;B4DKZ4;B4DXL9;B4DDD6;B4DUF9;H7C111;B4DNX5	Q59FH4;H0Y5J4;B4DDU5;Q9UJU6;B4DKZ4;B4DXL9;B4DDD6;B4DUF9	Drebrin-like protein	DBNL	1508	2	5	7	7	7	26.5	26.5	26.5	40.16	0	29.555	1593000000	28	0.531623	0.808765	-0.394258	-0.704989	27.007	26.1062	26.6337	25.5896	26.7864
0.589534	0.290828	B4E1Q7;A0A7P0T9W1;Q5VVL7;A0A7P0Z494;P11182	B4E1Q7;A0A7P0T9W1;Q5VVL7;A0A7P0Z494;P11182	Lipoamide acyltransferase component of branched-chain alpha-keto acid dehydrogenase complex, mitochondrial	DBT	1104	2	5	3	3	3	13.3	13.3	13.3	32.946	0	8.8433	983400000	19	0.257315	0.635705	0.290828	1.39515	26.3039	26.0152	25.8202	26.4751	26.1995
0.24343	-0.42193	A0A7P0T965;A0A7P0Z3Z5;A0A7P0TAK7;A0A7P0Z4B9;Q16531;F5GZY8;F5H2L3;A0A7P0Z4L2;F5GWI0;B4DZP5;B4DSA8;A0A7P0TB30;A0A7P0T870;F5GY55;B7Z2A1	A0A7P0T965;A0A7P0Z3Z5;A0A7P0TAK7;A0A7P0Z4B9;Q16531;F5GZY8;F5H2L3;A0A7P0Z4L2;F5GWI0;B4DZP5;B4DSA8;A0A7P0TB30;A0A7P0T870;F5GY55;B7Z2A1	DNA damage-binding protein 1	DDB1	1099	2	5	2	2	2	4	4	4	118.09	0	25.718	932900000	12	0.570913	0.838797	-0.42193	-0.634362	26.747	25.3044	26.9335	25.8696	25.9432
0.917688	0.310124	A0A0C4DGS1;A0A024RAD5;P39656;U3KQ84	A0A0C4DGS1;A0A024RAD5;P39656;U3KQ84	Dolichyl-diphosphooligosaccharide--protein glycosyltransferase 48 kDa subunit	DDOST	377	2	5	10	10	10	33.3	33.3	33.3	48.799	0	103.65	15453000000	52	0.120868	0.618552	0.310124	2.14859	29.3491	29.4234	29.072	29.6482	29.535
0.233128	-0.0979668	Q96HY6;A0A0A0MRX2;Q6UW46	Q96HY6;A0A0A0MRX2	DDRGK domain-containing protein 1	DDRGK1	2727	2	5	6	6	6	34.4	34.4	34.4	35.61	0	75.961	3286200000	29	0.584618	0.836013	-0.0979668	-0.610592	27.775	28.0303	27.6536	27.6248	27.8185
0.16226	-0.307021	Q53Y51;P30046;H7C342;B4DJQ7;J3KQ18;A0A0F7RPW6;B5MC82;B4E259;A6NHG4	Q53Y51;P30046;H7C342;B4DJQ7;J3KQ18;A0A0F7RPW6;B5MC82;B4E259;A6NHG4	D-dopachrome decarboxylase;D-dopachrome decarboxylase-like protein	DDT	2213	2	5	2	2	2	20.3	20.3	20.3	12.712	0	11.814	303540000	3	0.688241	0.896409	-0.307021	-0.442262	26.805	25.3584	26.7832	25.5839	26.4331
0.590708	-0.829247	A0A087X2G1;A0A087WZ71;F1T0B3;A0A7I2V430;A0A7I2V2M5;A0A7I2V4F0;A3RJH1;Q92499;A0A7I2YQ77;B4DP70;A0A7I2V4J3;A0A7I2V5X8;A0A7I2V421;A0A7I2YQD0;A0A7I2V4Q0	A0A087X2G1;A0A087WZ71;F1T0B3;A0A7I2V430;A0A7I2V2M5;A0A7I2V4F0;A3RJH1;Q92499;A0A7I2YQ77;B4DP70;A0A7I2V4J3	ATP-dependent RNA helicase DDX1	DDX1	550	2	5	8	8	8	20	20	20	71.466	0	93.606	2571000000	34	0.256621	0.637271	-0.829247	-1.39772	27.2834	27.0074	27.0606	27.0703	25.5055
0.187432	0.0685355	A0A1X7SBZ2;A0A5H1ZRQ2;Q59F66;Q92841;B4DZQ7;Q9UQL5;A0A0U1RQJ0	A0A1X7SBZ2;A0A5H1ZRQ2;Q59F66;Q92841;B4DZQ7	Probable ATP-dependent RNA helicase DDX17	DDX17	848	2	5	29	21	21	45.1	34.8	34.8	80.253	0	114.25	15611000000	96	0.649484	0.873678	0.0685355	0.503139	28.7797	28.7966	28.7178	28.6552	29.0112
0.220696	0.496133	Q9NVP1;Q4ZG72;Q8N254;H7C452;Q59FR7	Q9NVP1;Q4ZG72	ATP-dependent RNA helicase DDX18	DDX18	2837	2	5	10	10	10	16.3	16.3	16.3	75.406	0	28.885	1327100000	19	0.601595	0.844308	0.496133	0.5817	26.7847	25.5341	27.2012	26.2567	27.7489
0.132984	0.0787808	A0A7P0T9T8;Q8TDR3;Q8NEH0;Q8IYV2;Q9UHI6;A0A7P0Z4K8;A0A7P0Z4I9;A0A7P0TBA6;A0A7P0T8G7;A0A7P0TB94	A0A7P0T9T8;Q8TDR3;Q8NEH0;Q8IYV2;Q9UHI6;A0A7P0Z4K8;A0A7P0Z4I9;A0A7P0TBA6;A0A7P0T8G7;A0A7P0TB94	Probable ATP-dependent RNA helicase DDX20	DDX20	1102	2	5	2	2	2	4.8	4.8	4.8	83.292	0	12.632	257690000	7	0.736234	0.906214	0.0787808	0.369592	25.3673	25.6173	25.3894	25.787	25.2865
0.0931467	0.0300996	A0A8I5KNN2;Q9NR30;A0A8I5KNP3;A0A8I5KYZ4;A0A8I5KND9;Q3SWU7;Q8NI92	A0A8I5KNN2;Q9NR30;A0A8I5KNP3;A0A8I5KYZ4;A0A8I5KND9	Nucleolar RNA helicase 2	DDX21	1130	2	5	20	20	19	28.6	28.6	26.7	89.955	0	78.965	11872000000	88	0.806962	0.934321	0.0300996	0.266728	28.8198	28.9078	28.9441	28.7834	29.0579
0.169411	0.103208	B7Z6D5;B3GQE6;Q96GQ7;Q53G15;A0A087X059;Q3MI07;A0A087WYH5	B7Z6D5;B3GQE6;Q96GQ7;Q53G15	Probable ATP-dependent RNA helicase DDX27	DDX27	1436	2	5	12	12	12	17.9	17.9	17.9	86.604	0	46.804	2938000000	41	0.677001	0.893923	0.103208	0.459697	27.0098	26.9722	26.81	26.752	27.3158
0.328411	-0.159198	Q13838;A0A024RCM3;Q5STU3;B4DP52;A0A0G2JJZ9;F6WLT2;A0A140T9X3;A0A0A0MT12;F6S4E6;F6TRA5;Q59G92;A0A140TA18;A0A140T996;A0A140T9X9;F6UJC5;H0Y400;F6S2B7;Q7KYK3;F6U6E2;A0A0G2JHN7;F6R6M7;A0A0G2JJL7;Q69YT6;A0A286SD52;K7ENP6;B4DIZ8;K7EL56;A0A140T973;F6QYI9;F6SXL5;B4DIJ6;K7EIL8;K7EN69;A0A140T9L4;A0A140T9K1;B4DH55;A0A286SD68;A0A286SD67;H0YCC6;A0A286SD59;A0A286SD63;A0A286SD64;A0A286SD65;B4DF34	Q13838;A0A024RCM3;Q5STU3;B4DP52;A0A0G2JJZ9;F6WLT2;A0A140T9X3;A0A0A0MT12;F6S4E6;F6TRA5	Spliceosome RNA helicase DDX39B	DDX39B	448	2	5	13	13	5	47.9	47.9	23.4	48.991	0	63.902	6280000000	59	0.46945	0.788042	-0.159198	-0.825826	28.3752	28.2106	28.3482	27.909	28.3952
0.523231	-0.143758	A0A2R8YFS5;B5BTY4;A0A2R8Y4A4;A0A0D9SG12;A0A2R8YF78;A0A0D9SFB3;O00571;A0A0D9SF53;A0A2U3TZJ9;A0A2R8YCW1;A0A2R8Y645;F6S8Q4;A0A2R8Y5G6;A0A2R8YFR4;Q59GX6;A0A024R9A4;A0A2R8Y7T2;A0A2R8YDT5;O15523;A0A2R8YDH3;B4DLU5;B4E010;Q5S4N1;B4E132;A0A0J9YVQ7;A0A087WVZ1;C9J081;B4E3C4;C9J8G5;A0A2R8Y650;A0A2R8YCU0;B4DLA0;A0A2R8Y4D2;Q9NQI0;D6RCM4;A0A2R8YF89;A0A087WX09;H0Y960;A0A2R8Y770	A0A2R8YFS5;B5BTY4;A0A2R8Y4A4;A0A0D9SG12;A0A2R8YF78;A0A0D9SFB3;O00571;A0A0D9SF53;A0A2U3TZJ9;A0A2R8YCW1;A0A2R8Y645;F6S8Q4;A0A2R8Y5G6;A0A2R8YFR4;Q59GX6;A0A024R9A4;A0A2R8Y7T2;A0A2R8YDT5;O15523;A0A2R8YDH3;B4DLU5;B4E010;Q5S4N1	ATP-dependent RNA helicase DDX3X;ATP-dependent RNA helicase DDX3Y	DDX3X	638	2	5	20	19	19	39	37.4	37.4	73.155	0	87.81	5001500000	59	0.299757	0.660564	-0.143758	-1.25054	27.6404	27.3619	27.5776	27.3333	27.4324
0.790815	0.21234	P17844;B5BUE6;J3KTA4;B4DN41;B4DNG2;A0A7I2V2S0;A0A7I2V507;Q7Z2V5;Q59E92;A0A0G2JLI4;J3QRQ7;A0A7I2V5F5;C1IK54;J3QR02;J3KTQ4;J3KRZ1;J3QSF1;X6RLV5;J3QKN9;J3QS79	P17844;B5BUE6;J3KTA4;B4DN41;B4DNG2;A0A7I2V2S0;A0A7I2V507;Q7Z2V5;Q59E92;A0A0G2JLI4	Probable ATP-dependent RNA helicase DDX5	DDX5	2163	2	5	34	34	26	48.9	48.9	36.6	69.147	0	127.54	26131000000	130	0.161877	0.596013	0.21234	1.84718	29.9644	30.0758	30.0962	30.1209	30.3948
0.253588	-0.145396	B4DED6;B4DW97;Q9BQ39;Q53FI9;K0J110;S4R3V4;S4R3G6	B4DED6;B4DW97;Q9BQ39;Q53FI9;K0J110	ATP-dependent RNA helicase DDX50	DDX50	1513	2	5	6	5	5	11.8	9.5	9.5	72.157	0	6.9188	779650000	17	0.557714	0.827848	-0.145396	-0.657661	25.6009	26.1812	25.8464	25.675	25.7866
0.472431	1.79791	P26196;B2R858;Q8IV96	P26196;B2R858	Probable ATP-dependent RNA helicase DDX6	DDX6	1401	2	5	5	5	5	17	17	17	54.416	0	24.268	2268200000	20	0.336952	0.692134	1.79791	1.1403	25.5174	24.5426	28.5944	27.9704	28.0617
0.615953	0.197304	A0A024R9D7;Q16698;E5RJG7;Q7LDK6;E5RFV2;E5RJD2;E5RID6;H0YAW3	A0A024R9D7;Q16698;E5RJG7;Q7LDK6;E5RFV2;E5RJD2	2,4-dienoyl-CoA reductase, mitochondrial	DECR1	347	2	5	12	12	12	42.1	42.1	42.1	36.067	0	81.677	10784000000	60	0.242129	0.62675	0.197304	1.45318	28.465	28.8001	28.5358	28.8421	28.7532
0.807715	0.170447	H0Y993;P35659;A0A494C028;B4DFG0;H0Y8X0;B4DNW3;A0A494C198;D6RDA2;D6R9L5;Q6MZJ9	H0Y993;P35659;A0A494C028;B4DFG0;H0Y8X0;B4DNW3;A0A494C198;D6RDA2	Protein DEK	DEK	1876	2	5	13	13	13	33.2	33.2	33.2	43.247	0	134.98	11440000000	67	0.155699	0.596097	0.170447	1.88646	28.3535	28.47	28.2451	28.4814	28.5719
0.272263	0.103649	O43143;B4E0S6	O43143;B4E0S6	Pre-mRNA-splicing factor ATP-dependent RNA helicase DHX15	DHX15	2009	2	5	15	15	15	23.1	23.1	23.1	90.932	0	24.679	2917200000	46	0.534241	0.808921	0.103649	0.700159	26.7903	26.9788	27.1342	26.9725	27.1704
0.568724	0.324035	Q08211;Q58F26;Q6PJK6;B3KU66	Q08211;Q58F26;Q6PJK6	ATP-dependent RNA helicase A	DHX9	2410	2	5	32	32	32	35.5	35.5	35.5	140.96	0	189.46	23274000000	145	0.269946	0.642194	0.324035	1.34963	28.8725	29.1091	29.2794	29.1621	29.6601
0.494126	-0.563189	O60832;C9IYT0;U5UA77;U5U7S7;H7C0M1;H7C2Q9;U5U768;H7BZF2;H7C2Q2	O60832;C9IYT0;U5UA77;U5U7S7;H7C0M1	H/ACA ribonucleoprotein complex subunit 4	DKC1	2038	2	5	7	7	7	20	20	20	57.673	0	19.828	2818400000	28	0.320534	0.67552	-0.563189	-1.18736	26.9477	27.2219	27.2439	27.1892	25.96
0.69737	-0.365551	Q9Y499;Q9UFM8;Q9Y639;H3BU51;B7Z960	Q9Y499;Q9UFM8;Q9Y639	Neuroplastin	DKFZp566H1924	2870	2	5	5	5	5	35.7	35.7	35.7	17.773	0	27.41	3049800000	34	0.200738	0.599646	-0.365551	-1.63415	27.169	27.2485	27.0617	27.0793	26.5091
1.26557	-0.337097	Q5HYL6;Q9NYL9;H0YKU1;H0YNJ8;H0YNU8;Q4G0W6;G5EA42;A8K9L8;Q9NZR1;P28289	Q5HYL6;Q9NYL9;H0YKU1;H0YNJ8	Tropomodulin-3	DKFZp686E1899	2536	2	5	9	9	9	28.7	28.7	28.7	39.554	0	19.102	3291200000	43	0.0542539	0.593248	-0.337097	-3.07722	27.0912	27.1584	27.3346	26.7814	26.9338
0.319738	-0.252585	A0A0S2Z4G4;B2RDE1;Q5HYB6;A0A087WWU8;B4DWT5;Q8NAG3;B4DQ80;D6R904;Q6LDX7;Q8NI98;A0A494C0G0;A0A024R4K5;Q5VU61;A0A494C034	A0A0S2Z4G4;B2RDE1;Q5HYB6;A0A087WWU8;B4DWT5;Q8NAG3;B4DQ80		DKFZp686J1372	693	2	5	29	29	0	75.8	75.8	0	29.032	0	241.68	69079000000	177	0.478919	0.791851	-0.252585	-0.806588	31.4698	30.8831	31.3677	30.7078	31.2673
0.40314	-0.448285	B3KM58;Q68D38;B8ZZA8;B8ZZC5	B3KM58;Q68D38		DKFZp686O15119	1440	2	5	10	2	2	36.1	9.2	9.2	41.135	0	97.909	2358000000	16	0.395239	0.737567	-0.448285	-0.989805	27.7007	27.1485	26.9381	27.2768	26.3515
0.0132928	-0.0145365	P10515;A0A024R3D8;Q86YI5;A0A7P0TBE2;A0A7P0TAX2;A0A7P0TAG1;H0YDD4;B4DJX1;A0A7P0TBK2;A0A7P0Z4G4;A0A7P0T997;B4DS43;A0A7P0TA47;E9PEJ4;B4DLQ2;Q01991;Q16791;A0A7P0Z423;A0A7P0Z459;A0A7P0T9N8;B4E1P6	P10515;A0A024R3D8;Q86YI5;A0A7P0TBE2;A0A7P0TAX2;A0A7P0TAG1;H0YDD4;B4DJX1;A0A7P0TBK2;A0A7P0Z4G4;A0A7P0T997;B4DS43;A0A7P0TA47;E9PEJ4;B4DLQ2;Q01991	Dihydrolipoyllysine-residue acetyltransferase component of pyruvate dehydrogenase complex, mitochondrial;Acetyltransferase component of pyruvate dehydrogenase complex	DLAT	155	2	5	10	10	10	20.2	20.2	20.2	68.996	0	41.049	10869000000	58	0.969856	0.989441	-0.0145365	-0.0410219	28.9687	28.7106	28.5997	29.1813	28.309
0.0267815	-0.0211671	B4DFL1;A0A024R713;P09622;E9PEX6;B4DMK9;F8WDM5;F2Z2E3	B4DFL1;A0A024R713;P09622;E9PEX6;B4DMK9	Dihydrolipoyl dehydrogenase;Dihydrolipoyl dehydrogenase, mitochondrial	DLD	261	2	5	14	14	14	39.9	39.9	39.9	48.899	0	46.272	14460000000	81	0.940196	0.97912	-0.0211671	-0.081474	28.7053	28.8335	28.6224	29.0312	28.3673
0.644428	0.226385	A0A024R6C9;P36957;Q6IBS5;Q86TQ8;Q86TW7;Q86SW4;B7Z6J1;H0YJF9;G3V3F0;Q16187;G3V5M3;Q6LEQ7	A0A024R6C9;P36957;Q6IBS5;Q86TQ8;Q86TW7;Q86SW4	Dihydrolipoyllysine-residue succinyltransferase component of 2-oxoglutarate dehydrogenase complex, mitochondrial	DLST	243	2	5	9	9	9	26.3	26.3	26.3	48.755	0	60.328	8307500000	43	0.226763	0.613826	0.226385	1.51607	28.6022	28.7589	28.3623	28.7859	28.8158
0.74831	-0.534623	O60884;A0A024R6S1;A0A087WT48	O60884;A0A024R6S1	DnaJ homolog subfamily A member 2	DNAJA2	254	2	5	7	7	7	27.2	27.2	27.2	45.745	0	54.561	1712900000	24	0.178521	0.593935	-0.534623	-1.74947	27.0352	26.5772	27.1829	26.6585	26.1357
0.287016	0.243128	Q9UBS4;B3KW63;A0A7P0T9E8;H7C2Y5	Q9UBS4;B3KW63	DnaJ homolog subfamily B member 11	DNAJB11	2865	2	5	9	9	9	30.2	30.2	30.2	40.513	0	49.989	5494400000	41	0.516398	0.803498	0.243128	0.733458	28.0263	28.1295	28.1415	27.902	28.7824
0.300417	-0.348031	A0A024R3V0;Q9NUQ6;B8ZZZ7;F8W6C2;F2Z2S1;C9JKE4;F8VZ02;F8VT91;C9JGM8;Q4ZFW0;F8WAV0;C9IZC3;C9J8M7;C9JW67	A0A024R3V0;Q9NUQ6;B8ZZZ7	SPATS2-like protein	DNAPTP6	165	2	5	8	8	8	21	21	21	61.728	0	32.26	2849000000	32	0.500707	0.798632	-0.348031	-0.76352	28.4951	28.6213	28.5412	27.5963	28.8127
0.22675	-0.365392	Q6FGH9;P63167;F8VXL2;F8VRV5;F8VXI7;Q96FJ2	Q6FGH9;P63167;F8VXL2;F8VRV5	Dynein light chain 1, cytoplasmic	DNCL1	2353	2	5	3	3	3	46.1	46.1	46.1	10.366	0	87.074	2791200000	23	0.593267	0.840232	-0.365392	-0.595799	27.9069	26.9751	27.8179	26.5589	27.8436
0.0548499	-0.0655406	Q6DEN2;A0A140VK07;Q8IXW6;Q14195;B4DLZ4;H0YBT4;Q96I11;Q14117	Q6DEN2;A0A140VK07;Q8IXW6;Q14195;B4DLZ4	Dihydropyrimidinase-related protein 3	DPYSL3	782	2	5	15	15	12	28.4	28.4	23.8	73.909	0	75.277	3504900000	40	0.881353	0.960487	-0.0655406	-0.162344	27.0112	27.0589	27.9029	27.0546	27.463
0.148617	0.133264	V9HWA6;P60981;F6RFD5;B7Z9M9	V9HWA6;P60981;F6RFD5;B7Z9M9	Destrin	DSTN	2317	2	5	5	5	5	32.7	32.7	32.7	18.506	0	43.738	1130000000	19	0.710203	0.900307	0.133264	0.408671	26.9969	26.2489	26.8689	26.6611	27.0152
0.562055	-0.505902	H0YNW5;H0YKC5;P33316;A0A0C4DGL3;H0YMM5;H0YNJ9;H0YKI0;H0YMP1	H0YNW5;H0YKC5;P33316;A0A0C4DGL3;H0YMM5;H0YNJ9;H0YKI0	Deoxyuridine 5-triphosphate nucleotidohydrolase, mitochondrial	DUT	1888	2	5	5	5	5	36.5	36.5	36.5	17.827	0	26.438	2982300000	28	0.274123	0.649685	-0.505902	-1.33507	28.3198	27.4645	27.4311	27.164	27.3011
0.92093	-1.9678	Q14204;A0A7P0T9C4;A0A7P0TA13;A0A2R8Y5T0;A0A7P0T9R4;A0A7P0TAW9;A0A2R8Y706;A0A7P0T7V5;A0A7P0T916;A0A7P0T8N2;A0A7P0TBJ7;A0A7P0TAF3;A0A7P0TB75;A0A2R8Y6H2;A0A7P0T9K2;A0A7P0T9F1;A0A7P0T8W5;A0A2R8YFZ7;A0A7P0TAM4;A0A7P0T825;A0A2R8YGC7;A0A7P0TB64;A0A7P0TAV5;A0A7P0T990;A0A804HHY6;A0A7P0T942;A0A7P0T9S3;A0A7P0T934;A0A7P0T9Y3;A0A7P0TBC9;A0A7P0TAS7;B4DSR6;A0A7P0TB96;Q6P2H7	Q14204;A0A7P0T9C4;A0A7P0TA13;A0A2R8Y5T0;A0A7P0T9R4;A0A7P0TAW9;A0A2R8Y706;A0A7P0T7V5;A0A7P0T916;A0A7P0T8N2;A0A7P0TBJ7;A0A7P0TAF3;A0A7P0TB75;A0A2R8Y6H2;A0A7P0T9K2;A0A7P0T9F1;A0A7P0T8W5;A0A2R8YFZ7;A0A7P0TAM4;A0A7P0T825	Cytoplasmic dynein 1 heavy chain 1	DYNC1H1	872	2	5	21	21	21	6.3	6.3	6.3	532.4	0	161.37	4859700000	52	0.119969	0.616964	-1.9678	-2.15651	28.6796	28.1761	28.5826	27.7064	25.3169
0.557635	-2.48497	B2RNT0;Q9HAK2;B7Z934	B2RNT0;Q9HAK2;B7Z934	Transcription factor COE2	EBF2	1434	2	5	2	2	2	14.1	14.1	14.1	20.807	0.00039809	2.083	9612300000	19	0.276927	0.648925	-2.48497	-1.32543	30.0752	29.7699	25.574	25.9681	26.008
0.921729	-0.374153	Q6IB29;H7C2Q8;Q99848;B4DHA6;B4DRX8	Q6IB29;H7C2Q8;Q99848	Probable rRNA-processing protein EBP2	EBNA1BP2	1915	2	5	13	13	13	41.2	41.2	41.2	34.852	0	100.52	14012000000	81	0.119749	0.617918	-0.374153	-2.15846	28.9658	29.3891	29.0901	28.692	28.8563
0.953522	-1.35279	A0A384MR44;Q13011;M0R248;M0QZW4;B4DVS4;M0QXS7;M0R280;M0R1A2	A0A384MR44;Q13011;M0R248;M0QZW4;B4DVS4	Delta(3,5)-Delta(2,4)-dienoyl-CoA isomerase, mitochondrial	ECH1	916	2	5	6	4	4	24.1	18.9	18.9	35.816	0	40.475	3460900000	19	0.111296	0.610164	-1.35279	-2.23676	28.2823	28.376	28.1419	26.1111	27.7168
0.346474	-0.223021	A0A384MDW7;P30084	A0A384MDW7;P30084	Enoyl-CoA hydratase, mitochondrial	ECHS1	900	2	5	14	14	14	57.6	57.6	57.6	31.399	0	99.456	12732000000	70	0.450325	0.778638	-0.223021	-0.865728	28.818	29.2367	29.0869	29.097	28.5513
0.707007	-1.43825	A0A384NKJ3;P42126;Q96DC0;H3BS70	A0A384NKJ3;P42126;Q96DC0	Enoyl-CoA delta isomerase 1, mitochondrial	ECI1	937	2	5	3	3	3	11.9	11.9	11.9	32.816	0	7.571	3492600000	17	0.196333	0.596288	-1.43825	-1.65583	28.2841	28.4105	27.918	25.629	27.9029
1.07047	-1.21749	A0A8B0RAT7;Q6P2E9;I3L2F4;B7Z7V8	A0A8B0RAT7;Q6P2E9	Enhancer of mRNA-decapping protein 4	EDC4	1127	2	5	13	13	13	17.3	17.3	17.3	155.43	0	137.9	4999800000	50	0.085022	0.622947	-1.21749	-2.53539	27.471	27.9765	28.4243	27.1728	26.3067
0.870351	-0.647421	P68104;A0A7I2V659;Q53G85;Q53HM9;Q6IPN6;Q6IPS9;Q6IPT9;A0A087WVQ9;Q53GE9;Q5VTE0;Q53GA1;A0A4D5RAC9;Q53HQ7;A8K9C4;A0A7I2V5N4;Q96RE1;A0A4D5RAE2;Q8IUB0;A0A4D5RAC7;Q53HR5;A0A4D5RAN2;Q504Z0;Q53HR1;B4DV42;A0A4D5RAR2;Q6P4C9;Q96CD8;A0A087WV01;Q9H2I7;B4DNE0;A0A4D5RA76;Q53G89;A0A4D5RA98;Q96C29;Q8TBL1;Q6P082;B4E2C5;A0A7I2V3H3;Q9NZS6;A0A4D5RA52;A0A4D5RBG5;Q16577;A0A4D5RAB8;A0A4D5RAB6;Q96EB3;A0A4D5RBH1;A0A4D5RBD…	P68104;A0A7I2V659;Q53G85;Q53HM9;Q6IPN6;Q6IPS9;Q6IPT9;A0A087WVQ9;Q53GE9;Q5VTE0;Q53GA1;A0A4D5RAC9;Q53HQ7;A8K9C4;A0A7I2V5N4;Q96RE1;A0A4D5RAE2;Q8IUB0;A0A4D5RAC7;Q53HR5;A0A4D5RAN2;Q504Z0;Q53HR1;B4DV42;A0A4D5RAR2;Q6P4C9;Q96CD8;A0A087WV01;Q9H2I7;B4DNE0;A0A4D5RA76;Q53G89;A0A4D5RA98;Q96C29;Q8TBL1;Q6P082;B4E2C5;A0A7I2V3H3;Q9NZS6;A0A4D5RA52;A0A4D5RBG5;Q16577;A0A4D5RAB8	Elongation factor 1-alpha 1;Elongation factor 1-alpha;Putative elongation factor 1-alpha-like 3	EEF1A1	530	2	5	18	18	11	50.9	50.9	38.7	50.14	0	164.36	121550000000	156	0.134787	0.621185	-0.647421	-2.03428	32.8108	32.2611	32.4545	32.1848	31.538
1.04536	-0.614492	A0A024R3W7;P24534;A4D1M6;C9JZW3;F2Z2G2;F8WF65	A0A024R3W7;P24534;A4D1M6	Elongation factor 1-beta	EEF1B2	168	2	5	10	7	7	58.2	49.8	49.8	24.763	0	94.268	19746000000	56	0.0900827	0.608485	-0.614492	-2.46977	30.4715	30.0081	30.5815	29.6019	29.8765
0.403693	-0.249474	Q53YD7;P26641;B4DUP0;B4DUK7;Q2F838;B4DSR4;Q2F840	Q53YD7;P26641;B4DUP0	Elongation factor 1-gamma	EEF1G	2198	2	5	18	18	18	35.7	35.7	35.7	50.118	0	98.115	26803000000	106	0.394736	0.739113	-0.249474	-0.991009	29.8653	29.7185	30.1901	29.4389	29.9114
0.284662	-0.428963	A0A384N6H1;P13639;Q8TA90;B4DPU3;Q6PK56;B4DRE8;B4DMC6;Q6W6M8	A0A384N6H1;P13639;Q8TA90;B4DPU3;Q6PK56	Elongation factor 2	EEF2	935	2	5	37	37	36	47.3	47.3	46.2	95.337	0	167.92	26470000000	157	0.519205	0.800335	-0.428963	-0.728159	30.451	29.0357	30.3326	29.4204	29.6011
0.966886	-0.766292	A0A024QZ77;Q96C19;Q53SA2;Q7Z2R5;B4DEE0;H0Y4Y4;A0A024R493;Q59EU6;Q9BUP0;C9JTV4;Q8WYH2	A0A024QZ77;Q96C19;Q53SA2;Q7Z2R5;B4DEE0;H0Y4Y4;A0A024R493;Q59EU6;Q9BUP0	EF-hand domain-containing protein D2;EF-hand domain-containing protein D1	EFHD2	24	2	5	4	4	4	18.8	18.8	18.8	26.697	0	11.236	534350000	11	0.107923	0.602911	-0.766292	-2.27002	26.2721	25.7483	26.3074	25.0158	25.6702
0.137016	0.0745217	P00533;A8K2T7;Q2TTR7;A9CB80;E9PFD7;F2YGG7;B7Z2I3;E7BSV0;Q59FL8;Q504U8;Q68GS6;A0A2D3C335;Q147T7;A0A2D3C337;Q75MF2;A2VCQ7;I3WA73;I3WA72;C9JYS6;I3WA68;F1JTL6;H3BLT0;A0A0P0IT07;B4DTR1;J3QLU9;X5DNK3;A0A0A0MSE1;A7VMV4;A7VN07;J3KTI5;Q4H1F3;A7VN06;G9MC81;A0A1Y0B9G4;A7VN05;A0A1Y0B9G5;Q30BI0;A0A1Y0B9F6;A0A1Y0B9F8;A0A1Y0B9F4;A0A068JD88;Q9H3D0;E2I6F8;B6RC66;Q9H3C8;Q4ZG14;B6RC65;P04626;A0A1Y0B9F1;Q15303	P00533;A8K2T7;Q2TTR7;A9CB80;E9PFD7;F2YGG7;B7Z2I3;E7BSV0;Q59FL8;Q504U8;Q68GS6	Epidermal growth factor receptor;Receptor protein-tyrosine kinase	EGFR	1247	2	5	28	28	28	34	34	34	134.28	0	190.85	15101000000	141	0.729431	0.902555	0.0745217	0.379733	28.3369	28.4381	28.0159	28.4822	28.1941
0.591316	-0.88577	B4DLA1;A0A024R0S6;Q9NZN4;B3KUH4;Q8NCJ3;B7ZAY3;B4DU62;B4DE23;C9JIJ3;C9IZH1;Q9NZN3	B4DLA1;A0A024R0S6;Q9NZN4;B3KUH4;Q8NCJ3;B7ZAY3	EH domain-containing protein 2	EHD2	76	2	5	7	7	6	16.7	16.7	15	60.039	0	26.631	2140800000	23	0.256262	0.638072	-0.88577	-1.39905	27.3486	26.6767	27.0738	26.9266	25.3679
0.144594	0.24807	Q8IW76;A0A7P0TBA9;B7ZKK7;P19525;A0A7P0TAL9;Q05CP4;A0A7P0Z4M0;Q6PK38	Q8IW76;A0A7P0TBA9;B7ZKK7;P19525;A0A7P0TAL9;Q05CP4;A0A7P0Z4M0;Q6PK38	Interferon-induced, double-stranded RNA-activated protein kinase	EIF2AK2	1112	2	5	7	7	7	15.2	15.2	15.2	57.619	0	9.4634	1387000000	19	0.716813	0.901907	0.24807	0.398676	26.8096	25.4141	26.397	26.8827	26.0272
0.796319	0.283845	Q53XC0;P05198;H0YJS4;G3V4T5;B4DM12	Q53XC0;P05198;H0YJS4;G3V4T5	Eukaryotic translation initiation factor 2 subunit 1	EIF2S1	2109	2	5	15	15	15	49.5	49.5	49.5	36.112	0	69.408	5895100000	47	0.159838	0.595505	0.283845	1.85995	28.3344	28.0925	28.485	28.5356	28.64
0.341372	0.172564	Q6IBR8;P20042;B5BU01;Q96I16;Q3B7I9;Q59GZ3	Q6IBR8;P20042;B5BU01	Eukaryotic translation initiation factor 2 subunit 2	EIF2S2	2172	2	5	14	14	14	51.1	51.1	51.1	38.388	0	74.811	4730700000	48	0.455647	0.779266	0.172564	0.854477	27.5597	27.3863	27.4231	27.3738	27.884
0.28599	0.268523	P41091;Q2VIR3;H7BZU1	P41091;Q2VIR3	Eukaryotic translation initiation factor 2 subunit 3;Putative eukaryotic translation initiation factor 2 subunit 3-like protein	EIF2S3	2242	2	5	12	12	12	35.6	35.6	35.6	51.109	0	73.459	5955800000	58	0.517619	0.802883	0.268523	0.73115	27.6905	27.1716	28.1046	27.7684	28.0797
0.485789	-0.740149	Q24JU4;J9R021;Q14152;Q7Z5T5;Q6P1R0;Q05BS0;Q3B770	Q24JU4;J9R021;Q14152;Q7Z5T5;Q6P1R0	Eukaryotic translation initiation factor 3 subunit A	EIF3A	1955	2	5	18	18	18	14.8	14.8	14.8	166.47	0	34.307	2048700000	25	0.326746	0.670741	-0.740149	-1.16927	25.8356	27.2596	27.2059	26.291	25.7627
0.957084	-2.01343	B4DDN4;B4DVQ5;A1KYQ7;A0A024QYU9;Q99613;B5ME19;B4DVU3;B3KNZ4;B4DRU0;B4E2Z6;A0A024QYX7;H3BPE4;Q3B7B9;H3BTY8;H3BPE3	B4DDN4;B4DVQ5;A1KYQ7;A0A024QYU9;Q99613;B5ME19;B4DVU3;B3KNZ4;B4DRU0;B4E2Z6;A0A024QYX7	Eukaryotic translation initiation factor 3 subunit C;Eukaryotic translation initiation factor 3 subunit C-like protein	EIF3C	10	2	5	8	8	8	13.1	13.1	13.1	91.647	0	28.441	1995200000	25	0.110387	0.60532	-2.01343	-2.2456	27.4819	26.9338	27.3135	26.3994	24.0599
0.233987	-0.306291	B4DMT5;H0YDT6;B3KSH1;O00303;B4DEW9;A0A7I2V4S2;A0A1W2PP79;A0A7I2YQA0	B4DMT5;H0YDT6;B3KSH1;O00303;B4DEW9	Eukaryotic translation initiation factor 3 subunit F	EIF3F	1478	2	5	4	4	4	17.9	17.9	17.9	33.24	0	18.577	609580000	10	0.583463	0.836363	-0.306291	-0.612579	26.6757	25.4124	26.2903	25.6444	25.9953
0.146729	-0.427564	O75821;K7ER90;K7EL20;Q6IAM0;A8K5K5;K7ENA8;K7EP16;B0AZV5;K7EL60;K7ENH0;B7Z1G0	O75821;K7ER90;K7EL20;Q6IAM0;A8K5K5;K7ENA8;K7EP16	Eukaryotic translation initiation factor 3 subunit G	EIF3G	2059	2	5	6	6	6	33.8	33.8	33.8	35.611	0	21.336	1350700000	17	0.713297	0.90005	-0.427564	-0.403985	26.9074	25.166	26.9267	24.9087	26.9029
0.0940932	-0.125388	Q5BKY2;Q6IB98;Q53HR0;Q53HG0;B3KS98;O15372;E5RHC7;E5RH59;E5RFW7;B4DJN9;E5RFH0;E5RGU4;E5RJT0	Q5BKY2;Q6IB98;Q53HR0;Q53HG0;B3KS98;O15372;E5RHC7;E5RH59;E5RFW7;B4DJN9;E5RFH0;E5RGU4	Eukaryotic translation initiation factor 3 subunit H	EIF3H	1475	2	5	4	4	4	10.3	10.3	10.3	39.609	0	119.55	623450000	16	0.805206	0.934384	-0.125388	-0.269233	26.2851	26.0494	26.5571	25.601	26.7427
0.358675	-0.502864	Q13347;A0A7I2YQU2;A0A7I2YQF8;Q53HU7;Q5U0F4;A0A7I2V613;A0A7I2V607;A0A7I2V3N2;A0A7I2V2M3;A0A7I2V3U3;A0A7P0MRT9;A0A7I2V640;A0A7I2V685;A0A7I2YQC8;A0A7I2YQT9;A0A7I2V5V8;A0A7I2YQI2;Q5TFK1;A0A7I2V4S8;A0A7I2V3K6;A0A7I2V4C2;A0A7I2YQI6;Q9P1D9;A0A7I2YQP9;A0A7I2V391;A0A7I2YQN1;A0A7I2V5E4;A0A7I2V3T4;A0A7I2YQX4;A0A7I2V415	Q13347;A0A7I2YQU2;A0A7I2YQF8;Q53HU7;Q5U0F4;A0A7I2V613;A0A7I2V607;A0A7I2V3N2;A0A7I2V2M3;A0A7I2V3U3;A0A7P0MRT9;A0A7I2V640;A0A7I2V685;A0A7I2YQC8;A0A7I2YQT9;A0A7I2V5V8;A0A7I2YQI2;Q5TFK1;A0A7I2V4S8;A0A7I2V3K6;A0A7I2V4C2;A0A7I2YQI6	Eukaryotic translation initiation factor 3 subunit I	EIF3I	1080	2	5	5	5	5	18.5	18.5	18.5	36.501	0	14.891	683290000	10	0.43785	0.780168	-0.502864	-0.892569	25.887	26.0034	27.1964	26.0741	25.6446
0.235931	-0.28874	P60842;A8K088;A8K7F6;J3KT12;Q59F68;J3QL43;J3QS69;B4DNH2;J3QLN6;J3QR64;J3KTB5;B4E047;J3QKZ9;J3KS25;J3KSZ0;Q9NZE6;B4E102;J3QQP0;J3KS93;B4DJX6;J3KT04;J3QL52;Q96B07;J3KTN0;J3KSN7;Q86WD0;B4DKP9	P60842;A8K088;A8K7F6;J3KT12;Q59F68;J3QL43;J3QS69;B4DNH2	Eukaryotic initiation factor 4A-I	EIF4A1	2314	2	5	13	13	7	43.3	43.3	26.6	46.153	0	146.73	17954000000	76	0.580857	0.837103	-0.28874	-0.617073	29.4449	28.5653	29.7543	28.8497	29.0826
1.27875	-0.975355	Q04637;A0A7I2Y1C3;Q4LE58;B2RU06;B2RU10;B4DGF1;E7EUU4;E7EX73;Q96I65;C9JF13;C9J6B6;H7C044;C9K073;C9J2Z7;A0A6Q8PFB2;C9JHW9;O95065;F8WCF2;C9JIH5;REV__J3KQX6;REV__C9JQZ6;REV__Q86XB5;REV__Q8NEG2;B1AN92;B1AN91;H7C0V6;REV__F5H7J8;C9JWH9;B4DXR2	Q04637;A0A7I2Y1C3;Q4LE58;B2RU06;B2RU10;B4DGF1;E7EUU4;E7EX73;Q96I65	Eukaryotic translation initiation factor 4 gamma 1	EIF4G1	1079	2	5	24	24	1	18.2	18.2	0.6	175.49	0	112.92	6051800000	69	0.0526325	0.616706	-0.975355	-3.11606	27.8785	27.579	28.4017	27.0323	26.9231
0.297519	-0.601904	P78344;B4DZF2;Q59G42;D3DQV9;H0Y3P2;Q2TU89;H0YCH5;H0YEC5;E9PKF8;H0YD77;H0YE87;H0YEI7;Q3LIE0;H0YCF8;H0YDC0;H0YEN8;H0YD99;H0YE22	P78344;B4DZF2;Q59G42;D3DQV9;H0Y3P2;Q2TU89;H0YCH5	Eukaryotic translation initiation factor 4 gamma 2	EIF4G2	2363	2	5	7	7	7	12.5	12.5	12.5	102.36	0	22.565	1058600000	17	0.504058	0.79753	-0.601904	-0.757035	27.0297	25.4471	27.2848	26.3683	25.6023
0.986209	-1.47278	Q15056;A0A7I2V4E4;A0A7I2V385;A4D198;Q75MT8;A0A7I2V3E4;Q75MU1;B4DMV6;Q75MU2;A0A7I2V3D5;A0A7I2V4V9	Q15056;A0A7I2V4E4;A0A7I2V385;A4D198;Q75MT8;A0A7I2V3E4;Q75MU1;B4DMV6;Q75MU2	Eukaryotic translation initiation factor 4H	EIF4H	2469	2	5	8	8	8	39.5	39.5	39.5	27.385	0	37.494	2404500000	21	0.103226	0.599358	-1.47278	-2.31849	28.586	27.0386	28.234	26.2184	26.7418
0.993373	-0.817748	Q6IBU0;A0A024R6Q1;P55010;H0YLZ1;Q32Q19;Q05DF3;H0YN40;H0YMJ8;H0YM54;H0YK29;H0YK11;B4DEN3	Q6IBU0;A0A024R6Q1;P55010;H0YLZ1;Q32Q19;Q05DF3;H0YN40	Eukaryotic translation initiation factor 5	EIF5	250	2	5	6	6	6	16.5	16.5	16.5	49.151	0	11.593	1430200000	28	0.101538	0.601418	-0.817748	-2.33658	27.2272	26.3314	26.9237	25.8961	26.1232
0.371976	-0.434802	P63241;I3L397;I3L504;Q6IS14;F8WCJ1;C9J7B5;C9J4W5;Q9GZV4	P63241;I3L397;I3L504;Q6IS14	Eukaryotic translation initiation factor 5A-1;Eukaryotic translation initiation factor 5A;Eukaryotic translation initiation factor 5A-1-like	EIF5A	2356	2	5	10	10	10	79.9	79.9	79.9	16.832	0	163.81	11116000000	73	0.424643	0.763881	-0.434802	-0.921743	29.834	28.6955	29.195	28.5331	29.0802
0.787412	-0.548307	Q8N5A0;A0A087WUT6;O60841;A0JLR8;Q05CQ1;B3KM86;D3DVI5	Q8N5A0;A0A087WUT6;O60841;A0JLR8;Q05CQ1;B3KM86;D3DVI5	Eukaryotic translation initiation factor 5B	EIF5B	523	2	5	6	6	6	7.6	7.6	7.6	138.8	0	16.828	729200000	14	0.163151	0.597487	-0.548307	-1.83931	26.1712	25.4359	26.0531	25.4021	25.2748
0.37906	-0.758238	P56537;B7ZBH1;A0A0U1RQV5	P56537	Eukaryotic translation initiation factor 6	EIF6	2306	2	5	6	6	6	40.8	40.8	40.8	26.599	0	45.667	2753100000	27	0.417773	0.756143	-0.758238	-0.937247	27.4621	27.4649	28.0149	27.9267	25.8514
0.668747	-0.426855	K9JA46;P07900;Q2VPJ6;Q8TBA7;O75322;Q86U12;Q96HX7;G3V2J8;B4DTA5;Q86SX1;Q14568;Q58FG0;Q58FG1	K9JA46;P07900;Q2VPJ6;Q8TBA7;O75322;Q86U12;Q96HX7	Heat shock protein HSP 90-alpha	EL52	1965	2	5	33	21	21	48.5	34.7	34.7	84.659	0	162.01	23632000000	143	0.214414	0.601834	-0.426855	-1.57011	29.553	29.0503	29.7497	28.97	29.0783
0.00913108	0.00642268	Q15717;M0QZR9;M0R055;A0A494C0Q5;A0A494C0M6;A0A0A0MRX1;A0A494C147;B1APY9;A0A494C0F8;A0A494C1D9;B1AM48;A0A494C015;B7Z5E0;A0A494C173;A0A494C011;A0A0R4J2E6;Q12926;P26378	Q15717;M0QZR9	ELAV-like protein 1	ELAVL1	2482	2	5	15	15	15	51.5	51.5	51.5	36.091	0	119.67	21784000000	85	0.979194	0.989043	0.00642268	0.0283079	29.2014	29.48	29.6434	29.6547	29.2413
0.0171176	0.0233396	A0A8I5KW55;Q8N766;A0A8I5KTE8;A0A8I5KRL9;H7C5A2;A0A8I5KQA0;A0A8I5KXE1;H7C4E3	A0A8I5KW55;Q8N766;A0A8I5KTE8;A0A8I5KRL9;H7C5A2;A0A8I5KQA0	ER membrane protein complex subunit 1	EMC1	1153	2	5	10	10	10	14.8	14.8	14.8	111.56	0	19.026	1782700000	21	0.961352	0.986688	0.0233396	0.0526072	26.2758	26.7905	26.3793	27.0345	25.9759
0.0166094	0.0671994	Q53HG5;A8K4K9;Q15006;H0YAS9	Q53HG5;A8K4K9;Q15006	ER membrane protein complex subunit 2	EMC2	1273	2	5	6	6	6	30.6	30.6	30.6	34.761	0	37.123	1877700000	22	0.962478	0.987438	0.0671994	0.0510732	26.9267	27.6288	25.3929	25.3718	28.0615
0.0128907	-0.00814756	Q9P0I2;A0A8I5KS41;A0A8I5KU67	Q9P0I2;A0A8I5KS41;A0A8I5KU67	ER membrane protein complex subunit 3	EMC3	1146	2	5	4	4	4	24.5	24.5	24.5	29.952	0	10.806	1300400000	20	0.970754	0.988356	-0.00814756	-0.0397983	27.0188	26.57	26.5628	26.7939	26.6242
0.762828	-1.58677	H0YDT8;A0A024R9K7;Q9NPA0;H0YDX2	H0YDT8;A0A024R9K7;Q9NPA0;H0YDX2	ER membrane protein complex subunit 7	EMC7	353	2	5	4	4	4	31.8	31.8	31.8	20.885	0	7.0763	1673900000	17	0.172652	0.597354	-1.58677	-1.78268	27.3311	27.7465	25.6526	24.8794	25.7672
0.543281	0.243629	P50402;A0A804HIV7;A0A804HLA2;Q5HY57;F8WEQ1;A0A804HIG7	P50402;A0A804HIV7;A0A804HLA2;Q5HY57	Emerin	EMD	2271	2	5	13	13	13	63.4	63.4	63.4	28.994	0	178.81	27455000000	114	0.286232	0.650866	0.243629	1.29415	29.4862	29.8337	29.3596	29.7442	29.8627
0.332978	-0.590006	Q5T9B9;A8K2X4;A0A024R878;P17813;Q96CG0;F5GX88;B7Z6Y5;B4DYI8;B4DTC8	Q5T9B9;A8K2X4;A0A024R878;P17813;Q96CG0;F5GX88;B7Z6Y5	Endoglin	ENG	312	2	5	9	9	9	18.6	18.6	18.6	67.541	0	61.903	3477300000	37	0.464539	0.784728	-0.590006	-0.835934	27.3755	27.7488	27.1557	27.7349	25.9384
0.51562	-0.427238	P06733;A0A024R4F1;A0A2R8Y6G6;E2DRY6;K7EM90;A0A2R8YEM5;A4UCS8;A0A2R8Y879;A4QMW8;K7ERS8;L0R849;A0A2R8Y6I8;A0A2R8YEG5;A0A2R8Y798;E5RI09;E5RG95;L0R6S1;K7EPM1;K7EKN2;B4DUJ6;E5RGZ4;P13929	P06733;A0A024R4F1;A0A2R8Y6G6;E2DRY6	Alpha-enolase;Enolase	ENO1	186	2	5	24	24	23	66.8	66.8	62.7	47.168	0	184.5	72094000000	191	0.305056	0.666207	-0.427238	-1.23401	31.629	30.8196	31.4355	31.0601	30.6748
0.0759925	-0.0636447	P29317;A0A024QZA8;B4DL04;Q96HF4;A0A7P0TA58;A0A3B3IRY8;Q541P7;Q59F17;B4DVT5;Q96L35;A0A7P0TBL4;D3DNT9;J3KR66;A0A0B4J1T8;P54762;P54760;Q15375;P54753;Q9UF33	P29317;A0A024QZA8;B4DL04	Ephrin type-A receptor 2;Receptor protein-tyrosine kinase	EPHA2	26	2	5	14	14	13	20.5	20.5	19.4	108.27	0	55.938	4644400000	50	0.839475	0.945049	-0.0636447	-0.220726	27.4022	27.5774	27.0906	27.5912	26.995
0.560133	0.140102	R4SBI6;P07099;Q6FGZ3;B1AQP8	R4SBI6;P07099;Q6FGZ3	Epoxide hydrolase 1	EPHX1	2114	2	5	22	22	22	54.7	54.7	54.7	52.948	0	272.24	69250000000	170	0.275338	0.646939	0.140102	1.33088	30.5036	30.7265	30.7449	30.8421	30.7547
0.727261	-0.295949	P07814;V9GYZ6;Q3KQZ8;B4DKX5;H6WCP5;B4DP50	P07814;V9GYZ6;Q3KQZ8;B4DKX5;H6WCP5	Bifunctional glutamate/proline--tRNA ligase;Glutamate--tRNA ligase;Proline--tRNA ligase	EPRS	2118	2	5	25	25	25	25.4	25.4	25.4	170.59	0	128.34	8753100000	91	0.187387	0.592616	-0.295949	-1.70159	28.0288	28.0202	28.2085	27.5822	27.9976
0.531401	0.665996	Q9NZ08;A0A024RAR8;A0A0A7E6D8;A0A0A7E6I2;A0A0A7E7X3;A8K6H1;A0A0A7E6P0;A0A0A7E7W9;A0A0A7E7W5;A0A0A7E7T3;A0A0A7E7S5;A0A0A7E6P9;A0A0A7E6P4;A0A0A7E6D4;A0A0A7E6K0;A0A075BSP6;A0A075BW43;A0A075BV59;A0A075BTL2;A0A0A7E6J5;Q53GQ8;H0Y9X5	Q9NZ08;A0A024RAR8;A0A0A7E6D8;A0A0A7E6I2;A0A0A7E7X3;A8K6H1;A0A0A7E6P0;A0A0A7E7W9;A0A0A7E7W5;A0A0A7E7T3;A0A0A7E7S5;A0A0A7E6P9;A0A0A7E6P4;A0A0A7E6D4;A0A0A7E6K0;A0A075BSP6;A0A075BW43;A0A075BV59;A0A075BTL2;A0A0A7E6J5	Endoplasmic reticulum aminopeptidase 1	ERAP1	389	2	5	6	6	6	7	7	7	107.23	0	15.515	583190000	16	0.29417	0.653822	0.665996	1.2683	24.919	25.7359	25.546	25.5063	26.6263
0.0982854	-0.0564152	B2R769;Q6P179;D6RGW0;H0Y9X9	B2R769;Q6P179;D6RGW0	Endoplasmic reticulum aminopeptidase 2	ERAP2	1386	2	5	7	7	7	8.6	8.6	8.6	110.43	0	7.738	854300000	24	0.79747	0.931399	-0.0564152	-0.280292	26.019	26.4497	26.0551	25.9923	26.2441
0.40848	-0.328814	P84090;A0A024R6D4;G3V279	P84090;A0A024R6D4;G3V279	Enhancer of rudimentary homolog	ERH	244	2	5	6	6	6	50	50	50	12.259	0	68.256	12549000000	36	0.390409	0.734673	-0.328814	-1.00144	29.528	29.8333	29.3135	28.8747	29.5842
0.965208	0.424697	E5RHW4;A0A384ME54;O94905;E5RJ09	E5RHW4;A0A384ME54;O94905	Erlin-2	ERLIN2	908	2	5	8	8	6	27.2	27.2	21.6	37.725	0	29.707	6802200000	37	0.108341	0.602345	0.424697	2.26583	28.3236	28.5234	28.0986	28.6055	28.8743
0.180413	-0.0566835	V9HW71;P30040;F8VY02;F8W1G0	V9HW71;P30040;F8VY02	Endoplasmic reticulum resident protein 29	ERP29	2210	2	5	10	10	10	46.7	46.7	46.7	28.993	0	49.265	17084000000	73	0.660066	0.880891	-0.0566835	-0.486299	29.8835	30.1268	29.8622	29.8475	29.9542
0.798905	0.338393	A0A384MEE7;Q9BS26;A0A8I5KU76;A0A8I5KW59;A0A8I5KVZ0;A0A8I5KTR3;A0A8I5KY49;A0A8I5KNC9	A0A384MEE7;Q9BS26;A0A8I5KU76;A0A8I5KW59;A0A8I5KVZ0;A0A8I5KTR3	Endoplasmic reticulum resident protein 44	ERP44	910	2	5	11	11	11	33.3	33.3	33.3	46.971	0	49.235	6617000000	50	0.158889	0.592593	0.338393	1.86595	27.8007	27.7431	28.0045	27.987	28.3887
0.187642	0.0486841	A0A090N8Y2;P13667;A0A499FI48;C9JMN9	A0A090N8Y2;P13667;A0A499FI48	Protein disulfide-isomerase A4	ERP70	572	2	5	38	38	38	52.7	52.7	52.7	72.932	0	323.31	93457000000	287	0.649169	0.874391	0.0486841	0.503643	30.0955	30.2837	30.0752	30.1402	30.2601
0.818051	-0.542767	H7BZT7;X6RA14;U3KQT1;A0A140VJJ2;P10768	H7BZT7;X6RA14;U3KQT1;A0A140VJJ2;P10768	S-formylglutathione hydrolase	ESD	759	2	5	2	2	2	17.8	17.8	17.8	25.368	0	7.9513	562990000	8	0.152037	0.598178	-0.542767	-1.9106	26.6296	25.9608	26.6108	25.8725	25.8427
0.75696	0.716558	A0A499FIX8;H7BXI1;A0FGR8	A0A499FIX8;H7BXI1;A0FGR8	Extended synaptotagmin-2	ESYT2	1004	2	5	12	12	12	22.5	22.5	22.5	93.977	0	103.97	4829800000	70	0.175001	0.597517	0.716558	1.76924	27.6232	27.4393	27.0079	27.6312	28.5155
0.650384	0.3124	P13804;H0YLU7;A0A8I5KVL5;A0A8I5KYH4;A0A0S2Z3L0;A0A8I5KYP7;A0A0S2Z3M4;A0A8I5KT03;A0A8I5KUR2;H0YKF0;H3BV91;A0A8I5KUF3;H0YK49;A0A8I5KVC9;H0YL83;A0A8I5KU27;J3KN60	P13804;H0YLU7;A0A8I5KVL5;A0A8I5KYH4;A0A0S2Z3L0;A0A8I5KYP7;A0A0S2Z3M4;A0A8I5KT03;A0A8I5KUR2;H0YKF0;H3BV91;A0A8I5KUF3;H0YK49;A0A8I5KVC9	Electron transfer flavoprotein subunit alpha, mitochondrial	ETFA	676	2	5	14	14	14	56.5	56.5	56.5	35.079	0	67.791	21189000000	88	0.223674	0.608701	0.3124	1.52927	29.1859	29.6959	29.3939	29.6408	29.8345
0.888639	-0.534681	P38117;M0QY67	P38117;M0QY67	Electron transfer flavoprotein subunit beta	ETFB	2236	2	5	16	16	16	59.6	59.6	59.6	27.843	0	96.995	30463000000	102	0.129229	0.622466	-0.534681	-2.07816	29.5817	30.2284	29.6969	29.3138	29.2882
0.242062	-0.350619	A0A0S2Z5B3;O95571;B2RCZ7;A0A0S2Z580;M0QXB5;A0A0S2Z5N8;M0QY80;M0QX80	A0A0S2Z5B3;O95571;B2RCZ7;A0A0S2Z580;M0QXB5;A0A0S2Z5N8	Persulfide dioxygenase ETHE1, mitochondrial	ETHE1	720	2	5	7	7	7	42.5	42.5	42.5	27.873	0	20.156	2610500000	22	0.572714	0.836771	-0.350619	-0.631214	27.7627	27.4703	27.2266	27.8311	26.4407
0.465947	0.191801	A0A0D9SFL3;B0QYK0;C9JGE3;Q01844;H7BY36	A0A0D9SFL3;B0QYK0;C9JGE3;Q01844;H7BY36	RNA-binding protein EWS	EWSR1	639	2	5	6	6	6	13.9	13.9	13.9	61.414	0	38.289	3918200000	39	0.342021	0.699693	0.191801	1.12624	28.3846	28.589	28.5074	28.4814	28.8895
0.107997	-0.123008	O95864;B3KNG5;B3KVS0;B3KQG9;B3KNI9	O95864	Fatty acid desaturase 2	FADS2	2087	2	5	6	6	6	16.4	16.4	16.4	52.259	0	16.648	4124600000	33	0.779835	0.928672	-0.123008	-0.305675	28.1805	28.5495	27.6732	28.3244	27.6984
0.475007	-0.391236	Q96CS3;B4E2M8;D6RBG6	Q96CS3	FAS-associated factor 2	FAF2	2713	2	5	15	15	15	47.9	47.9	47.9	52.623	0	91.31	7297600000	70	0.33496	0.689051	-0.391236	-1.14589	28.0614	28.4763	27.8727	28.0839	27.4072
0.218439	-0.500116	Q6P587	Q6P587	Acylpyruvase FAHD1, mitochondrial	FAHD1	2596	2	5	4	4	4	30.8	30.8	30.8	24.843	0	13.976	1840100000	12	0.604729	0.846403	-0.500116	-0.57643	27.8883	26.3251	27.9453	27.6	26.1722
0.59922	-1.04362	A1MMZ0;Q8IWE2;B4DL61;B4E1Z8	A1MMZ0;Q8IWE2;B4DL61;B4E1Z8	Protein NOXP20	FAM114A1	1178	2	5	2	2	2	5.9	5.9	5.9	60.741	0	8.3852	1045600000	13	0.25164	0.633307	-1.04362	-1.41639	27.01	25.6548	27.5668	25.5995	25.801
0.0892669	-0.178024	Q9NZB2;A0A0C4DG79;A0A494C0Y9;A0A0C4DH52	Q9NZB2;A0A0C4DG79	Constitutive coactivator of PPAR-gamma-like protein 1	FAM120A	2853	2	5	12	12	12	15.2	15.2	15.2	121.89	0	70	1996400000	32	0.814204	0.93423	-0.178024	-0.256422	26.7955	26.3946	26.7471	25.5624	27.3731
1.07801	-0.72593	Q96C01;C9J2Y4;E7EQY1	Q96C01;C9J2Y4;E7EQY1	Protein FAM136A	FAM136A	2712	2	5	3	3	3	17.4	17.4	17.4	15.641	0	3.6978	778790000	11	0.0835582	0.62504	-0.72593	-2.55527	26.0143	26.4775	26.302	25.8396	25.2377
0.100419	0.250692	B3KM21;Q5RI15	B3KM21;Q5RI15	Cytochrome c oxidase protein 20 homolog	FAM36A	1437	2	5	3	3	3	32.2	32.2	32.2	13.291	0	27.85	2424100000	20	0.793563	0.93336	0.250692	0.285895	25.6094	27.3777	26.9623	27.6278	26.1731
0.0361457	-0.0348994	B3KY56;B3KMV5;A0A024RB17;A0A024RB16;Q9BSJ8;F8VZB1	B3KY56;B3KMV5;A0A024RB17;A0A024RB16;Q9BSJ8	Extended synaptotagmin-1	FAM62A	400	2	5	19	19	19	25.2	25.2	25.2	117.39	0	82.088	9643500000	72	0.920141	0.971873	-0.0348994	-0.108923	28.3702	28.355	28.4992	28.7957	27.9507
0.211689	-0.232356	Q9BR63;A8K666;Q9NSD9;B7ZB32	Q9BR63;A8K666;Q9NSD9;B7ZB32	Phenylalanine--tRNA ligase beta subunit	FARSB	1299	2	5	6	6	6	9.9	9.9	9.9	65.7	0	7.4312	1353000000	23	0.614202	0.852017	-0.232356	-0.560618	26.8768	26.062	26.8534	26.6718	26.0583
0.786088	-0.743595	Q6IBR2;Q9Y285;K7ER00;K7ER16;K7ERS0;K7EK06;K7EPH2	Q6IBR2;Q9Y285;K7ER00;K7ER16	Phenylalanine--tRNA ligase alpha subunit	FARSLA	2585	2	5	6	6	6	14.2	14.2	14.2	57.563	0	40.28	2018100000	29	0.163649	0.587935	-0.743595	-1.83624	27.5724	27.1462	27.0739	26.9924	26.0487
0.835844	-0.521167	P49327;A0A0U1RQF0;Q6PJJ3;A0A0U1RRG3;A0A1B0GTR5;Q13587;J3KTF0	P49327;A0A0U1RQF0	Fatty acid synthase;[Acyl-carrier-protein] S-acetyltransferase;[Acyl-carrier-protein] S-malonyltransferase;3-oxoacyl-[acyl-carrier-protein] synthase;3-oxoacyl-[acyl-carrier-protein] reductase;3-hydroxyacyl-[acyl-carrier-protein] dehydratase;Enoyl-[acyl-carrier-protein] reductase;Oleoyl-[acyl-carrier-protein] hydrolase	FASN	2262	2	5	36	36	36	20.4	20.4	20.4	273.42	0	198.37	14425000000	111	0.145934	0.605294	-0.521167	-1.95238	28.9535	28.433	29.0185	28.4395	28.1215
0.160964	-1.13903	E9PR30;P62861	E9PR30;P62861	40S ribosomal protein S30	FAU	1820	2	5	3	3	3	12.2	12.2	12.2	10.905	0	5.0361	5855000000	14	0.690298	0.89848	-1.13903	-0.43909	30.4388	30.2287	25.3166	25.5959	29.4487
0.642637	0.278799	Q96BS4;P22087;M0QXL5;M0R0P1;M0R2Q4;B4DLD4;M0R2U2;M0R1H0;M0R2B0;M0R299;M0QXC9	Q96BS4;P22087;M0QXL5;M0R0P1;M0R2Q4;B4DLD4;M0R2U2;M0R1H0;M0R2B0;M0R299	rRNA 2-O-methyltransferase fibrillarin	FBL	2180	2	5	10	10	10	41.9	41.9	41.9	28.449	0	33.112	8795000000	49	0.2277	0.613799	0.278799	1.5121	28.0731	28.4835	28.3462	28.7122	28.4473
0.358195	-0.0865908	J3QQX3;A0A0A0MTR6;B4DDI9;Q6GSK2;A0A0C4DFN8;A0A0C4DGN7;A0A0A0MSZ4;A0A0A0MT64;P22570;A0A0A0MTN9;B3KSQ6;J3KS64;J3QQW7	J3QQX3;A0A0A0MTR6;B4DDI9;Q6GSK2;A0A0C4DFN8;A0A0C4DGN7;A0A0A0MSZ4;A0A0A0MT64;P22570;A0A0A0MTN9	NADPH:adrenodoxin oxidoreductase, mitochondrial	FDXR	599	2	5	8	8	8	26.6	26.6	26.6	50.619	0	26.087	1114600000	20	0.438334	0.778109	-0.0865908	-0.891515	26.3935	26.2771	26.1443	26.1472	26.2229
0.770354	-0.733783	Q6FHX6;P39748;B4DWZ4;I3L3E9;F5H1Y3	Q6FHX6;P39748;B4DWZ4;I3L3E9	Flap endonuclease 1	FEN1	2240	2	5	7	7	7	25.3	25.3	25.3	42.592	0	12.498	1764800000	15	0.169686	0.592025	-0.733783	-1.79996	27.5119	26.9176	27.5532	27.0093	26.1783
0.158352	-0.106286	A0A0S2Z4C3;P07954;A0A804HI24;A0A804HKE6;A0A0S2Z3X6;A0A0S2Z4H0;A0A0S2Z3S9;A0A0S2Z3W2;A0A0S2Z408	A0A0S2Z4C3;P07954;A0A804HI24	Fumarate hydratase, mitochondrial	FH	692	2	5	21	21	21	54.9	54.9	54.9	54.636	0	138.91	19226000000	112	0.694461	0.895392	-0.106286	-0.432687	29.4919	29.5764	29.0275	29.1132	29.4048
0.697219	-0.701467	Q6UN15;A0A0B4J203;B4DTW7;H0Y8P7	Q6UN15;A0A0B4J203;B4DTW7	Pre-mRNA 3-end-processing factor FIP1	FIP1L1	2602	2	5	8	8	8	24.1	24.1	24.1	66.526	0	25.766	1746900000	22	0.200808	0.596798	-0.701467	-1.63381	27.1256	27.2109	26.6583	26.79	25.8036
0.777741	-1.41297	Q9Y3D6	Q9Y3D6	Mitochondrial fission 1 protein	FIS1	2904	2	5	4	4	4	27	27	27	16.937	0	23.481	3113200000	28	0.166824	0.587241	-1.41297	-1.81697	28.2825	27.8949	28.6016	27.8281	25.8652
0.457661	0.306206	A0A024R1W3;Q96AY3;Q658U4;B4DJJ5;Q6ZME7;Q8NAG5;H0Y827;K7ELI6;K7ESG6;K7EM43;C9JPC3	A0A024R1W3;Q96AY3;Q658U4;B4DJJ5;Q6ZME7;Q8NAG5;H0Y827	Peptidyl-prolyl cis-trans isomerase FKBP10	FKBP10	109	2	5	12	12	12	23.5	23.5	23.5	64.244	0	37.526	12073000000	74	0.348609	0.706702	0.306206	1.10827	28.1419	28.561	28.29	28.3334	28.9409
0.532731	1.43609	P62942;A0A087WZM5;F6T7Q3;A0A7I2V3S6;Q0VDC6;Q1JUQ3;Q5W0X3;Q1JUQ5;A0A087WTS4;A0A087WV48	P62942;A0A087WZM5;F6T7Q3;A0A7I2V3S6;Q0VDC6	Peptidyl-prolyl cis-trans isomerase FKBP1A;Peptidyl-prolyl cis-trans isomerase	FKBP1A	2350	2	5	3	3	3	41.7	41.7	41.7	11.951	0	16.207	1972300000	11	0.293271	0.65305	1.43609	1.27119	27.9944	25.6237	25.5485	27.2228	28.4271
0.891739	-0.411649	Q53XJ5;A0A384NLA0;A0A494C1N0;P26885;F5H0N4	Q53XJ5;A0A384NLA0;A0A494C1N0;P26885;F5H0N4	Peptidyl-prolyl cis-trans isomerase;Peptidyl-prolyl cis-trans isomerase FKBP2	FKBP2	948	2	5	9	9	9	69	69	69	15.649	0	44.197	7298100000	54	0.12831	0.624991	-0.411649	-2.08564	28.3158	28.4757	28.0187	27.9862	27.7306
0.316745	0.410176	Q00688;Q53GD8;G3V5F2	Q00688;Q53GD8	Peptidyl-prolyl cis-trans isomerase FKBP3;Peptidyl-prolyl cis-trans isomerase	FKBP3	2384	2	5	5	5	5	22.3	22.3	22.3	25.177	0	11.119	1022500000	19	0.482231	0.791805	0.410176	0.799936	25.6039	25.6411	26.7998	26.5294	26.3208
0.230401	-0.182819	Q9Y680;B4DRE2;A0A8I5KRR8;D3DPF8;F8WCU2;F8WBF2;H7BZJ4	Q9Y680	Peptidyl-prolyl cis-trans isomerase FKBP7	FKBP7	2922	2	5	8	8	8	33.8	33.8	33.8	25.794	0	20.712	3807000000	32	0.5883	0.83843	-0.182819	-0.604274	28.0057	28.3427	27.7214	27.5796	28.1012
0.715976	2.11675	B2R8G6;A0A024R7P2;B7Z6M0;Q14318;A0A0A0MTJ1;U3KQ64;U3KQI1;M0R2K9;M0R1Q0;M0R1S6;M0R2Q6	B2R8G6;A0A024R7P2;B7Z6M0;Q14318;A0A0A0MTJ1;U3KQ64	Peptidyl-prolyl cis-trans isomerase FKBP8	FKBP8	292	2	5	8	8	8	28.4	28.4	28.4	38.495	0	39.692	2569300000	21	0.19232	0.59264	2.11675	1.67606	24.8612	25.2014	27.9312	28.3117	27.9176
1.11278	0.970548	Q13045;Q59H95;B4DIX0;J3KS54;J3QQQ2;J3KS39;K7EP37;J3QQU5;K7EP27;J3QLR6;K7EQZ7;B4DNA8	Q13045;Q59H95;B4DIX0;J3KS54	Protein flightless-1 homolog	FLII	2424	2	5	6	6	6	6.5	6.5	6.5	144.75	0	19.361	524620000	15	0.0771297	0.642087	0.970548	2.64794	25.4692	25.8051	25.7426	27.101	26.1847
0.985958	-0.27185	P21333;Q60FE5;Q60FE6;A6NDY9;A0A7P0NMY4;Q8TES4;Q6NXF2;Q96C61;B4E2F9;B4DTD5;F8WE98;A0A7I2V3E6;A0A087WWY3;Q2VP91;H0Y5C6;Q86TQ3;H0Y5F3;H7C2E7;A0A669KBC6	P21333;Q60FE5;Q60FE6;A6NDY9;A0A7P0NMY4;Q8TES4	Filamin-A	FLNA	2177	2	5	135	135	124	66.2	66.2	63.1	280.74	0	323.31	408740000000	1097	0.103286	0.597216	-0.27185	-2.31786	31.6267	31.5103	31.7332	31.2405	31.4626
1.05802	-0.452564	O75369;A0A024R321;A0A804HK76;Q68CT4;E7EN95;A0A804HL72;A0A804HJC2;H7C5L4;A0A0C4DGA1	O75369;A0A024R321;A0A804HK76;Q68CT4;E7EN95;A0A804HL72	Filamin-B	FLNB	2047	2	5	101	92	89	53.1	50.8	49.1	278.16	0	323.31	59997000000	421	0.0874936	0.619949	-0.452564	-2.50276	29.9614	29.9924	30.0208	29.2982	29.7797
0.00265678	-0.00585715	Q14315;Q59H94	Q14315	Filamin-C	FLNC	2455	2	5	21	9	9	9.8	5.8	5.8	291.02	0	35.549	855610000	13	0.993901	0.996523	-0.00585715	-0.00829662	25.2294	26.8868	26.6281	25.9228	26.5618
1.17486	1.04012	O75955;Q53HQ0;Q5ST80;Q6IB58;A0A140T9R1;A2VCL5;A0A140T9W4;A2AB09;A0A140T9X0;A0A140T974;A0A140T907;A2AB12;A0A140T959;A0A140T9C3;A2AB10;A0A140T905;A2ABJ5;A0A0G2JJQ6;A2AB13;A0A140T910;A0A140T957;A0A140T9B1;A2AB11	O75955;Q53HQ0;Q5ST80;Q6IB58;A0A140T9R1;A2VCL5;A0A140T9W4	Flotillin-1	FLOT1	749	2	5	16	16	16	43.8	43.8	43.8	47.355	0	113.06	6184200000	63	0.0668564	0.618667	1.04012	2.81786	26.5126	27.415	27.316	28.1395	28.1031
0.300058	0.151158	A0A024R462;P02751;Q6MZM7;B7ZLE5;A0A384MR03;Q68CX6;Q6N084;Q59G22;H0Y7Z1;B4DTK1;B4DU16;Q5CZ99;A6YID2;A6YID6;A6YID3;A6YID5;A6YID4;Q6MZF4;O95617;Q9UQS6;A6YID7;B4DTH2;B4DN21;Q6PJE5;H0Y4K8;Q9H382;Q7L553;O95608	A0A024R462;P02751;Q6MZM7;B7ZLE5;A0A384MR03;Q68CX6;Q6N084;Q59G22	Fibronectin;Anastellin;Ugl-Y1;Ugl-Y2;Ugl-Y3	FN1	177	2	5	30	30	30	16.1	16.1	16.1	259.21	0	119.11	11667000000	115	0.50112	0.798465	0.151158	0.762718	27.5973	27.852	27.4663	27.9692	27.6102
0.792595	0.612509	A0A024R525;P02794;G3V192;Q6NZ44;B3KXC3;Q6NS36;G3V1D1;Q8TD27;E9PPQ4;E9PRK8;E9PKY7;A9JQE1;D3DPG2;E9PQR3;E9PKM5;E9PK45	A0A024R525;P02794;G3V192;Q6NZ44;B3KXC3;Q6NS36;G3V1D1	Ferritin;Ferritin heavy chain;Ferritin heavy chain, N-terminally processed	FTH1	198	2	5	11	11	11	61.2	61.2	61.2	21.225	0	40.326	9384900000	48	0.161215	0.596864	0.612509	1.85131	27.9596	28.2403	28.1823	29.1583	28.3215
0.192522	0.169927	A0A384MDR3;P02792;B1Q3B3;Q6S4P3;B1Q3B4;B1Q387;Q4FCH6	A0A384MDR3;P02792;B1Q3B3;Q6S4P3;B1Q3B4	Ferritin light chain;Ferritin	FTL	894	2	5	10	10	10	51.4	51.4	51.4	20.019	0	112.48	38166000000	113	0.641915	0.869969	0.169927	0.515291	30.1834	30.4626	30.1815	30.8576	30.0339
0.415552	0.315676	B4DKU3;Q8IY81	B4DKU3;Q8IY81	pre-rRNA processing protein FTSJ3	FTSJ3	1542	2	5	10	10	10	24	24	24	82.578	0	53.839	3239200000	37	0.384104	0.72954	0.315676	1.01682	27.4948	28.1348	27.4717	28.1946	27.8376
1.05182	-0.421331	B4E0X8;A0A1Z1G4M2;A0A384MDX9;E9PEB5;Q96AE4;B4DT31;Q59FU3;Q6PJY1;C9JSZ1;M0R251;M0R263	B4E0X8;A0A1Z1G4M2;A0A384MDX9;E9PEB5;Q96AE4;B4DT31;Q59FU3;Q6PJY1	Far upstream element-binding protein 1	FUBP1	849	2	5	20	17	1	38.2	35.6	4.5	66.231	0	143.34	13051000000	91	0.0887524	0.620025	-0.421331	-2.48657	29.0482	28.759	29.1783	28.4989	28.6488
0.096982	0.126549	Q96I24;A0A024R8A7;A0A494C1K6	Q96I24;A0A024R8A7	Far upstream element-binding protein 3	FUBP3	317	2	5	18	16	16	42.8	41.3	41.3	61.64	0	47.576	4828200000	43	0.799867	0.93191	0.126549	0.27686	26.8299	28.0229	27.4838	27.4336	27.7105
0.061311	0.0304308	Q59H57;B4DR70;A8K4H1;Q8TBR3;Q6IBQ5;Q13344;P35637;H3BPE7;Q70T18	Q59H57;B4DR70;A8K4H1;Q8TBR3;Q6IBQ5;Q13344;P35637;H3BPE7;Q70T18	RNA-binding protein FUS	FUS	1272	2	5	10	8	8	38.7	38.7	38.7	31.994	0	123.72	34986000000	73	0.868338	0.95919	0.0304308	0.180398	31.102	31.2882	31.0156	31.3441	30.9873
0.29331	0.642553	O75084	O75084	Frizzled-7	FZD7	2043	2	5	4	4	2	6.1	6.1	3.3	63.619	0	6.8521	1080300000	13	0.508967	0.800719	0.642553	0.7476	24.6392	26.6795	26.5541	26.4514	26.7489
0.607708	-0.492332	Q13283;A0A7I2V5M7;Q6FI03;Q5U0Q1;Q53HH4;Q32P45;A0A7I2YQN9;A0A7P0P2U7;Q6ZP53;B7Z8K4;A0A7I2YQU8;A0A7I2V651;A0A7I2YQH0;E5RIF8;E5RH42;A0A7I2V2S5;E5RJU8;A0A7I2V548;A0A7I2V2V1;A0A7I2YQF2;A0A7I2V565;A0A7I2V2X7;A0A7I2V4D8;A0A7I2V5H1;A0A7I2V326;A0A7I2YQM1;A0A7I2YQQ8;A0A7I2YQB1;A0A7I2V496;A0A7I2V494;A0A7I2V533	Q13283;A0A7I2V5M7;Q6FI03;Q5U0Q1;Q53HH4;Q32P45;A0A7I2YQN9;A0A7P0P2U7;Q6ZP53;B7Z8K4;A0A7I2YQU8;A0A7I2V651	Ras GTPase-activating protein-binding protein 1	G3BP1	1074	2	5	15	15	13	40.8	40.8	38	52.164	0	99.141	14875000000	85	0.24677	0.632693	-0.492332	-1.43503	29.0778	28.8111	29.1313	28.9415	28.0872
0.428418	-0.206588	Q9UN86;A0A024RDE5;A0A024RDB2;A8K6V7;A0A7I2YQD9;A0A7I2V3P9;A0A7I2V3E2;A0A7I2V647;A0A7I2YQS2;D6RB17;D6RAC7;D6RBW8;D6RBR0;E5RI46;D6R9A4;A0A7I2V3Z6;A0A7I2V382;A0A7I2V3C4;A0A7I2V2R0;A0A7I2V4Y8;D6RGJ4;E5RH00;A0A7I2V547;A0A7I2V3R7;A0A7I2V481;H0YAE3;A0A7I2YQL7	Q9UN86;A0A024RDE5;A0A024RDB2;A8K6V7;A0A7I2YQD9;A0A7I2V3P9;A0A7I2V3E2;A0A7I2V647;A0A7I2YQS2	Ras GTPase-activating protein-binding protein 2	G3BP2	475	2	5	12	10	10	30.1	27.4	27.4	54.12	0	67.44	5660900000	44	0.372891	0.71696	-0.206588	-1.0448	28.122	28.5014	28.5916	28.2895	28.1073
0.596485	-0.354743	P11413;A0A384NL00;A0A8G1M3Q3;A8K8D9;Q2Q9H2;Q2VF42;B4DYA7;Q2Q9B7;A0A4P8W0G4;E7EUI8;E7EM57;E9PD92;Q0PHS1;A0A2H4QGB6;A0A2H4QGB2;A7IZZ3;Q0PHS5;A0A2H4QGB8;A0A6G9IW12;B6ZHS6;A2IBT6	P11413;A0A384NL00;A0A8G1M3Q3;A8K8D9;Q2Q9H2;Q2VF42;B4DYA7;Q2Q9B7;A0A4P8W0G4;E7EUI8;E7EM57;E9PD92	Glucose-6-phosphate 1-dehydrogenase	G6PD	941	2	5	13	13	11	29.3	29.3	25.4	59.256	0	117.22	4519400000	40	0.25323	0.634899	-0.354743	-1.41039	28.3066	27.6562	28.0808	27.5904	27.7291
0.857903	-0.752169	Q8TAE8;Q7LAX7	Q8TAE8;Q7LAX7	Growth arrest and DNA damage-inducible proteins-interacting protein 1	GADD45GIP1	2672	2	5	7	7	7	41.9	41.9	41.9	25.384	0	44.902	3264500000	35	0.138707	0.622629	-0.752169	-2.0046	27.5288	27.9428	27.6424	27.4082	26.4968
0.360742	0.208733	A0A1L7NY50;A0A1L7NY41;Q10471;G3V1S6;B7Z6K2;B7Z462;F8VUJ3;Q8N4A0	A0A1L7NY50;A0A1L7NY41;Q10471;G3V1S6;B7Z6K2;B7Z462	Polypeptide N-acetylgalactosaminyltransferase 2;Polypeptide N-acetylgalactosaminyltransferase 2 soluble form;Polypeptide N-acetylgalactosaminyltransferase	GALNT2	825	2	5	10	10	10	22.4	22.4	22.4	64.732	0	51.138	3759900000	33	0.435771	0.776914	0.208733	0.897107	27.6155	27.719	27.4765	27.5249	28.0998
0.0364799	-0.0711279	Q86SF2;Q4W5F7;E9PBY3;Q68VJ4;H0YAK0;H0YAH3	Q86SF2;Q4W5F7;E9PBY3	N-acetylgalactosaminyltransferase 7	GALNT7	2631	2	5	6	6	6	12.3	12.3	12.3	75.388	0	16.493	1372100000	18	0.919433	0.972101	-0.0711279	-0.109893	27.0186	27.2664	26.1118	27.348	26.1077
0.343975	0.045728	V9HWJ0;B4DJ30;Q14697;F5H6X6;B4DSM6;A0A024R592;B4DIW2;Q9BS14	V9HWJ0;B4DJ30;Q14697;F5H6X6;B4DSM6;A0A024R592;B4DIW2	Neutral alpha-glucosidase AB	GANAB	1533	2	5	38	38	8	46.2	46.2	9.3	106.87	0	319.27	70052000000	265	0.452924	0.77762	0.045728	0.86022	30.657	30.7466	30.6058	30.7125	30.7185
0.17769	-0.221162	V9HVZ4;P04406;E7EUT5;Q2TSD0;Q0QET7;A4UCT1;B4DRV9;Q5ZEY3;Q16768;A0A0K0K1K1;O14556	V9HVZ4;P04406;E7EUT5;Q2TSD0;Q0QET7;A4UCT1	Glyceraldehyde-3-phosphate dehydrogenase	GAPDH	2102	2	5	17	17	17	72.2	72.2	72.2	36.053	0	279.28	142200000000	189	0.664217	0.881393	-0.221162	-0.479739	32.7463	32.1642	32.7043	32.8435	31.7906
0.644163	-1.59995	Q9NY12	Q9NY12	H/ACA ribonucleoprotein complex subunit 1	GAR1	2850	2	5	2	2	2	12.4	12.4	12.4	22.348	0	23.633	4444100000	15	0.226901	0.613211	-1.59995	-1.51548	28.7457	29.3556	29.0879	28.8462	26.0801
0.418928	-0.673084	Q3B7A7;Q59HH3;P22102;O14660;Q71VH3;C9JZG2;C9JKQ7;C9JBJ1;C9JTV6;F8WD69;Q15374;B4DJ93	Q3B7A7;Q59HH3;P22102	Trifunctional purine biosynthetic protein adenosine-3;Phosphoribosylamine--glycine ligase;Phosphoribosylformylglycinamidine cyclo-ligase;Phosphoribosylglycinamide formyltransferase	GART	2181	2	5	3	3	3	4.7	4.7	4.7	107.72	0	7.5086	635300000	11	0.381129	0.726557	-0.673084	-1.02417	26.9312	25.6081	26.1046	24.9665	26.1166
0.594953	0.654287	Q92947;A0A2H4FWZ7;A0A2L2DH39;A0A2L2DH25;A0A2L2DH19;A0A2L2DH10;A0A2H4G245;A0A2H4G235;A0A2L2DH21;A0A2H4FX55;A0A2H4G1S8;A0A024R7F9;B4DK85;A0A2H4G0V0;A0A2H4FX81;B4DUY0;A0A2H4FX57;A0A1L3A5U7;A0A2H4FX52;A0A2H4FX70;A0A1L3A5T2;A0A2L2DH18;K7ES74;K7EKH1;K7ERX1;A0A1D6XXQ4;K7ESA6;B4DQF2;K7EQ99	Q92947;A0A2H4FWZ7;A0A2L2DH39;A0A2L2DH25;A0A2L2DH19;A0A2L2DH10;A0A2H4G245;A0A2H4G235;A0A2L2DH21;A0A2H4FX55;A0A2H4G1S8;A0A024R7F9;B4DK85;A0A2H4G0V0;A0A2H4FX81;B4DUY0;A0A2H4FX57;A0A1L3A5U7;A0A2H4FX52;A0A2H4FX70;A0A1L3A5T2	Glutaryl-CoA dehydrogenase, mitochondrial	GCDH	278	2	5	4	4	4	13	13	13	48.127	0	10.419	413500000	8	0.254125	0.634974	0.654287	1.40703	25.347	26.3864	25.2819	26.3976	26.2544
0.249438	-0.381211	Q58F09;A0A384MDR6;Q13724;A8K9K4;A0A3B3IRW2;A0A3B3IRK6;A0A8I5KTK5;A0A3B3IS52;A0A8I5KQG9;A0A3B3ITU6;B8ZZE2;A0A3B3ITC1;A0A3B3IRI1;A0A3B3IRI7;B4E3B8	Q58F09;A0A384MDR6;Q13724;A8K9K4;A0A3B3IRW2;A0A3B3IRK6;A0A8I5KTK5;A0A3B3IS52	Mannosyl-oligosaccharide glucosidase	GCS1	895	2	5	10	10	10	16.5	16.5	16.5	91.905	0	40.299	2047800000	31	0.563069	0.833757	-0.381211	-0.648158	26.8237	27.3806	26.9745	27.413	25.9438
0.583195	-1.20902	A0A1W2PQV2;Q6QN92;Q53XL7;P23434;H3BUH9;Q6IAT2;H3BNV1;A0A1W2PRH4;A0A1W2PPE4;A0A1W2PNX3;A0A1W2PPQ1;A0A1W2PS29	A0A1W2PQV2;Q6QN92;Q53XL7;P23434;H3BUH9;Q6IAT2	Glycine cleavage system H protein, mitochondrial	GCSH	846	2	5	3	3	3	67	67	67	10.999	0	59.962	1050300000	13	0.261099	0.635784	-1.20902	-1.38127	27.056	25.4603	26.7809	24.4163	26.0305
0.0867184	0.245424	Q6IAT1;B4DLV7;P50395;Q5SX87;Q5SX91;V9GYF8;Q5SX90;Q5SX86;Q8TB95;B4DH24;B3KVE3	Q6IAT1;B4DLV7;P50395;Q5SX87;Q5SX91	Rab GDP dissociation inhibitor beta	GDI2	1548	2	5	5	5	2	17.8	17.8	7.4	50.663	0	30.274	986820000	14	0.818996	0.934193	0.245424	0.249622	27.3329	25.2225	24.9352	26.2362	25.915
0.0810514	-0.223482	E5KND7;E5KND5;Q96RP9;C9IZ01;D3DNL3;F8WAU4;A0A0S2Z5W5;Q9H9M0	E5KND7;E5KND5;Q96RP9;C9IZ01	Elongation factor G, mitochondrial	GFM1	1768	2	5	11	11	11	18.9	18.9	18.9	83.485	0	27.85	2632400000	28	0.829753	0.938003	-0.223482	-0.234412	25.6763	27.4547	27.5964	25.9849	27.3865
0.73279	1.13578	Q6Y7W6;I1E4Y6;A0A024R4A5;C9JHW1;A0A7I2V516;A0A7I2V3H0;A0A7I2V361;A0A7I2V3H7;E7ESB6;B4DRT8;F8WCD5;B4DLU7;B4DZM1;C9JRZ2;C9JHT0;C9J0V6;C9JXQ0;C9JPV7;C9JW88	Q6Y7W6;I1E4Y6;A0A024R4A5;C9JHW1;A0A7I2V516;A0A7I2V3H0;A0A7I2V361;A0A7I2V3H7;E7ESB6;B4DRT8	PERQ amino acid-rich with GYF domain-containing protein 2	GIGYF2	181	2	5	3	3	3	3.8	3.8	3.8	150.07	0	20.081	204760000	8	0.185016	0.594068	1.13578	1.71414	24.4525	25.4294	26.2199	26.4228	26.5833
0.00373432	-0.00593948	X5DNM4;V9HW62;Q04760	X5DNM4;V9HW62;Q04760	Lactoylglutathione lyase	GLO1	2399	2	5	5	5	5	44	44	44	20.777	0	16.042	1011500000	21	0.991438	0.994997	-0.00593948	-0.0116473	26.9015	25.5803	26.3331	26.4356	26.0958
0.444504	-0.850237	A0A140VJK1;O76003	A0A140VJK1;O76003	Glutaredoxin-3	GLRX3	761	2	5	4	4	4	18.5	18.5	18.5	37.432	0	19.925	513600000	6	0.359332	0.715839	-0.850237	-1.07973	27.0698	25.4029	27.355	25.693	25.825
0.0897966	-0.226264	A0A384MDT9;Q86SX6	A0A384MDT9;Q86SX6	Glutaredoxin-related protein 5, mitochondrial	GLRX5	898	2	5	2	2	2	19.1	19.1	19.1	16.628	0	19.398	2219300000	16	0.813211	0.933471	-0.226264	-0.257832	27.7552	26.1736	27.6772	27.7448	26.2067
0.0552622	0.0340192	A8K132;O94925;Q53TX0;H7BZD1;Q53S89;C9JIJ6;B7Z2P1	A8K132;O94925;Q53TX0	Glutaminase kidney isoform, mitochondrial	GLS	1241	2	5	12	12	4	25.6	25.6	10.6	73.508	0	94.958	11887000000	80	0.880517	0.960447	0.0340192	0.163502	29.1025	29.3219	29.1155	28.9634	29.4645
0.810322	-0.129876	P00367;B4E0N9;E9KL48;B4DMF5;Q53GW3;B4DMG8;A0A804HJD7;B3KT18;A0A804HKE0;P49448;A0A140VK14;Q59FQ4;Q14400;Q9BSD0;A0A804HJZ0;A0A804HHS2;A0A804HHU3;Q9UQV0;A0A804HIA0;A0A804HLC0	P00367;B4E0N9;E9KL48;B4DMF5;Q53GW3;B4DMG8;A0A804HJD7;B3KT18;A0A804HKE0;P49448;A0A140VK14;Q59FQ4	Glutamate dehydrogenase 1, mitochondrial;Glutamate dehydrogenase;Glutamate dehydrogenase 2, mitochondrial	GLUD1	1553	2	5	18	18	18	34.9	34.9	34.9	61.397	0	67.156	16851000000	112	0.154767	0.599552	-0.129876	-1.89253	28.9644	28.9066	28.9037	28.8805	28.7095
0.0983494	-0.277479	B4DUT7;Q53F90;A0A140VJK6;P49915	B4DUT7;Q53F90;A0A140VJK6;P49915	GMP synthase [glutamine-hydrolyzing]	GMPS	763	2	5	4	4	4	10.7	10.7	10.7	71.24	0	6.8632	378410000	5	0.797353	0.931914	-0.277479	-0.28046	26.6559	24.2874	26.4908	25.4192	25.6486
0.0988743	-0.108115	A0A024R8M0;Q14344;B4DWV9;G3V1P7;B7Z581;K7EL62;B4DEJ3;E9PC54;Q8IY73;Q59FM5;P19086;O95837;P29992;Q03113	A0A024R8M0;Q14344;B4DWV9	Guanine nucleotide-binding protein subunit alpha-13	GNA13	323	2	5	5	5	4	15.6	15.6	13.5	44.049	0	28.089	1328500000	16	0.79639	0.932397	-0.108115	-0.28184	26.9957	27.0016	26.5722	27.2003	26.2965
0.222973	-0.350099	Q5JWF2;A0A7I2V5R6;A0A0S2Z3H8;A0A0S2Z3S5;P63092;Q5FWY2;Q5JWE9;Q14455;A0A0A0MR13;A0A804HIH4;B0AZR9;A0A590UJQ9;A0A590UJF0;A0A590UK28;A0A590UJS2;A0A590UJY2;O60726;A1LQ23;Q8N2B4;Q5T697;A0A1W2PQK2;A0A6Q8PGR1;A8K1Y9;A0A1W2PRE1;H0Y7E8;A0A3B3IUA8;A0A087WTB6;P11488;P38405;P19087;A8MTJ3;A2A2R6;A0A1W2PS82;A0A087WZE5;A0A1W2PRJ7;A0A590UJC9;O75632;Q5JWD1;O75633	Q5JWF2;A0A7I2V5R6;A0A0S2Z3H8;A0A0S2Z3S5;P63092;Q5FWY2;Q5JWE9;Q14455;A0A0A0MR13;A0A804HIH4;B0AZR9;A0A590UJQ9;A0A590UJF0;A0A590UK28;A0A590UJS2;A0A590UJY2	Guanine nucleotide-binding protein G(s) subunit alpha isoforms XLas;Guanine nucleotide-binding protein G(s) subunit alpha isoforms short	GNAS	673	2	5	7	6	6	8	6.9	6.9	111.02	0	17.111	1863000000	24	0.598448	0.84227	-0.350099	-0.587011	27.0602	26.9144	26.9445	27.4194	25.8265
0.0237216	0.0248283	B2R6K4;A0A2L0WW42;A0A140VJJ8;P62873;F6UT28;B1AKQ8;F6X3N5;Q71UM6;B3KVK2;Q71UM7	B2R6K4;A0A2L0WW42;A0A140VJJ8;P62873;F6UT28;B1AKQ8;F6X3N5	Guanine nucleotide-binding protein G(I)/G(S)/G(T) subunit beta-1	GNB1	760	2	5	10	7	7	31.5	18.5	18.5	37.301	0	157.02	5956900000	36	0.946844	0.979978	0.0248283	0.0723951	28.1966	28.0355	27.9386	28.523	27.6404
0.506876	-0.716922	P63244;E9KL35;J3KPE3;D6REE5;D6RAC2;H0Y8W2;D6RHH4;H0YAM7;D6RBD0;D6R9L0;D6R9Z1;B4DVD2;H0YAF8;D6RFX4;B4E0C3;E9PD14;D6RAU2;H0Y8R5;D6RFZ9;D6RGK8;B4DWC6;D6R909;I3QNU9;D6RF23;D6RHJ5;H0Y9P0;D6RDI0	P63244;E9KL35;J3KPE3;D6REE5;D6RAC2;H0Y8W2;D6RHH4;H0YAM7;D6RBD0;D6R9L0;D6R9Z1;B4DVD2;H0YAF8;D6RFX4	Guanine nucleotide-binding protein subunit beta-2-like 1;Guanine nucleotide-binding protein subunit beta-2-like 1, N-terminally processed	GNB2L1	1796	2	5	11	11	11	45.1	45.1	45.1	35.076	0	15.257	1443400000	16	0.311261	0.669158	-0.716922	-1.21502	26.4173	26.3007	27.464	26.4755	25.5454
0.85369	0.36166	Q9UBI6;Q53GD1	Q9UBI6;Q53GD1	Guanine nucleotide-binding protein G(I)/G(S)/G(O) subunit gamma-12;Guanine nucleotide-binding protein subunit gamma	GNG12	2864	2	5	7	7	7	80.6	80.6	80.6	8.0061	0	52.641	10002000000	47	0.140059	0.62204	0.36166	1.99459	28.7395	29.1131	28.7801	29.3702	29.1083
0.00185924	0.0020504	A0A024R2Z6;Q9BVP2;C9JYH9;C9JZT7;B4DMU5	A0A024R2Z6;Q9BVP2	Guanine nucleotide-binding protein-like 3	GNL3	142	2	5	7	7	7	18.1	18.1	18.1	60.572	0	39.1	1187900000	22	0.995728	0.996625	0.0020504	0.00581133	25.8172	25.6298	26.1469	26.2611	25.4723
0.093997	0.0557569	A0A087WYC0;A0A8I5KT73;A0A1W2PQY5;A0A8I5KNZ1;A0A8I5QJQ7;A0A6Q8KRG2;A0A8I5KZ68;A0A8J9BZL8;Q08379;Q5HYE0;Q5PXD5;A0A8I5KZ34;A0A8I5KQL3;A0A8I5KUW5;B7ZC06	A0A087WYC0;A0A8I5KT73;A0A1W2PQY5;A0A8I5KNZ1;A0A8I5QJQ7;A0A6Q8KRG2;A0A8I5KZ68;A0A8J9BZL8;Q08379	Golgin subfamily A member 2	GOLGA2	544	2	5	11	11	11	17.6	17.6	17.6	90.882	0	52.139	1893100000	26	0.805384	0.933971	0.0557569	0.268978	26.9882	26.6881	26.4409	26.8087	26.7142
1.2745	0.928571	A0A8J9C4H3;Q14789;E7EU81;B4DTZ9;B4DQW7;B4DL98;H0Y867;Q6PG47;F8WF12;C9J8Q0;C9JGI8;C9J4Q3;REV__A0A7P0TBQ3;REV__Q8N884	A0A8J9C4H3;Q14789	Golgin subfamily B member 1	GOLGB1	1159	2	5	31	31	30	12.8	12.8	12.6	376.56	0	68.758	3405100000	47	0.0531495	0.611038	0.928571	3.10352	26.5579	26.3977	26.6375	27.0772	27.842
0.594346	0.314959	O00461;F8W785	O00461;F8W785	Golgi integral membrane protein 4	GOLIM4	1988	2	5	13	13	13	21.4	21.4	21.4	81.879	0	87.729	4456000000	49	0.25448	0.634874	0.314959	1.4057	27.5806	27.7786	27.2649	27.7039	28.0088
0.304881	0.103444	A0A024R6W0;P00505;B3KUZ8;A8K482;B4DY39	A0A024R6W0;P00505;B3KUZ8;A8K482	Aspartate aminotransferase;Aspartate aminotransferase, mitochondrial	GOT2	255	2	5	19	19	19	42.3	42.3	42.3	47.475	0	72.919	21621000000	101	0.495586	0.80123	0.103444	0.773499	29.9443	29.8565	29.9563	29.8515	30.1934
0.0882005	-0.146615	A0A140VJK2;Q53T76;P43304;A8K1Z2;B7Z601;Q8WUQ0;F5GYK7;A0A0S2Z3S0;E7EM56	A0A140VJK2;Q53T76;P43304;A8K1Z2;B7Z601	Glycerol-3-phosphate dehydrogenase;Glycerol-3-phosphate dehydrogenase, mitochondrial	GPD2	762	2	5	23	23	23	42.2	42.2	42.2	80.833	0	112.55	9164000000	71	0.816205	0.935584	-0.146615	-0.25358	28.0759	28.4253	28.0334	28.7769	27.2863
0.823902	-1.69502	P06744;A0A2U3TZU2;A0A1W6AYU6;B4DE36;K7EQ48;A0A0J9YXP8;A0A2R8Y6C7;A0A0J9YYH3;A0A0J9YX90;K7EP41;K7EPY4;K7ERC6;K7ESF4;K7ELR7;A0A2R8YF08;CON__Q3ZBD7;K7ERK8;A0A0J9YXH9;K7ENA0;A0A0J9YXM3;Q59F85;K7EIL4	P06744;A0A2U3TZU2;A0A1W6AYU6;B4DE36;K7EQ48	Glucose-6-phosphate isomerase	GPI	847	2	5	11	11	1	27.4	27.4	1.3	63.146	0	29.426	2901400000	28	0.150002	0.602783	-1.69502	-1.9243	28.3339	26.944	28.1407	27.0221	25.2003
0.450848	-1.20452	B4DPY0;E7ETY7;Q8TED1;J3KNB5	B4DPY0;E7ETY7;Q8TED1	Glutathione peroxidase;Probable glutathione peroxidase 8	GPX8	1570	2	5	8	8	8	57	57	57	18.118	0	35.424	6379700000	37	0.354121	0.709186	-1.20452	-1.09349	28.5145	28.5889	27.8556	28.5368	25.6934
0.025032	-0.106885	A0A384N605;Q5M7Z5;Q9UBQ7;U3KQ56	A0A384N605;Q5M7Z5;Q9UBQ7;U3KQ56	Glyoxylate reductase/hydroxypyruvate reductase	GRHPR	929	2	5	2	2	2	12.2	12.2	12.2	35.668	0	32.497	1745900000	12	0.943991	0.979496	-0.106885	-0.07629	25.3565	27.4086	28.0157	28.0815	25.5586
0.153391	-0.201404	Q9HAV7;B4DWV5	Q9HAV7;B4DWV5	GrpE protein homolog 1, mitochondrial;GrpE protein homolog	GRPEL1	2806	2	5	9	9	9	46.1	46.1	46.1	24.279	0	40.225	10602000000	46	0.702439	0.896565	-0.201404	-0.420477	28.9699	29.0653	29.0465	29.4665	28.1852
0.103196	-0.0952975	B7Z5F9;B3KP14;H0Y8R1;B7Z3R7;H0YAK1;B3KW50;Q12849;B7Z2D8;A0A024RD99;H0YAM1	B7Z5F9;B3KP14;H0Y8R1;B7Z3R7;H0YAK1;B3KW50;Q12849;B7Z2D8;A0A024RD99	G-rich sequence factor 1	GRSF1	1460	2	5	11	11	11	39.9	39.9	39.9	44.872	0	56.864	2893300000	31	0.788504	0.930712	-0.0952975	-0.293168	27.2164	27.7361	26.9653	27.3995	27.0218
0.106947	0.0730839	B7Z2X4;B7Z992;A0A0A0MT01;B7Z6N2;B7Z9A0;A0A0A0MS51;P06396;A0A384MEF1;B7Z4U6;B3KS49;CON__Q3SX14;Q5T0I0;REV__B4E376;REV__H0YJM7;REV__A0A6Q8PG26;Q5T0H8;REV__Q6TDU7;REV__F8W8F9;REV__B4DX11;A0A0U1RQL8;Q69YR8	B7Z2X4;B7Z992;A0A0A0MT01;B7Z6N2;B7Z9A0;A0A0A0MS51;P06396;A0A384MEF1;B7Z4U6;B3KS49	Gelsolin	GSN	1624	2	5	19	19	19	31.3	31.3	31.3	77.788	0	126.38	7396700000	56	0.781724	0.927335	0.0730839	0.302945	28.2526	28.1677	28.4601	28.0799	28.6531
0.540197	-0.771074	V9HWE9;P09211;A8MX94;Q5D6A5;A0A2R8Y5E5;A0A087X2E9;C7DJS1;B2C310;A0A3B6XSH2;A0A087X243	V9HWE9;P09211;A8MX94	Glutathione S-transferase P	GSTP1	2127	2	5	7	7	5	45.7	45.7	27.1	23.356	0	197.59	10315000000	41	0.288272	0.651552	-0.771074	-1.28744	30.1523	28.8789	29.7814	29.2987	28.3676
0.351081	-0.269885	P78347;X5D939;A0A8I5KVB5;X5DR09;B4DH52;X5DNP5;X5D2J9;A0A494C1K3;Q499G6;A8K9W7;B4DRA9;A0A1W6S962;A0A494C0Q7;B4DM07;X5D7Q9;A0A0A0VEB4;A0A087WW90;A0A0D9SF80;Q86UP8;A0A494C0I1;A0A494C1N8;Q6EKJ0;A0A8F9S2Z6	P78347;X5D939;A0A8I5KVB5;X5DR09;B4DH52;X5DNP5;X5D2J9;A0A494C1K3;Q499G6;A8K9W7;B4DRA9	General transcription factor II-I	GTF2I	1002	2	5	22	22	22	31.1	31.1	31.1	112.42	0	116.15	10856000000	81	0.445573	0.775973	-0.269885	-0.875873	28.3743	28.3169	28.6169	28.5476	27.7846
0.0558289	-0.024285	Q8N4P8;D2CFK9;Q9BZE4;B4DHR2;Q53GS0;O60747;Q5T3R7	Q8N4P8;D2CFK9;Q9BZE4;B4DHR2;Q53GS0	Nucleolar GTP-binding protein 1	GTPBP4	1725	2	5	9	9	9	17.6	17.6	17.6	73.708	0	8.8446	1618400000	18	0.879369	0.962163	-0.024285	-0.165092	26.4748	26.7402	26.4176	26.4234	26.6164
0.526883	-0.34083	P07305	P07305	Histone H1.0;Histone H1.0, N-terminally processed	H1F0	2116	2	5	5	5	5	22.7	22.7	22.7	20.863	0	11.189	1744700000	21	0.297247	0.658354	-0.34083	-1.25848	26.8905	26.7671	26.8272	26.8455	26.1294
0.536308	0.296039	Q92522	Q92522	Histone H1x	H1FX	2693	2	5	6	6	6	31.5	31.5	31.5	22.487	0	25.77	5058800000	34	0.290865	0.652842	0.296039	1.27898	27.7704	28.0728	27.81	27.917	28.4439
0.097193	0.0767574	Q71UI9;P0C0S5;C9J0D1;A0A494C189;C9J386	Q71UI9;P0C0S5;C9J0D1;A0A494C189;C9J386	Histone H2A.V;Histone H2A.Z;Histone H2A	H2AFV	2133	2	5	6	4	4	53.9	46.9	46.9	13.509	0	69.379	46561000000	47	0.799479	0.932489	0.0767574	0.277416	31.094	31.6268	31.3615	31.6961	31.179
0.165407	0.613243	P16104	P16104	Histone H2AX	H2AFX	2153	2	5	14	8	5	72.7	43.4	17.5	15.144	0	61.172	14444000000	42	0.683272	0.897259	0.613243	0.449949	28.8845	30.6632	28.1838	31.1647	28.5495
0.00977586	0.00704829	O75367;A0A8I5KRC6;A0A8I5KS04;B4DJC3;D6RCF2;Q59FH0;A0A7I2YQD6;A0A024QZP6;A0A7I2V423;A0A7I2V412;Q9HA11;A0A7I2V2N7;A0A7I2V6E9;A0A7I2YQR8;Q9P0M6;A0A7I2V3R0;Q5SQT3;A0A7I2YQB9;A0A7I2V4D9	O75367;A0A8I5KRC6;A0A8I5KS04	Core histone macro-H2A.1	H2AFY	2046	2	5	17	17	17	61.6	61.6	61.6	39.617	0	162.74	54663000000	165	0.977742	0.991761	0.00704829	0.0302852	31.1265	31.5059	31.0316	31.4142	31.0426
0.148531	1.28685	K7EK07;B2R4P9;P84243;B4E380;B2R6Y1;A8K4Y7;A0A1X8XL64;K7EMV3;A0A590UJJ6;B4DEB1;K7ES00;K7EP01;Q6TXQ4	K7EK07;B2R4P9;P84243;B4E380;B2R6Y1;A8K4Y7;A0A1X8XL64;K7EMV3;A0A590UJJ6;B4DEB1;K7ES00;K7EP01	Histone H3;Histone H3.3	H3F3B	1364	2	5	9	2	2	64.4	31.8	31.8	14.914	0	31.116	25329000000	15	0.710344	0.899515	1.28685	0.408457	25.4479	32.1336	31.6423	33.0234	29.0328
0.304413	-0.860885	A0A1W2PNM1;B2RB06;A0A140VK76;B3KTT6;A0A0D9SFP2;E9PF18;Q16836;A0A1W2PQ78;A0A804HLB5;A0A0A0MSE2;A0A1W2PQV5;A0A804HKJ2;A0A1W2PQC2;A0A1W2PRT2;A0A804HJW7	A0A1W2PNM1;B2RB06;A0A140VK76;B3KTT6;A0A0D9SFP2;E9PF18;Q16836;A0A1W2PQ78;A0A804HLB5;A0A0A0MSE2;A0A1W2PQV5;A0A804HKJ2	Hydroxyacyl-coenzyme A dehydrogenase, mitochondrial	HADH	640	2	5	7	7	7	34.1	34.1	34.1	29.096	0	32.39	6147500000	49	0.49612	0.800065	-0.860885	-0.772455	28.3104	28.2321	28.3412	28.9279	25.9395
0.123314	0.0532115	E9KL44;H0YFD6;P40939;B4DRH6;A0A2R8Y4F5;B4DDZ5;A0A2R8YG21;A0A2R8Y688	E9KL44;H0YFD6;P40939;B4DRH6;A0A2R8Y4F5;B4DDZ5;A0A2R8YG21	Trifunctional enzyme subunit alpha, mitochondrial;Long-chain enoyl-CoA hydratase;Long chain 3-hydroxyacyl-CoA dehydrogenase	HADHA	1797	2	5	27	27	27	47.3	47.3	47.3	82.999	0	188.24	25267000000	144	0.752811	0.919245	0.0532115	0.345081	29.1902	29.5715	29.4516	29.5267	29.3886
1.01505	0.262037	P55084;B4DY96;F5GZQ3;D6W539;B4DDC9;B5MD38;C9JEY0;C9JE81;C9K0M0;Q92799	P55084;B4DY96;F5GZQ3;D6W539;B4DDC9;B5MD38	Trifunctional enzyme subunit beta, mitochondrial;3-ketoacyl-CoA thiolase	HADHB	2297	2	5	21	21	21	51.9	51.9	51.9	51.294	0	97.164	17269000000	130	0.0965929	0.613074	0.262037	2.3917	28.4746	28.4868	28.3045	28.5781	28.79
0.353279	-0.659091	P12081;B4E1C5;A0A6Q8PF47;A0A6Q8PHA5;A0A6Q8PFF2;B4DDD8;A0A6Q8PHE3;E7ETE2;B4DEA2;A0A6Q8PF07;B3KWE1;A0A6Q8PHQ0;A0A6Q8PFN6;D6RF05;A0A6Q8PFG9;A0A2R8YCI2;Q52NV4;A0A2R8YFR1	P12081;B4E1C5;A0A6Q8PF47;A0A6Q8PHA5;A0A6Q8PFF2;B4DDD8;A0A6Q8PHE3;E7ETE2;B4DEA2;A0A6Q8PF07;B3KWE1;A0A6Q8PHQ0	Histidine--tRNA ligase, cytoplasmic	HARS	1039	2	5	5	5	4	14.7	14.7	13	57.41	0	7.6837	696450000	10	0.443323	0.777398	-0.659091	-0.88071	26.7695	25.3906	27.0142	25.2406	26.2241
1.22179	-1.42915	P53701;A0A024RBY9;Q68D50	P53701;A0A024RBY9;Q68D50	Cytochrome c-type heme lyase	HCCS	431	2	5	8	8	8	32.8	32.8	32.8	30.601	0	16.943	1566400000	22	0.0600082	0.598906	-1.42915	-2.95034	27.0829	27.4464	27.4608	25.2873	26.5145
0.0433401	-0.0332034	A0A223PQH6;A6NEM2;P51610;Q05C05;H7C1C4	A0A223PQH6;A6NEM2;P51610	Host cell factor 1;HCF N-terminal chain 1;HCF N-terminal chain 2;HCF N-terminal chain 3;HCF N-terminal chain 4;HCF N-terminal chain 5;HCF N-terminal chain 6;HCF C-terminal chain 1;HCF C-terminal chain 2;HCF C-terminal chain 3;HCF C-terminal chain 4;HCF C-terminal chain 5;HCF C-terminal chain 6	HCFC1	851	2	5	12	12	12	8.7	8.7	8.7	208.76	0	26.248	1351700000	25	0.905023	0.968988	-0.0332034	-0.129683	26.2406	26.6391	26.9244	26.566	26.5703
0.877971	-0.681354	A0A024R4X7;Q9UKX7;B4E2D3;B0QY21	A0A024R4X7;Q9UKX7;B4E2D3	Nuclear pore complex protein Nup50	hCG_1989366	195	2	5	14	14	14	44.2	44.2	44.2	50.144	0	64.709	3389200000	36	0.132443	0.623277	-0.681354	-2.05252	27.2847	28.0428	27.3069	26.974	26.7529
0.787191	0.251213	Q9UHS8;Q53HW7;B2R7T6;A0A024R5X2;Q9Y6N5;H3BNX3;H3BMS6;H3BNP9;A0A1B0GXB4;H3BV36	Q9UHS8;Q53HW7;B2R7T6;A0A024R5X2;Q9Y6N5;H3BNX3	Sulfide:quinone oxidoreductase, mitochondrial	hCG_2001986	229	2	5	11	11	11	34.6	34.6	34.6	44.146	0	51.845	3384300000	32	0.163233	0.593582	0.251213	1.8388	27.5461	27.211	27.4983	27.697	27.6424
1.02331	-1.14704	A0A024QZ63;Q92614;B4DZ32;B4DYM1;B3KVF8;B4DFN7;B4E0T8	A0A024QZ63;Q92614;B4DZ32;B4DYM1	Unconventional myosin-XVIIIa	hCG_27198	21	2	5	9	9	9	7	7	7	231.24	0	16.752	1685000000	24	0.0947747	0.607977	-1.14704	-2.41285	26.9908	26.8612	26.9239	26.4128	25.1437
1.17763	0.64325	Q08ET0;A8K4W2;P24539;Q5QNZ2;Q53GB3	Q08ET0;A8K4W2;P24539;Q5QNZ2;Q53GB3	ATP synthase F(0) complex subunit B1, mitochondrial	hCG_39985	1277	2	5	9	9	9	36.3	36.3	36.3	28.908	0	32.274	9216200000	22	0.0664305	0.620096	0.64325	2.8256	28.8736	28.9402	29.0145	29.2889	29.8832
0.396492	-0.898315	B3KM90;Q643R0;Q9ULW0;Q96FC3	B3KM90;Q643R0;Q9ULW0	Targeting protein for Xklp2	HCTP4	1442	2	5	6	6	6	13.1	13.1	13.1	69.758	0	6.9251	725120000	9	0.401336	0.741699	-0.898315	-0.975316	25.2392	27.3148	27.2988	25.3999	26.0386
0.24213	0.110472	Q13547;Q6IT96;B5BU61;Q5HYD4;E5RFI6;B4DRG0;B4DSK9;Q5TEE2;H3BM24;A0A7R6V290;E5RFP9;E5RG37;E5RH52;E5RHE7;E5RGV4;E5RJ04;E5RK19;B7Z3S4	Q13547;Q6IT96;B5BU61;Q5HYD4	Histone deacetylase 1;Histone deacetylase	HDAC1	2440	2	5	7	7	4	17.2	17.2	10.2	55.102	0	19.071	2141500000	23	0.572625	0.837372	0.110472	0.63137	26.9581	27.3324	27.2798	27.4192	27.182
0.297062	-1.0604	B2RDE8;A0A384NPW1;P51858;B7Z525;A8K8G0;B7Z958;H3BPQ6;M0R0J3;A0A024R216;Q9Y3E1	B2RDE8;A0A384NPW1;P51858;B7Z525;A8K8G0;B7Z958	Hepatoma-derived growth factor	HDGF	1425	2	5	8	6	6	31.2	27.1	27.1	26.805	0	64.931	2337100000	27	0.50459	0.79742	-1.0604	-0.756009	27.9652	24.7368	27.6788	26.323	25.1433
0.554776	-0.452447	Q00341;A0A024R4E5;B2R5V9;H0Y394;Q96CF6;Q6ZS03;B4DKR8;H7C0A4;Q5HYC5;C9JIZ1;C9J5E5;C9JHZ8;C9JHS7;Q2HJC8;Q6ZN49;C9JES8;C9JT62;C9JK79;C9JZI8;H7BZC3;C9JHN6;C9JEJ8;C9JBS3;C9JQ82;C9JMQ6;H7C2D1;C9J739;C9JHS9	Q00341;A0A024R4E5;B2R5V9;H0Y394;Q96CF6;Q6ZS03	Vigilin	HDLBP	185	2	5	16	16	16	17.6	17.6	17.6	141.45	0	95.076	4093800000	45	0.278756	0.651471	-0.452447	-1.31919	27.708	27.0249	27.8988	27.0671	27.1157
0.114657	0.0277135	A0A024RAJ6;Q5URX0;P07686;H0YA83;H0Y9B6;D6REQ8;H0Y9M3	A0A024RAJ6;Q5URX0;P07686;H0YA83;H0Y9B6	Beta-hexosaminidase;Beta-hexosaminidase subunit beta;Beta-hexosaminidase subunit beta chain B;Beta-hexosaminidase subunit beta chain A	HEXB	383	2	5	10	10	10	22.1	22.1	22.1	63.111	0	29.386	6751600000	35	0.767968	0.926078	0.0277135	0.3229	28.5614	28.6687	28.5726	28.5297	28.7275
0.541796	-0.158158	P31937;A0A024RA75;H7BZL2	P31937;A0A024RA75	3-hydroxyisobutyrate dehydrogenase, mitochondrial;3-hydroxyisobutyrate dehydrogenase	HIBADH	370	2	5	12	12	12	46.4	46.4	46.4	35.329	0	195.69	25907000000	99	0.287213	0.652788	-0.158158	-1.29092	30.0607	30.3118	30.0065	29.9902	29.9461
0.321783	-0.971308	Q8WYJ5;Q53HJ8;Q9BX68	Q8WYJ5;Q53HJ8;Q9BX68	Histidine triad nucleotide-binding protein 2, mitochondrial	HINT2	2521	2	5	3	3	3	39.8	39.8	39.8	13.918	0	23.322	2595300000	17	0.476669	0.790486	-0.971308	-0.81113	25.304	28.2778	27.7964	25.9726	26.3369
0.302006	0.157239	P16401;Q14463	P16401	Histone H1.5	HIST1H1B	2154	2	5	28	28	21	55.8	55.8	40.7	22.58	0	100.43	284240000000	231	0.498877	0.800418	0.157239	0.767075	33.1608	33.2692	33.0489	33.0649	33.5689
0.764251	4.37156	P16403	P16403	Histone H1.2	HIST1H1C	2156	2	5	23	7	7	54.5	19.7	19.7	21.364	0	20.762	32323000000	66	0.172087	0.595128	4.37156	1.78595	31.1743	26.0679	25.1214	31.3981	32.2541
0.620208	3.11444	P16402;REV__P16402	P16402	Histone H1.3	HIST1H1D	2155	2	5	26	11	11	52.5	23.1	23.1	22.35	0	19.374	17957000000	34	0.239768	0.623218	3.11444	1.46255	29.9067	29.0233	24.6896	30.3829	31.5925
0.0832934	0.0392081	Q4VB24;A3R0T8;P10412;B2R984;A3R0T7;Q02539;A1L407;P22492	Q4VB24;A3R0T8;P10412;B2R984;A3R0T7	Histone H1.4	HIST1H1E	1194	2	5	26	19	9	57.5	42	23.3	21.893	0	71.871	291870000000	125	0.82548	0.93669	0.0392081	0.240445	33.5066	33.6903	33.3943	33.4098	33.7294
0.490293	-0.355936	A3KPC7;B2R5B3;A4FTV9;Q96KK5;P0C0S8;A0A024RAS2;Q9BTM1;B4E0B3;H0YFX9	A3KPC7;B2R5B3;A4FTV9;Q96KK5;P0C0S8;A0A024RAS2;Q9BTM1;B4E0B3;H0YFX9	Histone H2A;Histone H2A type 1-H;Histone H2A type 1;Histone H2A.J	HIST1H2AH	1192	2	5	15	15	0	74.2	74.2	0	13.906	0	107.26	590700000000	628	0.323375	0.672302	-0.355936	-1.17904	35.7848	35.5471	35.3591	35.552	34.8635
0.346473	0.0949395	Q99879;I6L9F7;P62807;P58876;U3KQK0;A0A024RCJ9;B2R4S9;A0A024QZZ7;Q99877;Q93079;Q5QNW6;B4DR52;A0A024RCL8;A8K9J7;O60814;Q0D2M2;P57053;A0A2R8Y619;L0R4T3	Q99879;I6L9F7;P62807;P58876;U3KQK0;A0A024RCJ9;B2R4S9;A0A024QZZ7;Q99877;Q93079;Q5QNW6;B4DR52;A0A024RCL8;A8K9J7;O60814;Q0D2M2;P57053	Histone H2B type 1-M;Histone H2B;Histone H2B type 1-C/E/F/G/I;Histone H2B type 1-D;Histone H2B type 1-N;Histone H2B type 1-H;Histone H2B type 2-F;Histone H2B type 1-K;Histone H2B type F-S	HIST1H2BM	1932	2	5	15	15	1	83.3	83.3	8.7	13.989	0	79.286	566120000000	475	0.450326	0.777583	0.0949395	0.865725	34.8119	34.6808	34.5436	34.7133	34.834
0.110227	1.26768	P68431;Q16695;Q6NXT2;V9H1G0	P68431;Q16695	Histone H3.1;Histone H3.1t	HIST1H3A	2362	2	5	12	1	1	65.4	23.5	23.5	15.404	0	28.829	91483000000	25	0.775841	0.927948	1.26768	0.311459	24.7642	33.191	31.8743	34.2554	28.1663
0.222544	0.1119	B2R4R0;P62805;Q0VAS5;Q6B823	B2R4R0;P62805;Q0VAS5	Histone H4	HIST1H4H	1365	2	5	15	15	15	73.8	73.8	73.8	11.367	0	116.33	821930000000	564	0.599041	0.842594	0.1119	0.58601	34.7149	34.8976	34.6548	35.0905	34.6448
0.155178	-0.0969493	Q16778;P33778;P23527;A0A024RCJ2;P06899;Q6DRA6;Q6DN03	Q16778;P33778;P23527;A0A024RCJ2;P06899	Histone H2B type 2-E;Histone H2B type 1-B;Histone H2B type 1-O;Histone H2B;Histone H2B type 1-J	HIST2H2BE	2186	2	5	13	2	0	73	7.9	0	13.92	0	7.0633	49173000000	25	0.699555	0.898239	-0.0969493	-0.424882	31.9625	32.1543	31.749	32.0877	31.629
0.782398	4.79645	Q5TEC6;A0A590UJL8	Q5TEC6	Histone H3	HIST2H3PS2	2558	2	5	10	1	1	41.9	8.1	8.1	15.43	0	5.8713	30117000000	13	0.165045	0.586594	4.79645	1.82772	24.8574	31.2062	25.4101	31.7866	32.1221
0.0715641	0.0280848	A0A455JWY2;A0A140T913;A0A1C3PH81;A0A2S0SYR3;A0A2S0SYY2;A0A3G5BD36;A0A3G5BD37;A0A2H4WPW3;A0A3S6REZ0;A0A3S6RF45;A0A1G4HPV4;A0A1C3PHD2;A0A0S4XQV1;A0A3G6II41;A0A2K4N817;D5H3T6;A0A286LD94;A0A0U5QLP3;A0A140T9I0;A0A2H4ZAR8;A0A1G4HQ05;A0A2H4WPX0;A0A8G1LSM9;A0A7L4X7A9;A0A6C0TFP0;A0A1Z1VXF1;Q9TQB6;A5A4G3;A0A1Z1VXF8;C5IWX9;Q53Z42;A0A0S4XRG5;O78126;A0A1Z2RTJ0;A0A6B7FTC9;A0A678ZGY9;A0A1W1RN11;D5H3T4;A0A223FL8…	A0A455JWY2;A0A140T913;A0A1C3PH81;A0A2S0SYR3;A0A2S0SYY2;A0A3G5BD36;A0A3G5BD37;A0A2H4WPW3;A0A3S6REZ0;A0A3S6RF45;A0A1G4HPV4;A0A1C3PHD2;A0A0S4XQV1;A0A3G6II41;A0A2K4N817;D5H3T6;A0A286LD94;A0A0U5QLP3;A0A140T9I0;A0A2H4ZAR8;A0A1G4HQ05;A0A2H4WPX0;A0A8G1LSM9;A0A7L4X7A9;A0A6C0TFP0;A0A1Z1VXF1;Q9TQB6;A5A4G3;A0A1Z1VXF8;C5IWX9;Q53Z42;A0A0S4XRG5;O78126;A0A1Z2RTJ0;A0A6B7FTC9;A0A678ZGY9;A0A1W1RN11;D5H3T4;A0A223FL8…		HLA-A	991	2	5	25	25	0	62.5	62.5	0	40.937	0	323.31	73355000000	221	0.848078	0.951428	0.0280848	0.208659	30.7168	30.6847	30.749	30.9226	30.5672
0.578296	2.1302	X2L7S8;Q29947;G9HZ41;A0A1L5IUQ9;A0A6H2U3Y3;A0A5H2V1T5	X2L7S8		HLA-A	2962	2	5	17	1	0	62.6	7.3	0	31.854	0	112.72	3371000000	14	0.264061	0.639934	2.1302	1.37055	28.9161	25.4053	25.2257	28.783	28.5088
0.837989	0.648584	A0A090MF27;W0NTN5;A0A0A7C5R6;Q95IC2;Q9TPR0;S4T752;H9C5I6;A0A2L0VY97;O78075;V5JA88;C5IZL2;Q9TP38;I2B2X4;E7CZN2;D5FZJ9;C7E567;A0A0E3DCA5;G1EPV6;K7P5G5;S5CK29;C0LAA9;Q9MYF2;A0A6J3SS20;Q6KBS5;Q95IA5;Q8MHN6;Q860E0;Q860A6;Q4QYZ8;Q4JHK9;L7X7Y9;L7X7Y3;L7PF02;J9PWW0;J7FP00;G3D6J8;C7FDS9;E9LY29;E1U681;B2CYA6;C0LAA8;C0LAB1;D7NPM0;D4HP82;D3U776;D3U469;D3U3S4;D2SSL1;D2DL11;D2DL03;D2DKM0;D1G105;C9WCU1;C9E856;C…	A0A090MF27;W0NTN5		HLA-C	568	2	5	13	2	0	36.9	7.4	0	40.712	0	40.965	4477700000	24	0.145215	0.611592	0.648584	1.95744	28.1864	28.6453	28.4334	28.6897	29.4509
0.512671	-0.206802	E3UPC4;A0A583ZC32;A0A6B7FWR3;S5DHV5;F2XI50;A0A0H5BMM5;F6IQA1;U3Q010;W0GBJ0;A0A3S6RGC9;A0A3S6RIQ6;A0A858LF92;A0A8F4GAB3;A0A3S6RIN4;A0A0B7NXW5;A0A0S4T1F2;A0A411CX32;A0A0U5Q1S9;A0A173AD42;A0A6C1HXM5;A0A7R8C2D9;A0A7L7TNG3;A0A1C3PHT1;A0A2K4N898;A0A2K4XGN0;A0A1D8MAL9;A0A3S6RG44;A0A2L1DGG2;H9TV74;A0A3S6RG66;A0A2P0W8V2;A0A2S0SYU1;A0A2X0RD65;A0A3S6RGA0;A0A383S2U7;A0A3S6RIP9;A0A1C3PI40;A0A1C3PI27;A0A173ADA…	E3UPC4;A0A583ZC32;A0A6B7FWR3;S5DHV5;F2XI50;A0A0H5BMM5;F6IQA1;U3Q010;W0GBJ0;A0A3S6RGC9;A0A3S6RIQ6;A0A858LF92;A0A8F4GAB3;A0A3S6RIN4;A0A0B7NXW5;A0A0S4T1F2;A0A411CX32;A0A0U5Q1S9;A0A173AD42;A0A6C1HXM5;A0A7R8C2D9;A0A7L7TNG3;A0A1C3PHT1;A0A2K4N898;A0A2K4XGN0;A0A1D8MAL9;A0A3S6RG44;A0A2L1DGG2;H9TV74;A0A3S6RG66;A0A2P0W8V2;A0A2S0SYU1;A0A2X0RD65;A0A3S6RGA0;A0A383S2U7;A0A3S6RIP9;A0A1C3PI40;A0A1C3PI27;A0A173ADA…		HLA-C	1767	2	5	14	4	0	38	13.7	0	40.873	0	45.974	7705900000	45	0.307135	0.667877	-0.206802	-1.2276	28.9058	29.0605	28.6262	28.7087	28.606
0.384723	-0.0760546	A0A0S2Z5V7;A0A3B3IUB5;Q8TCT9;A0A075B6F6;A0A0S2Z6F0;A0A3B3IT72;A0A0C4DGU3	A0A0S2Z5V7;A0A3B3IUB5;Q8TCT9;A0A075B6F6;A0A0S2Z6F0;A0A3B3IT72	Minor histocompatibility antigen H13	HM13	731	2	5	6	6	6	17	17	17	41.488	0	28.822	3025300000	29	0.412361	0.754199	-0.0760546	-0.949626	28.111	28.0966	28.2435	28.145	28.0037
0.74059	0.997461	P17096;A0A024RCT9;B4DWA0	P17096;A0A024RCT9;B4DWA0	High mobility group protein HMG-I/HMG-Y	HMGA1	2158	2	5	10	10	2	66.4	66.4	23.4	11.676	0	94.927	30480000000	61	0.181723	0.597826	0.997461	1.73187	30.6834	30.5006	30.3164	30.747	32.2482
0.454332	-1.4758	Q5T6U8;Q6IPL9;Q6ZP45;A0A669KAX1;A0A1W2PRV2	Q5T6U8;Q6IPL9		HMGA1	2551	2	5	9	1	1	62.5	14.6	14.6	10.679	0	5.1982	6685100000	21	0.351292	0.706856	-1.4758	-1.10105	29.13	29.7438	29.3678	29.7095	26.1666
0.68955	-0.350014	A0A024RDR0;P09429;Q5T7C4;B7Z965;Q59GW1;B3KQ05;A0A286R9D9;D3DQY9;B2RPK0;A0A286R9F1;Q75MM1;Q9NYD7	A0A024RDR0;P09429;Q5T7C4;B7Z965;Q59GW1;B3KQ05;A0A286R9D9;D3DQY9;B2RPK0	High mobility group protein B1;Putative high mobility group protein B1-like 1	HMGB1	488	2	5	13	12	9	46.5	42.3	34.4	24.893	0	85.564	39084000000	88	0.204386	0.600823	-0.350014	-1.6166	31.3731	30.8478	31.089	30.8768	30.6298
0.723477	-0.336829	P26583;Q5U071;D6R9A6	P26583;Q5U071;D6R9A6	High mobility group protein B2	HMGB2	2196	2	5	16	16	15	58.4	58.4	54.1	24.033	0	99.733	29461000000	102	0.189027	0.58377	-0.336829	-1.69302	30.0918	30.0842	29.9933	29.9809	29.4584
0.630786	2.15671	E9PES6;E7ES08;E7EQU1;O15347;Q7Z684;Q16466	E9PES6;E7ES08;E7EQU1;O15347;Q7Z684	High mobility group protein B3	HMGB3	1787	2	5	6	6	6	32	32	32	17.522	0	12.963	3221400000	27	0.233999	0.61538	2.15671	1.48589	24.7969	24.8699	28.19	27.9218	28.2961
0.635929	-0.895159	Q6NSG7;Q3B790	Q6NSG7;Q3B790		HMGN1	2501	2	5	6	6	1	60	60	13	10.689	0	40.072	2217700000	22	0.231245	0.610993	-0.895159	-1.49725	27.5023	27.6187	27.715	27.5119	25.9218
0.155913	-0.222459	Q6FH11;B2R7U4;P09601;Q96DI8;F2YMD9;A0A7I2V3I1;B1AHA8;A0A7I2V277;A0A7I2V3M0;D2K7W4	Q6FH11;B2R7U4;P09601;Q96DI8;F2YMD9;A0A7I2V3I1;B1AHA8	Heme oxygenase 1	HMOX1	1394	2	5	10	10	10	49	49	49	32.818	0	69.238	1786400000	30	0.698372	0.898631	-0.222459	-0.426691	26.2265	26.3906	26.6594	26.8675	25.5386
0.403625	-0.719482	Q6IBP2;B3KSE0;P30519;Q6FHB5;A0A087WT44;I3L159;I3L1F5;Q53HF1;I3L276;I3L4P8;A0A1B0GXH0;I3L463;I3L1Y2	Q6IBP2;B3KSE0;P30519;Q6FHB5;A0A087WT44;I3L159;I3L1F5;Q53HF1	Heme oxygenase 2	HMOX2	1477	2	5	10	10	10	50.3	50.3	50.3	36.014	0	147.59	4008800000	42	0.394798	0.738163	-0.719482	-0.990862	26.7379	27.7421	26.952	27.2426	25.6065
0.850244	0.347013	Q13151	Q13151	Heterogeneous nuclear ribonucleoprotein A0	HNRNPA0	2427	2	5	10	10	10	36.1	36.1	36.1	30.84	0	71.19	26597000000	81	0.141174	0.618205	0.347013	1.98642	30.3551	30.1944	30.4909	30.5124	30.8752
0.882841	0.309843	P09651;A0A024RAZ7;A0A024RB53;A0A7I2V3R8;F8W6I7;A0A7I2V3W0;Q6IPF2;A0A024RC46;A0A7I2V2L6;Q9BSM5;Q0VAC0;F8VZ49;A0A7I2YQX9;A0A024QZ98;Q32P51;B4E0B5;F8VTQ5;B4DP35;A0A2R8Y4L2;F8W646;H0YH80;A0A7I2V5U9;Q3MI39;A0A7I2YQ85;A0A7I2YQY2;A0A7I2V334;A0A7I2V2M7;A0A7I2V520;A0A7I2V360;A0A7I2V497;A0A7I2V4F8;A0A7I2V459;A0A7I2V4M0;A0A7I2V3U8;A0A7I2V3C7;A0A7I2YQV3;A0A7I2V2F1;A0A7I2V5N7;A0A7I2V3W4;A0A7I2V4P7;A0A7I2V2X1;…	P09651;A0A024RAZ7;A0A024RB53;A0A7I2V3R8;F8W6I7;A0A7I2V3W0;Q6IPF2;A0A024RC46;A0A7I2V2L6;Q9BSM5;Q0VAC0;F8VZ49;A0A7I2YQX9;A0A024QZ98;Q32P51;B4E0B5;F8VTQ5;B4DP35;A0A2R8Y4L2	Heterogeneous nuclear ribonucleoprotein A1;Heterogeneous nuclear ribonucleoprotein A1, N-terminally processed;Heterogeneous nuclear ribonucleoprotein A1-like 2	HNRNPA1	396	2	5	18	17	17	54.3	51.9	51.9	38.746	0	264.75	102460000000	199	0.130966	0.617249	0.309843	2.06421	31.6919	31.8469	32.0112	32.0371	32.2825
0.725483	0.295867	P22626;A0A7I2V323;A0A384NL58;A0A7I2V4N1;A0A7I2V3P1;A0A7I2V4I6;A0A7I2V3P7;A0A7I2V4S4;A0A024RA28;A0A087WUI2;I6L957;A0A7I2V4N0;A0A7I2YQN4	P22626;A0A7I2V323;A0A384NL58;A0A7I2V4N1;A0A7I2V3P1;A0A7I2V4I6;A0A7I2V3P7;A0A7I2V4S4;A0A024RA28;A0A087WUI2;I6L957;A0A7I2V4N0;A0A7I2YQN4	Heterogeneous nuclear ribonucleoproteins A2/B1	HNRNPA2B1	2182	2	5	23	23	22	70.5	70.5	68	37.429	0	323.31	216770000000	289	0.188156	0.587006	0.295867	1.69757	32.1122	32.2184	32.3014	32.2928	32.7203
0.947316	0.398714	A0A7I2V2R3;A0A7I2V5D8;A0A384NL63;P51991;A0A7I2V402;A0A7I2V4J6;B4DDB6;A0A7I2V4G0;B4E3E6;B4E036;Q65ZQ3;Q8NFG3;H7C1J8;Q66K53	A0A7I2V2R3;A0A7I2V5D8;A0A384NL63;P51991;A0A7I2V402;A0A7I2V4J6;B4DDB6;A0A7I2V4G0;B4E3E6	Heterogeneous nuclear ribonucleoprotein A3	HNRNPA3	945	2	5	19	19	19	53.2	53.2	53.2	35.411	0	208.96	107190000000	180	0.112897	0.606028	0.398714	2.22139	31.489	31.7585	31.6821	31.8452	32.2386
0.673685	-0.628147	D6R9P3;D6RD18;B4DMY3;D6RBZ0;Q53F64;Q99729	D6R9P3;D6RD18;B4DMY3;D6RBZ0;Q53F64;Q99729	Heterogeneous nuclear ribonucleoprotein A/B	HNRNPAB	1556	2	5	14	13	13	42.5	40	40	30.302	0	57.222	21725000000	89	0.21199	0.596837	-0.628147	-1.58112	30.3535	30.5815	30.2914	30.2913	29.27
0.561971	0.349948	G3V4C1;B2R5W2;G3V4W0;B4DY08;B3KX96;G3V2D6;B4DQQ2;G3V5X6;G3V3K6;G3V251	G3V4C1;B2R5W2;G3V4W0;B4DY08;B3KX96;G3V2D6		HNRNPC	1865	2	5	27	27	1	76.7	76.7	6.2	32.238	0	272.94	110300000000	245	0.274176	0.64839	0.349948	1.33488	31.4935	31.8921	31.439	31.7082	32.2082
0.165974	-0.0818637	A0A087WUK2;A0A024RDB5;O14979;B4DTA2;B4DGN3	A0A087WUK2;A0A024RDB5;O14979;B4DTA2	Heterogeneous nuclear ribonucleoprotein D-like	HNRNPDL	474	2	5	16	15	15	30.9	28.7	28.7	40.04	0	93.991	16826000000	92	0.68238	0.897723	-0.0818637	-0.451332	29.3329	29.5548	29.0733	29.2725	29.2044
0.560624	-0.126829	P31943;G8JLB6;A0A384MEJ3;E9PCY7;D6RBM0;D6RIT2;H0YB39;D6RIU0;E7EN40;E5RGV0;D6RDU3;E7EQJ0;H0YBD7;Q68DG4;D6RJ04;D6RIH9;D6RAM1;D6RFM3;D6R9T0;H0YBG7;D6RDL0;B4DP51;D6RF17;D6R9D3;H0YAQ2;E5RGH4;E5RJ94	P31943;G8JLB6;A0A384MEJ3;E9PCY7;D6RBM0;D6RIT2;H0YB39;D6RIU0;E7EN40	Heterogeneous nuclear ribonucleoprotein H;Heterogeneous nuclear ribonucleoprotein H, N-terminally processed	HNRNPH1	912	2	5	17	17	8	45.2	45.2	23.6	49.229	0	267.36	54713000000	158	0.275028	0.647325	-0.126829	-1.33195	30.5105	30.6055	30.762	30.5131	30.4853
0.300885	0.100146	Q6NTA2;A0A384N6C7;P14866;B2R959;M0QXS5;A0A3B3ITJ4;B4DPK8;M0R1W6;M0R076;B4DVF8;M0QYL7;H7C464	Q6NTA2;A0A384N6C7;P14866;B2R959;M0QXS5;A0A3B3ITJ4	Heterogeneous nuclear ribonucleoprotein L	HNRNPL	934	2	5	25	25	17	60.7	60.7	39.7	61.926	0	261.02	65825000000	210	0.500167	0.801005	0.100146	0.764568	29.9103	30.2264	30.1986	30.1964	30.2275
0.427651	0.244115	P52272;A0A087X0X3;Q59ES8;Q7KYM9;M0QZM1;Q6P2D7;M0R019;M0R2T0;B4DEG4;M0R2I7;M0R0N3;M0QYQ7;M0R0Y6;M0QY96;M0QYL3;Q8TCM5	P52272;A0A087X0X3;Q59ES8;Q7KYM9;M0QZM1	Heterogeneous nuclear ribonucleoprotein M	HNRNPM	2282	2	5	48	48	48	71.2	71.2	71.2	77.515	0	257.73	121390000000	361	0.37355	0.716191	0.244115	1.04313	31.6291	31.7044	31.6898	31.6071	32.23
0.255253	-0.103655	O43390;Q0VGD6;B2R7W4;B4DMB1;B4DT28;A0A6Q8PH35;A0A6Q8PH31;A0A6Q8PEX7;B4DMD1;A0A6Q8PHG0;Q7Z334;A0A286YEZ8	O43390;Q0VGD6;B2R7W4;B4DMB1;B4DT28;A0A6Q8PH35;A0A6Q8PH31;A0A6Q8PEX7;B4DMD1	Heterogeneous nuclear ribonucleoprotein R	HNRNPR	2014	2	5	26	26	3	44.4	44.4	7.1	70.942	0	159.17	23048000000	145	0.555581	0.826705	-0.103655	-0.661464	28.8347	28.9657	29.1751	28.7669	29.0095
0.0310485	0.0287228	Q00839;B3KX72;B4DLR3;A0A1W2PPS1;A0A1X7SBS1;Q96BA7;A0A1W2PP35;Q5RI18;A0A1W2PPH7;A0A1W2PPL4;Q7Z4Q5;A0A1W2PP34;A0A1W2PQL0;A0A1W2PQ74;A0A1W2PRZ7;A0A1W2PQD4;Q9UEL2;A0A1W2PRI6;A0A1W2PPE9;A0A1W2PP22	Q00839;B3KX72;B4DLR3;A0A1W2PPS1;A0A1X7SBS1;Q96BA7;A0A1W2PP35;Q5RI18;A0A1W2PPH7;A0A1W2PPL4;Q7Z4Q5;A0A1W2PP34;A0A1W2PQL0;A0A1W2PQ74;A0A1W2PRZ7	Heterogeneous nuclear ribonucleoprotein U	HNRNPU	2385	2	5	37	37	37	45	45	45	90.583	0	264.17	109550000000	259	0.931004	0.978197	0.0287228	0.0940432	31.1707	31.4882	31.469	31.0356	31.7738
0.0951172	0.048425	Q9BUJ2;A8K6U7;B7Z4B8;A0A0A0MRA5;A0A024R0J9;A8K3W4;M0R3F1;A8K5K0;M0QYZ0;B3KM60;M0R0K8;M0QZV6;M0R203;M0R247;M0QYI8;A0A087X1I2;Q9BTB7	Q9BUJ2;A8K6U7;B7Z4B8;A0A0A0MRA5;A0A024R0J9;A8K3W4;M0R3F1;A8K5K0	Heterogeneous nuclear ribonucleoprotein U-like protein 1	HNRNPUL1	1306	2	5	14	14	14	23.1	23.1	23.1	95.737	0	59.825	4997400000	52	0.803309	0.932741	0.048425	0.27194	27.9677	27.7319	28.2023	28.0576	27.9739
0.837836	0.294338	Q1KMD3;H3BQZ7	Q1KMD3;H3BQZ7	Heterogeneous nuclear ribonucleoprotein U-like protein 2	HNRNPUL2	2492	2	5	24	24	24	36.9	36.9	36.9	85.104	0	184.68	10231000000	92	0.145266	0.609293	0.294338	1.95708	28.7254	29.1125	28.9368	29.1631	29.2754
0.867598	-0.112743	A0A024RDF4;A1LU37;Q14103;H0YA96;H0Y8G5;Q12771;B4DTC3;A0A024RDB4;D6RAF8;D6RF44;D6RD83;D6RBQ9;B4E0W4	A0A024RDF4;A1LU37;Q14103;H0YA96;H0Y8G5;Q12771;B4DTC3;A0A024RDB4;D6RAF8;D6RF44	Heterogeneous nuclear ribonucleoprotein D0	HNRPD	476	2	5	16	16	14	42.8	42.8	37.9	32.834	0	226.89	40389000000	107	0.135644	0.620574	-0.112743	-2.0277	30.8093	30.6727	30.7905	30.6356	30.6539
0.164769	0.0690215	A0A024R7T3;P52597;B4DKS8;A0A1B0GW42	A0A024R7T3;P52597;B4DKS8	Heterogeneous nuclear ribonucleoprotein F;Heterogeneous nuclear ribonucleoprotein F, N-terminally processed	HNRPF	296	2	5	9	7	7	25.3	18.8	18.8	45.671	0	70.47	3271500000	28	0.684276	0.897448	0.0690215	0.448393	27.663	27.6758	28.0097	27.9151	27.7886
0.302827	-0.220812	Q53F48;A0A024QZK8;P31942;A0A024QZP1;B4DHY1	Q53F48;A0A024QZK8;P31942;A0A024QZP1;B4DHY1	Heterogeneous nuclear ribonucleoprotein H3	HNRPH3	37	2	5	11	11	11	52.3	52.3	52.3	36.925	0	125.1	14055000000	76	0.497935	0.800574	-0.220812	-0.768911	29.8644	29.8404	29.7751	29.2233	29.9883
0.278853	0.131975	A0A024R228;P61978;Q5EC54;B4DFF1;B3KU16;S4R457;S4R359	A0A024R228;P61978;Q5EC54;B4DFF1	Heterogeneous nuclear ribonucleoprotein K	HNRPK	117	2	5	28	28	2	68	68	8	51.218	0	271.71	60723000000	240	0.526196	0.80709	0.131975	0.715061	30.2668	30.1747	30.4044	30.195	30.633
1.10567	-0.332407	Q5SSJ5;Q5SWC8;B0QZK4;B0QZK8;B0QZK9;B4E0N8	Q5SSJ5;Q5SWC8;B0QZK4	Heterochromatin protein 1-binding protein 3	HP1BP3	2546	2	5	13	13	13	24.4	24.4	24.4	61.206	0	45.326	9155900000	66	0.0784026	0.642705	-0.332407	-2.62885	28.4867	28.6235	28.7414	28.3967	28.1729
0.547847	-0.651494	Q6FGY1;P37235;O75544;Q68CP5;E9PC71;P84074;Q5U068;B2RB70;P61601;C9JW46;H7BZC1	Q6FGY1;P37235;O75544;Q68CP5;E9PC71;P84074	Hippocalcin-like protein 1;Neuron-specific calcium-binding protein hippocalcin	HPCAL1	2235	2	5	7	7	7	38.9	38.9	38.9	22.313	0	17.957	5213100000	39	0.283239	0.649674	-0.651494	-1.30409	28.2233	28.3537	28.3518	28.3242	26.992
0.145756	0.081892	A0A0S2Z410;Q99714;A0A804HHW5;Q5H928;A0A0S2Z434	A0A0S2Z410;Q99714;A0A804HHW5;Q5H928;A0A0S2Z434	3-hydroxyacyl-CoA dehydrogenase type-2	HSD17B10	682	2	5	15	15	15	88.9	88.9	88.9	26.923	0	127.97	12091000000	87	0.714898	0.901338	0.081892	0.401566	28.2369	28.7092	28.3026	28.5952	28.4011
0.418519	-0.89247	B2R923;A0A024R159;Q6YN16;B4E136;B4DWC7	B2R923;A0A024R159;Q6YN16;B4E136;B4DWC7	Hydroxysteroid dehydrogenase-like protein 2	HSDL2	83	2	5	11	11	11	47	47	47	37.306	0	26.663	3917400000	33	0.381488	0.725576	-0.89247	-1.02328	27.6934	27.3388	27.4119	27.7439	25.4338
0.0954948	-0.12234	A0A024RD80;P08238;B4DMA2;B4DGL0;Q9H6X9;A8K3W9;Q6PK50;Q58FF7;O14942;Q58FF6;Q58FF4	A0A024RD80;P08238;B4DMA2;B4DGL0	Heat shock protein HSP 90-beta	HSP90AB1	471	2	5	39	38	22	58.4	56.8	37	83.263	0	323.31	92280000000	278	0.802611	0.932935	-0.12234	-0.272937	31.3899	30.6517	31.7263	30.8896	31.3776
0.834307	-1.56568	Q58FF8	Q58FF8	Putative heat shock protein HSP 90-beta 2	HSP90AB2P	2529	2	5	10	1	1	24.7	3.9	3.9	44.348	0	19.366	4240200000	14	0.146451	0.602376	-1.56568	-1.94876	28.9445	28.7004	29.3049	28.4517	26.3835
0.784558	-0.401213	P0DMV8;P0DMV9;A0A0G2JIW1;A0A1U9X7W4;A8K5I0;B4DNT8;Q59EJ3;B4DWK5;B4DFN9;B4DI39;B4E1S9;B4E388;B4DVU9;V9GZ37;B3KTT5;B4DNX1;B4E1T6;B4DNV4;Q9UQC1	P0DMV8;P0DMV9;A0A0G2JIW1;A0A1U9X7W4;A8K5I0;B4DNT8;Q59EJ3;B4DWK5;B4DFN9;B4DI39;B4E1S9;B4E388;B4DVU9;V9GZ37;B3KTT5	Heat shock 70 kDa protein 1A;Heat shock 70 kDa protein 1B	HSPA1A	644	2	5	29	26	14	47.7	43.5	24.8	70.051	0	192.85	35380000000	158	0.164226	0.586026	-0.401213	-1.83271	29.3718	29.0958	29.5054	29.1296	28.7167
0.971098	-1.13241	B4DH02;P34932;V9HW33;B4E354;B4DT47;B4DIZ3;B4DUS3;Q59GF8;B4E0H6;B0AZU6;B4DSE8;B0AZS1;O14992;B0AZT0;B4DN48;Q7KYN0	B4DH02;P34932;V9HW33;B4E354;B4DT47;B4DIZ3;B4DUS3;Q59GF8;B4E0H6;B0AZU6;B4DSE8	Heat shock 70 kDa protein 4	HSPA4	1526	2	5	16	14	14	29.6	27	27	94.36	0	99.62	2990700000	37	0.106881	0.60328	-1.13241	-2.28055	27.5565	26.7061	27.9689	26.4488	26.1074
0.0346172	-0.0178089	V9HWB4;P11021;A0A7P0TB36;A0A7P0TAI0;B4DEF7	V9HWB4;P11021;A0A7P0TB36;A0A7P0TAI0	78 kDa glucose-regulated protein	HSPA5	2135	2	5	52	52	51	64.4	64.4	64.4	72.332	0	323.31	354440000000	582	0.923385	0.975439	-0.0178089	-0.104476	31.679	32.0599	31.6543	31.7554	31.8045
0.399076	-0.146069	P11142;V9HW22;E9PKE3;Q53GZ6;Q96IS6;B3KTV0;E9PNE6;B4E1Q1;Q53HF2;A8K7Q2;E9PN89;B4DTX2;Q96BE0;E9PLF4;E9PK54;E9PQK7;E9PQQ4;E9PS65;Q96H53;P54652;A0A384MDT7;A0A024R6B5;E9PPY6;E9PM13;E9PN25;E9PI65;Q9NZ87;B3KUS2;Q9NWW3;A4D111;A4D110	P11142;V9HW22;E9PKE3;Q53GZ6;Q96IS6;B3KTV0;E9PNE6;B4E1Q1;Q53HF2;A8K7Q2;E9PN89	Heat shock cognate 71 kDa protein	HSPA8	2136	2	5	41	39	35	65	65	59.4	70.897	0	323.31	164600000000	310	0.398955	0.739054	-0.146069	-0.98095	31.5356	31.3653	31.7634	31.4054	31.412
0.157559	-0.0569741	P38646;B7Z4V2;A0A384P5G6;V9HW84;A0A7I2V2G2;A0A7I2V2S7;D6RCD7;Q8N1C8;A0A7I2YQB2;A0A7I2V3F7;B7Z4T3;B7Z1V7;H0Y8K0;A1XP52;Q2F839;A0A3B3ITI4;H0Y8S0	P38646;B7Z4V2;A0A384P5G6;V9HW84;A0A7I2V2G2;A0A7I2V2S7;D6RCD7;Q8N1C8;A0A7I2YQB2;A0A7I2V3F7;B7Z4T3;B7Z1V7;H0Y8K0;A1XP52	Stress-70 protein, mitochondrial	HSPA9	964	2	5	42	42	41	67.9	67.9	67.9	73.68	0	323.31	182220000000	391	0.695731	0.896337	-0.0569741	-0.430738	32.0147	32.3077	32.0239	31.9972	32.1197
0.743518	-0.596666	V9HW43;P04792;A0A6Q8PFK8;A0A6Q8PGK1;A0A6Q8PHJ6;B4DL87;A0A6Q8PFE7;A0A6Q8PF43;A0A6Q8PHA6;A0A6Q8PH65;A0A6Q8PGY2;A0A8E9ZT92;A0A8E9ZUD7;C9J3N8	V9HW43;P04792;A0A6Q8PFK8;A0A6Q8PGK1;A0A6Q8PHJ6;B4DL87;A0A6Q8PFE7;A0A6Q8PF43;A0A6Q8PHA6;A0A6Q8PH65;A0A6Q8PGY2	Heat shock protein beta-1	HSPB1	2103	2	5	16	16	16	78	78	78	22.782	0	210.83	51195000000	131	0.180502	0.596374	-0.596666	-1.73854	31.3048	30.5676	31.0381	30.6432	30.1039
0.442342	0.12506	P10809;A0A024R3X4;B3GQS7;B7Z597;A0A7I2V2X6;A0A7I2V599;B7Z4F6;B7Z5E7;A0A7I2YQK6;A0A7I2V5M1;A0A7I2YQ71;A0A7I2V5K3;A0A7I2V369;Q53SE2;E7ESH4;E7EXB4;B9VP19;B9VPB4;A0A0S2Z415;C9JL25;Q53QD5;B9VP24;C9JCQ4;C9JL19;C9J0S9	P10809;A0A024R3X4;B3GQS7;B7Z597;A0A7I2V2X6;A0A7I2V599;B7Z4F6;B7Z5E7;A0A7I2YQK6	60 kDa heat shock protein, mitochondrial	HSPD1	169	2	5	43	43	27	74.2	74.2	45	61.054	0	323.31	314830000000	545	0.361126	0.714515	0.12506	1.07503	32.5396	32.7274	32.4203	32.6679	32.7071
0.308757	-0.280186	A0A384N6A4;P61604;Q9UNM1;B8ZZL8;S4R3N1;A0A024R3X7;B8ZZ54	A0A384N6A4;P61604;Q9UNM1;B8ZZL8;S4R3N1	10 kDa heat shock protein, mitochondrial	HSPE1	931	2	5	13	13	13	92.2	92.2	92.2	10.932	0	45.416	120410000000	106	0.491182	0.798924	-0.280186	-0.78215	32.148	32.5457	31.6802	32.0526	31.6363
1.01475	-1.21865	Q92598;A0A024RDQ0;A0A024RDS1;A0A0A0MSM0;B4DF68;B4DY72;B4DZB4;Q5TBM3;R4GN69;D6RJ96;B3KNM0;B4DXT2;E9PDE8;B4DZR0;A0A140VKE7;Q53ZP9;O95757	Q92598;A0A024RDQ0;A0A024RDS1;A0A0A0MSM0;B4DF68;B4DY72	Heat shock protein 105 kDa	HSPH1	485	2	5	22	22	20	29.4	29.4	26.8	96.864	0	74.333	2828300000	40	0.0966612	0.607006	-1.21865	-2.39092	27.2888	26.7288	27.2662	26.4819	25.27
0.448329	0.137424	Q9UPE4;Q53G69;O43615;M0QXU7;M0R301;M0R124;M0QXM9;Q6AI07	Q9UPE4;Q53G69;O43615;M0QXU7	Mitochondrial import inner membrane translocase subunit TIM44	hTIM44	2018	2	5	11	11	11	29.2	29.2	29.2	47.366	0	57.968	3385300000	51	0.356181	0.711541	0.137424	1.08803	27.1007	27.3	27.3754	27.4887	27.3036
0.526636	0.154619	Q9Y4L1;A0A384P5T6;A0A494C039;A0A087X054;B3KXH0;B7Z2N4;B7Z766;E9PJ21;K7EQK2;Q6IN67;Q05D91;A0A087WWI4;A0A024R3G0;J3KTF1;J3QL06;B7Z4E6;J3QLE9;J3QQH7;Q9BST8;A0A087X214;A0A087WW13;Q68D25;A0A1W2PS94;B2RU27;D3DSV6;A0A2R8Y358;Q9BXT5	Q9Y4L1;A0A384P5T6;A0A494C039;A0A087X054;B3KXH0;B7Z2N4;B7Z766;E9PJ21;K7EQK2;Q6IN67;Q05D91;A0A087WWI4	Hypoxia up-regulated protein 1	HYOU1	970	2	5	43	43	19	57.1	57.1	27.1	111.33	0	323.31	56470000000	254	0.297416	0.657982	0.154619	1.25794	29.9392	29.9474	30.0328	30.2843	29.9712
0.312552	0.13842	Q53GL5;P48735;B4DSZ6;Q13584;H0YL11	Q53GL5;P48735;B4DSZ6;Q13584	Isocitrate dehydrogenase [NADP], mitochondrial;Isocitrate dehydrogenase [NADP]	IDH2	2259	2	5	21	21	20	49.8	49.8	49.8	50.91	0	164.58	37074000000	168	0.486909	0.795924	0.13842	0.790606	29.6473	29.6834	29.8093	30.0707	29.6328
0.272663	-0.144062	B4DJB4;Q53GF8;P50213;H0YL72;B4DSY4;H0YKD0;H0YLI6;H0YMU3;H0YM64;B7Z9J8	B4DJB4;Q53GF8;P50213;H0YL72;B4DSY4;H0YKD0;H0YLI6;H0YMU3;H0YM64	Isocitrate dehydrogenase [NAD] subunit, mitochondrial;Isocitrate dehydrogenase [NAD] subunit alpha, mitochondrial	IDH3A	1535	2	5	6	6	6	19.3	19.3	19.3	34.505	0	20.885	5085800000	45	0.533749	0.809833	-0.144062	-0.701064	27.7331	28.1378	27.7702	27.8974	27.5751
0.120146	-0.226173	A0A087WZN1;O43837;A0A087X2E5;L0R875;B4DU38;A0A0D9SG66;Q9UIC5;Q99855	A0A087WZN1;O43837;A0A087X2E5;L0R875	Isocitrate dehydrogenase [NAD] subunit, mitochondrial;Isocitrate dehydrogenase [NAD] subunit beta, mitochondrial	IDH3B	551	2	5	10	10	10	34.4	34.4	34.4	42.41	0	27.921	2167600000	21	0.758323	0.919873	-0.226173	-0.33699	27.1339	27.9103	27.6382	28.1443	26.5249
0.354216	1.00938	D3DUZ3;Q16666;H3BM18;X6RHM1;H3BVE6;A0A346JEQ3;X6RHR0;Q6K0P9	D3DUZ3;Q16666;H3BM18;X6RHM1	Gamma-interferon-inducible protein 16	IFI16	1740	2	5	11	11	11	17.6	17.6	17.6	82.422	0	90.908	4259000000	32	0.442368	0.778074	1.00938	0.882769	28.1418	25.4757	28.1235	28.2721	28.2407
0.0826313	0.380217	Q9Y6M1;F8W930;B4DKT5	Q9Y6M1;F8W930;B4DKT5	Insulin-like growth factor 2 mRNA-binding protein 2	IGF2BP2	1849	2	5	6	5	5	13.4	11.2	11.2	66.121	0	47.141	1597600000	17	0.82674	0.936564	0.380217	0.238665	27.5717	24.9156	27.9217	25.8172	28.5493
0.984104	-0.353133	O00425;F8WD15;D3DTW3;Q9NZI8	O00425	Insulin-like growth factor 2 mRNA-binding protein 3	IGF2BP3	1987	2	5	15	15	14	34.2	34.2	32	63.704	0	98.178	4811200000	54	0.103728	0.599282	-0.353133	-2.31319	27.5452	27.7886	27.7346	27.4964	27.1763
0.353226	0.2699	Q59EZ3;P11717;A0A7I2V381;A0A7I2YQS7;A0A7I2V657;S4R328	Q59EZ3;P11717;A0A7I2V381	Cation-independent mannose-6-phosphate receptor	IGF2R	2139	2	5	18	18	18	9.9	9.9	9.9	266.11	0	43.047	3361200000	56	0.443378	0.77633	0.2699	0.880592	26.7831	27.2793	26.7247	26.9229	27.475
0.970363	4.24228	P17936;A6XND0;A6XND1;B3KWK7;B4DN53;A6XNC9;B4DP07;B3KTQ0;B3KTS0;B3KVY6;H0Y5K2;B3KVF9;Q6ZSD0;B3KRZ1;H0Y485;C9JMX4;B3KPF0;B3KRJ8;B3KTS7	P17936;A6XND0;A6XND1;B3KWK7;B4DN53;A6XNC9;B4DP07;B3KTQ0;B3KTS0;B3KVY6;H0Y5K2;B3KVF9;Q6ZSD0;B3KRZ1;H0Y485;C9JMX4	Insulin-like growth factor-binding protein 3	IGFBP3	1229	2	5	14	14	14	36.1	36.1	36.1	31.674	0	19.247	16205000000	40	0.107062	0.601294	4.24228	2.27871	25.7638	30.2722	26.1623	31.5445	31.739
0.837177	0.577431	Q16270;A0A024RDA6	Q16270;A0A024RDA6	Insulin-like growth factor-binding protein 7	IGFBP7	2488	2	5	9	9	9	38.3	38.3	38.3	29.13	0	18.582	3718700000	34	0.145487	0.607521	0.577431	1.95552	27.5486	28.0524	27.2709	28.1989	28.2039
0.729232	0.35974	Q70UQ0;Q3B7K3	Q70UQ0;Q3B7K3	Inhibitor of nuclear factor kappa-B kinase-interacting protein	IKBIP	2610	2	5	10	10	10	32	32	32	39.309	0	61.157	2953000000	31	0.186538	0.59182	0.35974	1.70606	27.819	28.0238	27.5625	27.9985	28.3246
0.227721	-0.163344	B4DY09;F4ZW62;Q12905;Q53FG3;F4ZW63;X6R6Z1;A0A0A0MRL0	B4DY09;F4ZW62;Q12905;Q53FG3;F4ZW63	Interleukin enhancer-binding factor 2	ILF2	1592	2	5	12	12	12	48	48	48	38.91	0	47.044	10766000000	59	0.591942	0.841219	-0.163344	-0.598055	29.3161	29.0896	29.7603	29.0917	29.359
0.053333	0.0250161	Q12906;A0A024R7C7;A8K590;F4ZW64;F4ZW65;B4DFG4;Q59GP7;B4DDF3;K7EKJ9;K7EQR9;K7ER69;K7EKY0;K7EJ09;K7ELV3;K7EM82;A0A0S2Z5K8;V9HWK4;K7ENK6;K7ERM6;Q96SI9;K7EPG3;K7EQ75	Q12906;A0A024R7C7;A8K590;F4ZW64;F4ZW65;B4DFG4;Q59GP7	Interleukin enhancer-binding factor 3	ILF3	273	2	5	35	35	3	53.7	53.7	6.8	95.337	0	288.35	63557000000	209	0.884437	0.961249	0.0250161	0.158077	29.6486	30.0556	29.918	29.8518	29.9463
0.247022	-0.28738	M0R026;A1L0T0;Q59GP4;M0R1B5;M0QZX5;E9PJS0;E9PL44	M0R026;A1L0T0;Q59GP4	Acetolactate synthase-like protein	ILVBL	1170	2	5	6	6	6	18.1	18.1	18.1	56.732	0	28.504	2201200000	27	0.566211	0.834535	-0.28738	-0.642615	27.0349	27.3668	27.2539	27.5069	26.3554
0.989593	0.288308	Q16891;B9A067;B4DS66;B4DQY2;B4DKR1;B4DT20;Q05DN3;D6RAW4	Q16891;B9A067;B4DS66;B4DQY2;B4DKR1;B4DT20	MICOS complex subunit MIC60	IMMT	2491	2	5	38	38	1	49.9	49.9	3.3	83.677	0	296.04	56795000000	231	0.102425	0.596524	0.288308	2.32703	29.4839	29.6703	29.3391	29.794	29.7781
0.515734	-1.10486	A0A384N6C2;A0A7I2V2T3;H0Y4R1;P12268;E7ETK5;A0A7I2YQK5;B7Z1G4;Q6QE17;Q6RUP8;Q6RUP9	A0A384N6C2;A0A7I2V2T3;H0Y4R1;P12268;E7ETK5;A0A7I2YQK5;B7Z1G4;Q6QE17	Inosine-5-monophosphate dehydrogenase 2	IMPDH2	933	2	5	12	12	12	30	30	30	55.804	0	42.824	2554700000	32	0.304976	0.667418	-1.10486	-1.23426	27.5484	25.6927	27.9327	25.8661	26.0401
0.679812	-0.242826	A4QPB0;A0A024RC65;P46940;A0A0J9YXZ5;Q6P1N4;H0YLE8;B4E2M0;Q5FWG8;Q05DN7;B4DNP4;Q96PA3;H0YKA5;A0A087X225	A4QPB0;A0A024RC65;P46940;A0A0J9YXZ5;Q6P1N4;H0YLE8	Ras GTPase-activating-like protein IQGAP1	IQGAP1	435	2	5	34	34	34	30.4	30.4	30.4	189.28	0	230.54	14109000000	130	0.20902	0.59584	-0.242826	-1.5948	28.3355	28.2919	28.5202	28.3042	27.9753
0.640443	-0.826775	Q96AB3;K7ENV7;K7EKW4	Q96AB3;K7ENV7;K7EKW4	Isochorismatase domain-containing protein 2, mitochondrial	ISOC2	2707	2	5	5	5	5	44.4	44.4	44.4	22.337	0	29.134	2577300000	29	0.228853	0.609593	-0.826775	-1.50724	27.4102	27.0172	27.2919	27.1208	25.7052
0.545199	0.311938	B4E0H8;A0A140VJM0;P26006;Q59F03;D6R9X8;K7EMU3;H0YA49;B4DDT0	B4E0H8;A0A140VJM0;P26006;Q59F03	Integrin alpha-3;Integrin alpha-3 heavy chain;Integrin alpha-3 light chain	ITGA3	766	2	5	7	7	7	7.7	7.7	7.7	115.17	0	19.579	5961400000	45	0.284971	0.651214	0.311938	1.29833	27.4197	27.7802	27.6539	28.1953	27.6644
0.265264	0.38432	L7RXH0;A5YM53;P06756;B4DYQ7;H7BZG1	L7RXH0;A5YM53;P06756;B4DYQ7	Integrin alpha-V;Integrin alpha-V heavy chain;Integrin alpha-V light chain	ITGAV	1216	2	5	11	11	11	12.8	12.8	12.8	116.04	0	20.15	1693000000	26	0.542921	0.813397	0.38432	0.684278	25.5356	26.9708	26.5879	26.8737	26.6245
0.44184	0.199477	H7C4K3;A0A7I2V2F9;E7EUI6;P05556;A0A7I2V348;C9JPK5;A0A7I2V5Z8;A0A7I2V5T3;E7EQW5;H7C4N8;Q5T3E6;E9PLR6;Q5T3E5;E9PQJ2	H7C4K3;A0A7I2V2F9;E7EUI6;P05556;A0A7I2V348;C9JPK5;A0A7I2V5Z8;A0A7I2V5T3	Integrin beta;Integrin beta-1	ITGB1	1051	2	5	24	24	24	39.9	39.9	39.9	82.23	0	323.31	40434000000	149	0.361543	0.713187	0.199477	1.07394	29.8995	30.1925	29.9578	30.021	30.4111
0.411712	-0.526206	A0A024QZY1;Q13155;B2R7M3;F8WCL2;A8MU58	A0A024QZY1;Q13155;B2R7M3	Aminoacyl tRNA synthase complex-interacting multifunctional protein 2	JTV1	51	2	5	5	5	5	23.4	23.4	23.4	35.348	0	16.885	1520800000	18	0.387514	0.731341	-0.526206	-1.00847	26.9206	26.798	26.9669	25.6744	27.0635
0.0503667	0.0635386	Q15046;Q6ZTI3;H3BVA8;J3KRL2;H3BPV7;H3BRC9	Q15046;Q6ZTI3	Lysine--tRNA ligase	KARS	2467	2	5	19	19	19	38.5	38.5	38.5	68.047	0	57.816	3841800000	63	0.890499	0.962942	0.0635386	0.149701	27.1286	27.1102	27.7064	26.921	27.8361
0.0179592	0.0624603	A0A1W2PNX9;A0A1W2PPY5;H0Y379;Q5SVK0;A0A1W2PRX6;A0A1W2PQ93;A0A1W2PP26;B7ZMF5;A0A1W2PRG5;Q5SVJ7;A0A1W2PR56;A0A1W2PP06;A0A1W2PNW6;A0A1W2PS97;Q5SVK5;A0A1W2PNY9;A0A0A0MRR0;A0A1W2PRB0;A0A1W2PQA0;Q5SVJ9;A0A1W2PR62;A0A1W2PPZ1;A0A1W2PRN5;A0A1W2PPX7;A0A1W2PRE5;H0Y382;A0A1W2PQ61;Q5SVJ8;A0A1W2PRJ1;A0A1W2PNY8;J3KQ16;S4R2X4;A0A0A0MRC3;A0A1W2PQ53;A0A1W2PQJ9;A0A1W2PPS2;D5MRH1;A0A0A0MSE6;A0A1W2PNG1;A0A1W2PRA7;A0A…	A0A1W2PNX9;A0A1W2PPY5;H0Y379;Q5SVK0;A0A1W2PRX6;A0A1W2PQ93;A0A1W2PP26;B7ZMF5;A0A1W2PRG5;Q5SVJ7;A0A1W2PR56;A0A1W2PP06;A0A1W2PNW6;A0A1W2PS97;Q5SVK5;A0A1W2PNY9;A0A0A0MRR0;A0A1W2PRB0;A0A1W2PQA0;Q5SVJ9;A0A1W2PR62;A0A1W2PPZ1;A0A1W2PRN5;A0A1W2PPX7;A0A1W2PRE5;H0Y382;A0A1W2PQ61;Q5SVJ8;A0A1W2PRJ1;A0A1W2PNY8;J3KQ16;S4R2X4;A0A0A0MRC3;A0A1W2PQ53;A0A1W2PQJ9;A0A1W2PPS2;D5MRH1;A0A0A0MSE6;A0A1W2PNG1;A0A1W2PRA7;A0A…	Calcium-activated potassium channel subunit alpha-1	KCNMA1	587	2	5	2	2	2	2.8	2.8	2.8	64.027	0	13.031	64622000	12	0.959491	0.986352	0.0624603	0.055144	23.3185	23.2881	25.1807	22.9266	25.0566
0.0305583	0.0581996	B2R8W4;A0A024R3C4;Q7Z4H8;H0YEM3	B2R8W4;A0A024R3C4;Q7Z4H8;H0YEM3	KDEL motif-containing protein 2	KDELC2	152	2	5	4	4	4	12.9	12.9	12.9	46.934	0	18.582	1240600000	17	0.932055	0.978328	0.0581996	0.0926045	25.4706	26.8103	26.9156	26.7061	26.208
0.150119	0.0731605	Q07666;B4DDX2;B2R7B5;B4E043;A0A6Q8PGH5;B3KTS3;Q5VWX1;O75525;E5RG12;H0YAQ1;H0YAQ3;E5RJZ9	Q07666;B4DDX2;B2R7B5;B4E043	KH domain-containing, RNA-binding, signal transduction-associated protein 1	KHDRBS1	2406	2	5	12	12	12	29.8	29.8	29.8	48.227	0	101.13	33598000000	104	0.707752	0.897133	0.0731605	0.412391	30.1402	30.2367	30.0756	30.0002	30.4478
0.115384	-0.0822223	A0A384P5V3;M0R0C6;Q92945;B4DV73;M0R0I5;M0QYH3;M0QXW7;M0R3J3;M0QYG1	A0A384P5V3;M0R0C6;Q92945;B4DV73;M0R0I5	Far upstream element-binding protein 2	KHSRP	972	2	5	25	25	22	44.1	44.1	40.8	72.896	0	168.41	17139000000	108	0.766683	0.925549	-0.0822223	-0.324772	29.0894	28.946	28.9752	28.5902	29.2524
0.0845343	-0.0942485	V9HW29;D3DRX6;P33176;C1PHA2;M1VE91;M1VKJ2;M1VRN1;A8K048;M1VPF9;M1V490;M1VKI9;M1VRN0;M1VE89;M1VPF7;B4DS27;M1V481;A0A7I2V492;O60282;A0A6Q8PGJ3;A0A6Q8PEZ8;J3KNA1;B7Z2M7;A0A7I2V3N5;Q57Z91;Q12840;A0A7I2V581;A0A7I2V4K6;A1L179;A0A0G2JMZ6;B2RCP3;A0A7I2V352;A0A7I2YQQ7;Q6P164;A0A6Q8PGN1;Q59GB8;Q3LIE3;A0A7I2V3V4;Q2TA90;Q66K46;A0A6Q8PFV6;B0I1S7;A0A6Q8PGT2	V9HW29;D3DRX6;P33176;C1PHA2;M1VE91;M1VKJ2;M1VRN1;A8K048;M1VPF9;M1V490;M1VKI9;M1VRN0;M1VE89;M1VPF7;B4DS27;M1V481	Kinesin-like protein;Kinesin-1 heavy chain	KIF5B	1734	2	5	6	6	6	9.2	9.2	9.2	109.68	0	31.501	673270000	13	0.823125	0.938506	-0.0942485	-0.243775	26.3697	25.5774	26.3553	25.7545	26.2586
1.00822	-0.564592	B2RBR9;Q14974;B7Z752;B7Z5M1;J3KTM9;J3QR48;J3QRG4;J3KS06;J3QKQ5	B2RBR9;Q14974;B7Z752;B7Z5M1;J3KTM9	Importin subunit beta-1	KPNB1	1419	2	5	15	15	15	21	21	21	97.183	0	96.593	20466000000	87	0.0981261	0.607178	-0.564592	-2.37425	30.1483	30.0914	30.2886	29.914	29.309
0.220078	0.706659	I1SRC5;A0A3G1LBH1;A0A024RAV5;L7RSL8;P01116;A0A8I5KQ21;A0A221ZRZ5;A0A8I5KYH6;A0A8I5KUB5	I1SRC5;A0A3G1LBH1;A0A024RAV5;L7RSL8;P01116	GTPase KRas;GTPase KRas, N-terminally processed	KRAS	1920	2	5	5	5	0	30.7	30.7	0	33.983	0	11.609	2245200000	20	0.602451	0.843593	0.706659	0.580258	27.8594	27.3157	24.8269	27.6092	27.1388
0.083494	0.228495	F8VZY9;B2RA03;A0A024RAY2;P05783;I6L965;CON__Q92764;C4AM86;CON__Q497I4;A0A024R1T2;Q92764	F8VZY9;B2RA03;A0A024RAY2;P05783;I6L965	Keratin, type I cytoskeletal 18	KRT18	395	2	5	9	9	5	29.4	29.4	18.9	43.774	0	23.414	2037900000	17	0.825099	0.937088	0.228495	0.240983	25.3289	27.5941	26.9251	27.3582	26.3309
0.199264	0.112738	A0A024R663;Q86UP2;G3V4Y7;B7Z6P3;B3KWP6;B3KP76;H0YJZ8;G3V5G2;H0YJP2;G3V5P0;H0YJV5;Q6PDF7;Q3SWV9;G8JLP4;Q9Y4F3	A0A024R663;Q86UP2	Kinectin	KTN1	238	2	5	71	71	71	54.9	54.9	54.9	156.27	0	323.31	59411000000	371	0.632027	0.868934	0.112738	0.531311	29.8945	29.7898	29.496	29.6436	30.0354
0.0300577	-0.0840613	A8K7T0;A8K4D5;Q16719;Q53F63;B8ZZA3;Q53SY0;Q53SX6;F8WEP1;A0A087X297	A8K7T0;A8K4D5;Q16719;Q53F63;B8ZZA3;Q53SY0;Q53SX6	Kynureninase	KYNU	1271	2	5	4	4	4	16.3	16.3	16.3	52.368	0	13.598	1114800000	15	0.93313	0.975828	-0.0840613	-0.0911339	27.4185	25.0796	26.8198	26.5902	26.1203
0.615962	1.11616	Q7Z3Z9;A8K139;P32004;Q86SE4;E7EVM4;E7EPI4;Q7Z2I3;E9PHJ4;E7EMY4;H0Y5C3	Q7Z3Z9;A8K139;P32004;Q86SE4	Neural cell adhesion molecule L1	L1CAM	1242	2	5	16	16	16	14.3	14.3	14.3	139.77	0	49.786	3862200000	45	0.242124	0.628152	1.11616	1.4532	25.4323	27.3777	26.9917	27.6857	27.7478
0.0474975	-0.0291948	Q9BQQ5;E9PLL6;Q6NZ52;P46776;E9PJD9;E9PLX7	Q9BQQ5;E9PLL6;Q6NZ52;P46776;E9PJD9	60S ribosomal protein L27a	L27a	1813	2	5	8	8	6	54.7	54.7	44.3	12.015	0	29.466	27291000000	58	0.896401	0.965336	-0.0291948	-0.141557	30.6622	30.724	31.008	30.9751	30.5626
0.823424	-0.459944	Q5D044;H0UI49;B7Z938;A0A0A0MTC7;A0A0A0MQS9;Q16363;H0Y351;H0YAQ5;A0A494C139	Q5D044;H0UI49;B7Z938;A0A0A0MTC7;A0A0A0MQS9;Q16363	Laminin subunit alpha-4	LAMA4	1873	2	5	6	6	6	4.7	4.7	4.7	201.88	0	25.95	1419800000	26	0.150168	0.600606	-0.459944	-1.92318	26.4388	26.48	25.9237	25.7379	25.9039
0.442948	-0.224832	P07942;G3XAI2;A0A7I2V4J9;A0A7I2V5X5;A0A7I2V2T9;A0A7I2V3I5;Q8TAS6;A0A7I2V682;A0A7I2V3J7;A0A7I2V5R0;A0A7I2V2J0;A0A7I2V407;A0A7I2V2R2;E7EPA6;C9J296;A0A7I2V5T9;A0A7I2V378;B4E0S2;E9PCS6;Q75MC8	P07942;G3XAI2;A0A7I2V4J9;A0A7I2V5X5;A0A7I2V2T9;A0A7I2V3I5;Q8TAS6;A0A7I2V682;A0A7I2V3J7	Laminin subunit beta-1	LAMB1	2120	2	5	34	34	34	26.5	26.5	26.5	198.04	0	305.46	16727000000	129	0.360622	0.715557	-0.224832	-1.07635	29.0869	29.3135	29.0131	29.1455	28.6806
0.0932864	0.0521345	A0A024R972;P11047;R4GNC7;Q6NVY8	A0A024R972;P11047	Laminin subunit gamma-1	LAMC1	339	2	5	31	31	31	24.7	24.7	24.7	174.01	0	315.63	10822000000	136	0.806703	0.934855	0.0521345	0.267097	27.8322	28.2902	27.8616	28.1003	27.9933
0.354954	0.576495	P13473;B4E2S7;B7Z2R9	P13473;B4E2S7;B7Z2R9	Lysosome-associated membrane glycoprotein 2	LAMP2	1612	2	5	2	2	2	4.9	4.9	4.9	44.96	0	9.264	830430000	10	0.441617	0.77959	0.576495	0.884392	25.4962	26.9879	26.3812	27.3145	26.4154
0.507213	1.51334	Q6IAA8;F5GX19;F5H3Y3;H0YFI1;F5H479;B4DUK2	Q6IAA8;F5GX19;F5H3Y3;H0YFI1;F5H479	Ragulator complex protein LAMTOR1	LAMTOR1	2583	2	5	6	6	6	57.1	57.1	57.1	17.745	0	33.093	2950100000	25	0.311019	0.669893	1.51334	1.21576	26.2523	27.9021	24.7035	28.2792	27.3194
0.0392168	-0.129166	O43504;R4GMU8;E9PLX3;A0A0C4DGV4	O43504;R4GMU8;E9PLX3;A0A0C4DGV4	Ragulator complex protein LAMTOR5	LAMTOR5	2017	2	5	3	3	3	48.4	48.4	48.4	9.6138	0	92.98	1368600000	16	0.913657	0.972424	-0.129166	-0.117818	27.2967	27.2463	24.9172	26.919	25.7961
0.452649	-0.319316	Q6PKG0;A0A0B4J210;A0A8I5KWU3;A0A8I5KSP1;E5RH50;H0YBW1;H0YC33;H0YAN4;H0YC73;H0YAX9;H0YBJ5;E5RHK4;H0YBM7;A0A3B3ISF0;Q659C4	Q6PKG0;A0A0B4J210;A0A8I5KWU3;A0A8I5KSP1;E5RH50	La-related protein 1	LARP1	2600	2	5	20	20	20	25.5	25.5	25.5	123.51	0	141.16	7738600000	76	0.352656	0.708625	-0.319316	-1.0974	28.1987	28.1023	27.8735	27.386	28.0917
0.624631	-0.339678	Q9P2J5;B2RCM2;A0A6I8PIV1;A0A6I8PIT3;B4DER1;A0A6I8PL42;B4E266;A0A6I8PRS0;A0A6I8PS05;A0A6I8PLB3;Q9H8E3;A0A6I8PLB8;A0A6I8PIP7;A0A6I8PTV8;Q9HAM7;Q9NPU8;B3KXA9;A0A6I8PRU9;Q6NVI4;A0A6I8PRP1;Q9NVC0;Q9P0T1;Q0VGM8;Q9NVP8	Q9P2J5;B2RCM2;A0A6I8PIV1;A0A6I8PIT3;B4DER1;A0A6I8PL42;B4E266;A0A6I8PRS0;A0A6I8PS05;A0A6I8PLB3;Q9H8E3;A0A6I8PLB8;A0A6I8PIP7	Leucine--tRNA ligase, cytoplasmic	LARS	1031	2	5	13	13	13	13.7	13.7	13.7	134.46	0	16.751	1010500000	24	0.237339	0.619611	-0.339678	-1.4723	26.0501	26.0433	26.5481	25.9837	25.7646
0.277027	-0.295321	A0A024R1S8;Q14847;A8K1D2;C9J9W2;B4DIC4;B4DJI4;F6S2S5;K7ESD6;Q9NPR7;B7ZB56;Q59FZ8	A0A024R1S8;Q14847;A8K1D2;C9J9W2;B4DIC4;B4DJI4	LIM and SH3 domain protein 1	LASP1	102	2	5	11	11	11	39.5	39.5	39.5	29.717	0	25.112	4292000000	38	0.528412	0.806559	-0.295321	-0.710937	28.184	27.0895	27.673	27.457	27.25
0.131916	-0.121929	A0A024R3R5;A0A494C1L1;Q14739;C9JXK0;B4E0Z3;C9JES9	A0A024R3R5;A0A494C1L1;Q14739;C9JXK0;B4E0Z3	Lamin-B receptor	LBR	161	2	5	12	12	12	22.6	22.6	22.6	70.729	0	51.033	5119300000	59	0.738046	0.906213	-0.121929	-0.366899	27.6491	27.8536	27.6312	28.0178	27.161
0.161804	-0.169447	V9HWB9;P00338;B4DJI1;F5GYU2;F5GXY2;F5GXH2;F5H5J4;F5H6W8;F5GZQ4;F5H8H6;F5GXC7;F5GWW2;F5GXU1	V9HWB9;P00338;B4DJI1	L-lactate dehydrogenase;L-lactate dehydrogenase A chain	LDHA	2090	2	5	17	17	16	55.7	55.7	52.1	36.688	0	68.635	29206000000	89	0.688963	0.897233	-0.169447	-0.441149	31.0285	30.2457	31.1252	30.4487	30.8119
0.109473	-0.173666	P07195;Q5U077;A0A5F9ZHM4;A0A3B3IS95;A8MW50;C9J7H8;F5H793;F5H155;F5H5G7;Q96L19;P07864;F5H245;Q59G78;G9BCY7;G9BCY8;D6NKH9;A0A140VKA7;Q6ZMR3;G3XAP5	P07195;Q5U077;A0A5F9ZHM4;A0A3B3IS95;A8MW50;C9J7H8	L-lactate dehydrogenase B chain;L-lactate dehydrogenase	LDHB	1016	2	5	13	12	12	39.5	35.9	35.9	36.638	0	68.392	11345000000	66	0.77719	0.927787	-0.173666	-0.309504	29.6092	28.3539	28.8972	28.367	29.1925
0.141468	0.172162	A0A024RCZ1;Q8NC56;A0A220T1R7;D6RBV0;H7C2Z0;H0Y9B7	A0A024RCZ1;Q8NC56;A0A220T1R7	LEM domain-containing protein 2	LEMD2	460	2	5	12	12	12	27.6	27.6	27.6	56.974	0	64.801	3727000000	40	0.721992	0.900659	0.172162	0.39088	27.7715	27.9691	27.0174	27.4467	28.0696
0.872584	0.340332	Q32P28;B4DNM8;H7C2W6;E2QRI1;Q68CW0;B4DTG8	Q32P28;B4DNM8	Prolyl 3-hydroxylase 1	LEPRE1	2499	2	5	15	15	14	26.6	26.6	25.5	83.393	0	58.979	4824100000	57	0.134096	0.622158	0.340332	2.03962	27.6475	27.877	27.638	27.8828	28.2395
0.653768	0.574154	Q8IVL5;C9JSL4;C9J313	Q8IVL5	Prolyl 3-hydroxylase 2	LEPREL1	2639	2	5	12	11	11	20.5	19.4	19.4	80.984	0	23.288	1695100000	23	0.221938	0.606343	0.574154	1.53678	27.0646	26.7967	27.0973	27.087	28.0337
0.714212	-0.620006	Q8IVL6;Q59FY9	Q8IVL6;Q59FY9	Prolyl 3-hydroxylase 3	LEPREL2	2640	2	5	7	7	7	14	14	14	81.836	0	18.826	739620000	21	0.193103	0.591073	-0.620006	-1.67208	25.8987	26.2	25.7749	24.891	25.7847
0.583205	0.224247	O95202;D3DVQ1	O95202;D3DVQ1	LETM1 and EF-hand domain-containing protein 1, mitochondrial	LETM1	2075	2	5	23	23	23	37.2	37.2	37.2	83.353	0	104.87	14276000000	91	0.261093	0.637106	0.224247	1.38129	28.8845	29.0347	28.6615	29.1949	28.9741
0.653093	-0.265243	P09382;A0A384MR27;F8WEI7	P09382;A0A384MR27	Galectin-1	LGALS1	914	2	5	12	12	10	91.1	91.1	83.7	14.716	0	200.94	321140000000	179	0.222283	0.604903	-0.265243	-1.53528	33.6965	33.6194	33.5544	33.5788	33.1376
0.211986	0.611173	Q86TY5;Q6FGL0;A0A024R693;Q59FR8;P17931;Q6NVH9;G3V3R6	Q86TY5;Q6FGL0;A0A024R693;Q59FR8;P17931;Q6NVH9;G3V3R6	Galectin;Galectin-3	LGALS3	240	2	5	6	6	6	42.1	42.1	42.1	13.897	0	32.136	3230000000	30	0.613782	0.851781	0.611173	0.561315	27.9765	25.3524	27.7757	27.6753	27.6168
0.404996	0.58377	B4DVE1;A0A0S2Z3Y1;Q08380;B4DI70;B3KP88;B4DDG4;B4DWA8;K7ESM3;K7EKQ5;K7EP36;K7EQT9;K7ES75;K7EN99;K7ERZ6;K7EJY8;K7EJD3	B4DVE1;A0A0S2Z3Y1;Q08380;B4DI70;B3KP88;B4DDG4;B4DWA8	Galectin-3-binding protein	LGALS3BP	680	2	5	8	8	8	18.2	18.2	18.2	64.096	0	81.566	2737100000	28	0.393554	0.739647	0.58377	0.993848	27.3655	26.9972	26.1159	27.8668	26.9532
0.409991	0.66088	B7Z6I3;P49916;K7EQB6;K7ERZ5;C4B7Q3;K7ENR9;Q96DF0	B7Z6I3;P49916;K7EQB6;K7ERZ5	DNA ligase;DNA ligase 3	LIG3	1642	2	5	4	4	4	6.2	6.2	6.2	82.322	0	4.4765	301170000	15	0.389053	0.732048	0.66088	1.00472	25.0654	25.2516	24.5089	24.8095	26.3962
0.485196	0.320849	F8VQE1;B4DN52;Q53GG0;Q9UHB6;F8VS07;B3KTW2;F8VRN8	F8VQE1;B4DN52;Q53GG0;Q9UHB6;F8VS07;B3KTW2;F8VRN8	LIM domain and actin-binding protein 1	LIMA1	1558	2	5	19	19	19	41.1	41.1	41.1	66.99	0	84.853	6802200000	66	0.327193	0.670297	0.320849	1.16799	27.723	27.9383	27.7697	27.7804	28.4819
0.741513	0.635872	Q53FS4;B2R774;A0A024R2A7;P49257;A0PJ85;B4DVV0	Q53FS4;B2R774;A0A024R2A7;P49257	Protein ERGIC-53	LMAN1	124	2	5	10	10	10	29.4	29.4	29.4	57.557	0	72.243	10817000000	57	0.181337	0.598985	0.635872	1.73397	28.6548	28.4056	28.7828	29.7033	28.7972
0.515143	1.40255	A8K7T4;A0A384NPY7;Q12907;B4DWN1;D6RBV2;D6RIU4;D6RBH1;D6RDX1	A8K7T4;A0A384NPY7;Q12907;B4DWN1;D6RBV2;D6RIU4;D6RBH1;D6RDX1	Vesicular integral-membrane protein VIP36	LMAN2	957	2	5	8	8	8	28.7	28.7	28.7	40.242	0	43.155	3340400000	34	0.305391	0.665855	1.40255	1.23297	27.4049	27.4905	24.8631	27.6717	28.3058
0.499346	0.291684	Q9BU23	Q9BU23	Lipase maturation factor 2	LMF2	2767	2	5	5	5	5	9.9	9.9	9.9	79.697	0	72.865	2262400000	21	0.316704	0.67419	0.291684	1.19868	27.4128	27.7285	27.2836	27.5339	27.9994
0.931077	0.444469	A0A384MQX1;A0A6Q8PFJ0;P02545;A0A804HL68;Q5I6Y5;A0A6Q8PHQ9;Q8N519;A0A6Q8PF80;A0A6Q8PGH0;A0A6Q8PFM1;A0A6Q8PF59;W5X314;A0A6Q8PFF5;REV__Q5VX52	A0A384MQX1;A0A6Q8PFJ0;P02545;A0A804HL68;Q5I6Y5;A0A6Q8PHQ9;Q8N519;A0A6Q8PF80	Prelamin-A/C;Lamin-A/C	LMNA	913	2	5	59	59	4	76.8	76.8	14.2	74.139	0	323.31	369220000000	557	0.117199	0.612981	0.444469	2.18137	32.349	32.5279	32.1648	32.5873	32.996
0.0213719	-0.117605	W8QEH3	W8QEH3		LMNA	2961	2	5	55	1	0	74.8	4.5	0	65.116	0	35.478	4945000000	14	0.951981	0.980431	-0.117605	-0.0653852	28.8798	28.2246	25.3424	25.8541	28.8752
1.08977	0.517101	P20700;E9PBF6;A0A0D9SFE5;Q6DC98;B4DZT3;A0A0D9SFY5	P20700;E9PBF6;A0A0D9SFE5;Q6DC98	Lamin-B1	LMNB1	2176	2	5	43	41	39	65	63.5	61.8	66.408	0	323.31	131060000000	319	0.0813254	0.631421	0.517101	2.58643	31.834	31.8892	31.6795	32.0728	32.5632
0.859364	0.529379	Q03252	Q03252	Lamin-B2	LMNB2	2396	2	5	36	32	1	54.2	51.1	1.9	69.948	0	142.65	42074000000	194	0.138241	0.627347	0.529379	2.00807	30.1439	30.2613	29.9053	30.3292	30.9365
0.602845	-0.73964	A0A1P7ZIM8;E9PMS6;B7Z8W3;F8WD26;F8J2B5;J3KP06;Q8WWI1;E9PMP7;A0A0A0MTE2;E9PMT2;H0Y424;E9PLU6;E9PK58;E9PJ10;H0YDQ3	A0A1P7ZIM8;E9PMS6;B7Z8W3;F8WD26;F8J2B5;J3KP06;Q8WWI1;E9PMP7;A0A0A0MTE2;E9PMT2	LIM domain only protein 7	LMO7	826	2	5	10	10	10	11.3	11.3	11.3	147.21	0	37.119	973510000	18	0.249549	0.632339	-0.73964	-1.42435	25.9195	26.1253	26.3747	26.0585	24.7419
0.327572	-1.03219	Q9C0E8;B7Z829;B7ZLA9;B7Z7F5;C9JM95;C9JL94	Q9C0E8;B7Z829;B7ZLA9;B7Z7F5	Protein lunapark	LNP	2783	2	5	11	11	11	31.1	31.1	31.1	47.739	0	53.016	4179200000	37	0.470357	0.787327	-1.03219	-0.823967	27.9529	28.7683	28.0116	28.83	25.5941
0.522964	-0.447915	Q6FII1;Q9Y2Q3;Q2NLC8;E9PFN5;C9JNT3;B3KTA6	Q6FII1;Q9Y2Q3;Q2NLC8;E9PFN5;C9JNT3	Glutathione S-transferase kappa 1	LOC51064	2582	2	5	9	9	9	46.9	46.9	46.9	25.497	0	43.942	9168200000	45	0.299941	0.659729	-0.447915	-1.24996	28.4722	29.2377	29.0121	28.7358	28.1831
0.603142	-1.18088	K7EJE8;K7EKE6;B3KU28;Q2VPA0;B3KXS5;E5KMI6;P36776;B4DPX0;K7ER27;A4VCH6;K7ER56;K7ERR6;K7EQF8	K7EJE8;K7EKE6;B3KU28;Q2VPA0;B3KXS5;E5KMI6;P36776;B4DPX0	Lon protease homolog, mitochondrial;Lon protease homolog	LONP1	1485	2	5	17	17	17	29.1	29.1	29.1	93.296	0	50.37	6908400000	74	0.249378	0.63302	-1.18088	-1.425	27.8326	27.9105	28.1183	27.8748	25.6709
0.046479	-0.198507	W6I206;Q9Y4K0;H0YAR1;B4DDQ4;W8QRJ0	W6I206;Q9Y4K0;H0YAR1;B4DDQ4;W8QRJ0	Lysyl oxidase homolog 2	LOXL2	2911	2	5	3	3	3	6.4	6.4	6.4	81.196	0	53.722	1414300000	16	0.898506	0.966242	-0.198507	-0.138656	24.8331	27.4734	26.9013	24.8775	27.5307
0.395228	-0.197325	A0A804HIG4;A0A804HK30;A0A804HL40;P42704;A0A804HKI2;E5KNY5;A0A804HIN4;A0A804HKR3;A0A804HKJ0;A0A804HLG8;A0A804HJZ1;A0A804HI14;A0A804HHY9;A0A804HIQ7;A0A804HI40;B4DSR0;A0A804HJH8;A0A804HK02;B8ZZ38;C9JCA9;A0A804HJI0;A0A804HIV5;A0A0C4DG06;A0A804HKX0;A0A804HKR5;A0A804HJA1;A0A804HKK7;A0A804HKX6;A0A804HJG8;A0A804HLL8;A0A804HI44;H7C3W8;A0A024R746;A8K6U0;A0A0C4DG51;A0A804HLK8;Q9NP80	A0A804HIG4;A0A804HK30;A0A804HL40;P42704;A0A804HKI2;E5KNY5;A0A804HIN4;A0A804HKR3;A0A804HKJ0;A0A804HLG8;A0A804HJZ1;A0A804HI14;A0A804HHY9;A0A804HIQ7;A0A804HI40;B4DSR0;A0A804HJH8;A0A804HK02;B8ZZ38;C9JCA9;A0A804HJI0	Leucine-rich PPR motif-containing protein, mitochondrial	LRPPRC	1120	2	5	46	46	46	36.8	36.8	36.8	155.09	0	232.97	29170000000	233	0.402506	0.74237	-0.197325	-0.972557	28.6869	28.8991	28.9531	28.882	28.416
0.390891	0.317345	Q96AG4;I3L223	Q96AG4	Leucine-rich repeat-containing protein 59	LRRC59	2708	2	5	18	18	18	58	58	58	34.93	0	151.35	91039000000	124	0.406546	0.746136	0.317345	0.963095	31.1487	31.8166	30.9882	31.5861	31.6842
0.24255	0.328629	A0A140VJD0;Q9UFC0;H7C5S6;Q59FT0	A0A140VJD0;Q9UFC0;H7C5S6;Q59FT0	Leucine-rich repeat and WD repeat-containing protein 1	LRWD1	753	2	5	2	2	2	4	4	4	70.86	0.00039761	2.0764	290510000	9	0.572071	0.836985	0.328629	0.632338	25.6671	26.4493	25.7105	25.7297	26.8122
0.075699	-0.177045	V9GZ56;Q9Y4Z0;M0QXB0;U3KQK1	V9GZ56;Q9Y4Z0;M0QXB0;U3KQK1	U6 snRNA-associated Sm-like protein LSm4	LSM4	2913	2	5	4	4	4	15.5	15.5	15.5	25.733	0	3.5022	1279000000	14	0.840042	0.94526	-0.177045	-0.219929	26.9715	27.1869	25.2567	26.513	26.0763
0.888122	-0.724162	P55145;A8K878;H7C2D6	P55145;A8K878	Mesencephalic astrocyte-derived neurotrophic factor	MANF	1318	2	5	9	9	9	42.3	42.3	42.3	20.7	0	20.519	8822200000	45	0.129383	0.621768	-0.724162	-2.07692	28.889	29.1706	28.9847	28.736	27.8453
0.507567	0.209386	P46821;A0A024RAM4;A2BDK6;Q5H9P1;Q32NB7;A5D6X1;D6RA32;Q05BW8;Q86X89;Q6PJD3;Q4VBY4;D6RA40;A5D8X6;D6RCL2;D6RGJ3;E9PGC8;P78559;A8K4T7;Q504X9;Q7Z5F9	P46821;A0A024RAM4;A2BDK6;Q5H9P1	Microtubule-associated protein 1B;MAP1B heavy chain;MAP1 light chain LC1	MAP1B	386	2	5	67	67	67	40.1	40.1	40.1	270.63	0	323.31	51045000000	377	0.310765	0.670816	0.209386	1.21653	29.4969	29.5024	29.5538	29.4983	29.9559
0.150856	-0.156695	B4DHN0;Q499G7;Q1HBJ4;P28482	B4DHN0;Q499G7;Q1HBJ4;P28482	Mitogen-activated protein kinase;Mitogen-activated protein kinase 1	MAPK1	1527	2	5	3	3	3	13.8	13.8	13.8	40.42	0	6.8262	296930000	6	0.706552	0.897473	-0.156695	-0.414214	26.0676	25.4207	26.4085	25.8854	25.7325
0.948305	-0.647807	B4DM33;Q15691;A2VCR0;C9JB30;B2R5W6;Q9UPY8	B4DM33;Q15691;A2VCR0	Microtubule-associated protein RP/EB family member 1	MAPRE1	1552	2	5	8	8	8	50	50	50	26.582	0	61.92	4285200000	28	0.112641	0.608914	-0.647807	-2.22383	28.7183	27.981	28.5595	27.8182	27.7253
0.122931	0.0499996	P29966;Q6NVI1;Q05C82	P29966;Q6NVI1	Myristoylated alanine-rich C-kinase substrate	MARCKS	2209	2	5	15	15	15	51.8	51.8	51.8	31.554	0	235.77	51605000000	147	0.753475	0.918672	0.0499996	0.344105	31.3895	31.2549	31.499	31.2793	31.583
0.15606	0.489454	P49006	P49006	MARCKS-related protein	MARCKSL1	2260	2	5	6	6	6	72.3	72.3	72.3	19.529	0	49.764	3209300000	29	0.698136	0.898848	0.489454	0.427053	25.3911	27.8656	27.9672	28.0501	27.0781
1.22886	-1.06864	A8K492;P56192;B4DF61;B4E0E9;H0YIP0;H0YIC2;H0YI94;H0YHV5;A0A024RBA2;H0YHL6;H0YI27;F5H2V6	A8K492;P56192;B4DF61;B4E0E9	Methionine--tRNA ligase, cytoplasmic	MARS	1269	2	5	11	11	11	18	18	18	101.14	0	35.691	3378300000	32	0.0590389	0.613487	-1.06864	-2.97062	27.9797	27.5984	27.7703	27.1574	26.2709
0.0555437	0.110063	B4DEX8;A0A140VJP5;P31153	B4DEX8;A0A140VJP5;P31153	S-adenosylmethionine synthase;S-adenosylmethionine synthase isoform type-2	MAT2A	769	2	5	4	4	4	20.4	20.4	20.4	39.71	0	13.837	1158300000	14	0.879947	0.96082	0.110063	0.164292	26.9591	26.5942	25.3188	26.6577	26.1438
0.012799	-0.00860373	Q7Z434	Q7Z434	Mitochondrial antiviral-signaling protein	MAVS	2621	2	5	15	15	15	51.3	51.3	51.3	56.527	0	159.85	15442000000	68	0.970959	0.987779	-0.00860373	-0.0395193	29.2214	29.7465	29.2697	29.3711	29.4368
0.059364	-0.14893	C9JP00;A0A0A0MQX8;Q9NR56;H7C4T5;O95205;A0PJJ3;A2A3S3;A0A7P0T9I3;Q5VZF2;C9JCX1;A0A8I5KU79;B4DLS5;B4E3F7;H7C4Y1;B4E233;Q86VM6	C9JP00;A0A0A0MQX8;Q9NR56;H7C4T5;O95205;A0PJJ3;A2A3S3;A0A7P0T9I3;Q5VZF2	Muscleblind-like protein 1;Muscleblind-like protein 2	MBNL1	583	2	5	4	4	4	12.1	12.1	12.1	37.898	0	8.3123	370290000	9	0.87224	0.960492	-0.14893	-0.174978	26.1269	25.26	26.4966	24.863	26.7615
0.809933	0.698295	B4DDH8;Q96N66	B4DDH8;Q96N66	Lysophospholipid acyltransferase 7	MBOAT7	1505	2	5	3	3	3	6.6	6.6	6.6	50.563	0	13.332	1966500000	16	0.154906	0.5983	0.698295	1.89163	26.9302	27.7902	27.2801	27.7905	28.2732
0.193592	-0.183571	B3KXZ9;B2R642;A0A024R3I5;P43121;A8K6A6	B3KXZ9;B2R642;A0A024R3I5;P43121;A8K6A6	Cell surface glycoprotein MUC18	MCAM	158	2	5	6	6	6	18.1	18.1	18.1	59.019	0	28.796	1327400000	19	0.640336	0.870591	-0.183571	-0.517839	26.5109	26.7056	25.8076	26.1027	26.2128
0.120649	-0.246531	Q9HCC0;A0A804HLJ9;A0A140VK29;A0A804HJ84;A0A804HKE8;A0A804HJ24;A0A804HK37;A0A804HJ31;A0A804HL02;A0A804HJC1;A0A804HJL2;A0A0S2Z5R4;A0A804HHS4;A0A804HIH3;D6RDF7;A0A804HJW5;D6R9R1;A0A0D9SFE9;A0A804HJW2;B3KR24;A0A0G2JM88;A0A804HKH3;D6RD67	Q9HCC0;A0A804HLJ9;A0A140VK29;A0A804HJ84;A0A804HKE8;A0A804HJ24;A0A804HK37;A0A804HJ31;A0A804HL02;A0A804HJC1;A0A804HJL2;A0A0S2Z5R4;A0A804HHS4;A0A804HIH3;D6RDF7;A0A804HJW5;D6R9R1;A0A0D9SFE9;A0A804HJW2	Methylcrotonoyl-CoA carboxylase beta chain, mitochondrial	MCCC2	784	2	5	6	6	6	14.7	14.7	14.7	61.332	0	21.022	3138900000	32	0.757444	0.920403	-0.246531	-0.338278	27.1402	27.9842	27.5144	28.1813	26.4182
0.81442	-3.02239	Q53HJ4;B2R7C5;A0A0S2Z4T1;P25205;Q8NHX6;A0A0S2Z492;B4DS46;J3KQ69;B4DUQ9;A0A499FHX9;Q7Z6P5	Q53HJ4;B2R7C5;A0A0S2Z4T1;P25205;Q8NHX6;A0A0S2Z492;B4DS46;J3KQ69;B4DUQ9;A0A499FHX9	DNA helicase;DNA replication licensing factor MCM3	MCM3	701	2	5	8	8	8	11.8	11.8	11.8	90.98	0	28.318	9153700000	29	0.153313	0.596169	-3.02239	-1.9021	30.5538	30.109	31.2096	29.6604	25.543
0.68552	-0.893372	Q53FG5;B1AHB0;A8K521;P33992;B4DQ39;B1AHB1;B3KVF0;B4DVK5;B1AHB2;B1AHA9;Q59F49	Q53FG5;B1AHB0;A8K521;P33992;B4DQ39;B1AHB1;B3KVF0;B4DVK5	DNA helicase;DNA replication licensing factor MCM5	MCM5	1283	2	5	7	7	7	15.4	15.4	15.4	82.236	0	29.306	846360000	16	0.206291	0.594535	-0.893372	-1.60757	25.5656	26.3417	27.0506	25.3611	25.4907
0.105507	0.216174	B9A041;V9HWF2;A0A5K1VW95;P40925;C9JRL4;C9JF79;B8ZZ51	B9A041;V9HWF2;A0A5K1VW95;P40925;C9JRL4;C9JF79	Malate dehydrogenase;Malate dehydrogenase, cytoplasmic	MDH1	1023	2	5	3	3	3	17.6	17.6	17.6	23.038	0	15.64	1314700000	14	0.78432	0.929355	0.216174	0.299197	27.4574	25.5912	26.8454	27.0335	26.6615
0.577842	0.0588385	Q75MT9;Q6FHZ0;A0A024R4K3;P40926;Q0QF37;G3XAL0;B3KTM1	Q75MT9;Q6FHZ0;A0A024R4K3;P40926;Q0QF37;G3XAL0;B3KTM1	Malate dehydrogenase;Malate dehydrogenase, mitochondrial	MDH2	188	2	5	19	19	19	72.5	72.5	72.5	33.228	0	207.49	118090000000	165	0.264337	0.639524	0.0588385	1.36956	31.3943	31.4652	31.3569	31.447	31.4816
0.137993	-0.303838	A0A1W2PQF8;A0A1W2PR68;A0A1W2PQT3;A0A1W2PPH1;A0A1W2PQY8;P23368;A0A1W2PRH1;A0A1W2PRS2;A0A1W2PRY9;A0A1W2PQH4;A0A1W2PQ37;A0A1W2PQH3	A0A1W2PQF8;A0A1W2PR68;A0A1W2PQT3;A0A1W2PPH1;A0A1W2PQY8;P23368;A0A1W2PRH1;A0A1W2PRS2;A0A1W2PRY9;A0A1W2PQH4;A0A1W2PQ37;A0A1W2PQH3	NAD-dependent malic enzyme, mitochondrial	ME2	840	2	5	3	3	3	5.6	5.6	5.6	53.662	0	4.8911	913270000	8	0.727791	0.902827	-0.303838	-0.382185	26.3744	26.6327	26.7392	25.2283	27.3283
0.144075	-0.131327	A1MAC2;Q9GZY8;C9JHF5;E9PPW6;C9JU19	A1MAC2;Q9GZY8;C9JHF5	Mitochondrial fission factor	MFF	1177	2	5	12	12	2	47.7	47.7	12.9	38.464	0	134.17	10811000000	62	0.71767	0.900612	-0.131327	-0.397384	28.7127	29.1036	28.5127	28.971	28.319
0.0790055	0.0363528	F5H7F6;F5H6X2;Q6LET6;A0A024RAX2;P10620;F5GX73;F5H613	F5H7F6;F5H6X2;Q6LET6;A0A024RAX2;P10620	Microsomal glutathione S-transferase 1	MGST1	394	2	5	3	3	3	33.8	33.8	33.8	8.8863	0	13.7	6559400000	22	0.833671	0.941727	0.0363528	0.22889	28.7373	28.8471	28.6851	28.9892	28.5964
0.0302947	-0.0199181	Q5JRA6;A0A0A0MRH6	Q5JRA6;A0A0A0MRH6	Melanoma inhibitory activity protein 3	MIA3	2538	2	5	23	23	23	15.5	15.5	15.5	213.7	0	56.655	3394500000	41	0.932621	0.976249	-0.0199181	-0.0918303	27.0175	27.3359	26.7552	27.005	27.0276
0.208086	-0.231313	P46013;Q70L74	P46013	Antigen KI-67	MKI67	2250	2	5	38	38	38	19.2	19.2	19.2	358.69	0	195.5	4815700000	95	0.619319	0.853527	-0.231313	-0.552147	27.0474	27.5268	26.9182	26.4712	27.3944
0.88717	-0.616173	B7Z700;Q5JR04;A0A8I5KXC3;Q9HCE1;Q9H8T8;A0A8I5KZ07;B3KQ43	B7Z700;Q5JR04;A0A8I5KXC3;Q9HCE1;Q9H8T8;A0A8I5KZ07	Putative helicase MOV-10	MOV10	1156	2	5	3	3	3	4	4	4	106.52	0	12.396	702690000	11	0.129667	0.619111	-0.616173	-2.07462	26.1463	25.9011	26.5027	25.3078	25.8265
0.573266	-1.23965	J3KSI4;J3KT75;B4DLH7;A0A0S2Z4W8;A0A291FGC8;A0A291FGE0;B2RB74;Q9H3L2;J3QRD5;J3QW43;B4DMY7;O75352;Q96K24;Q96N63;I3L295;J3QS48;I3L4E0;A0A0S2Z4T4;I3L1D2;Q1HDL3;I3L405;J3KTK8;I3L261;J3QQZ4	J3KSI4;J3KT75;B4DLH7;A0A0S2Z4W8;A0A291FGC8;A0A291FGE0;B2RB74;Q9H3L2;J3QRD5;J3QW43;B4DMY7;O75352;Q96K24;Q96N63;I3L295;J3QS48;I3L4E0;A0A0S2Z4T4;I3L1D2;Q1HDL3;I3L405;J3KTK8;I3L261;J3QQZ4	Mannose-P-dolichol utilization defect 1 protein	MPDU1	702	2	5	2	2	2	38.5	38.5	38.5	5.7856	0	4.403	2684200000	13	0.267137	0.639765	-1.23965	-1.35955	28.5735	28.7089	28.3361	28.5085	26.0912
0.725661	-1.07038	A0A140VJX3;P25325;Q2VEU1;B1AH49;Q59HD5;Q2VEU0	A0A140VJX3;P25325;Q2VEU1;B1AH49;Q59HD5	3-mercaptopyruvate sulfurtransferase;Sulfurtransferase	MPST	778	2	5	5	5	5	21.9	21.9	21.9	33.178	0	27.904	1609800000	14	0.188078	0.588632	-1.07038	-1.69797	27.8766	27.4903	27.3554	27.305	25.7024
0.0129885	0.00693957	Q9UBG0;E7EME3;B3KSB2;O00572	Q9UBG0	C-type mannose receptor 2	MRC2	2863	2	5	16	16	16	12.4	12.4	12.4	166.67	0	166.2	10003000000	72	0.970536	0.989137	0.00693957	0.0400962	28.3207	28.6746	28.5995	28.6769	28.4002
0.0403398	-0.0681009	Q9Y3B7;Q53G19;E9PQB6;H0YCD5	Q9Y3B7;Q53G19;E9PQB6	39S ribosomal protein L11, mitochondrial	MRPL11	2900	2	5	8	8	8	46.4	46.4	46.4	20.683	0	39.167	3677000000	33	0.911297	0.971987	-0.0681009	-0.121059	27.6041	27.8031	26.6811	27.7543	26.8351
1.07006	0.474323	A0A024RD78;Q6P1L8	A0A024RD78;Q6P1L8	39S ribosomal protein L14, mitochondrial	MRPL14	470	2	5	4	4	4	29.7	29.7	29.7	15.947	0	12.125	1588700000	23	0.0851029	0.618876	0.474323	2.5343	26.4031	26.8615	26.5571	26.9886	27.1746
0.688524	0.498077	Q9P015;B2R739;E5RIZ4;E5RHF4	Q9P015;B2R739;E5RIZ4;E5RHF4	39S ribosomal protein L15, mitochondrial	MRPL15	2856	2	5	12	12	12	43.2	43.2	43.2	33.419	0	26.058	2536300000	34	0.204869	0.598179	0.498077	1.6143	27.537	27.2076	26.932	27.4415	28.0058
0.581912	-1.57199	Q9NX20;E9PI14	Q9NX20	39S ribosomal protein L16, mitochondrial	MRPL16	2845	2	5	5	5	5	23.9	23.9	23.9	28.449	0	13.134	2857600000	25	0.261871	0.636679	-1.57199	-1.37846	27.6541	27.8973	27.5843	27.6611	24.6187
0.435647	1.2744	Q9NRX2;E9PKV2	Q9NRX2;E9PKV2	39S ribosomal protein L17, mitochondrial	MRPL17	2825	2	5	6	6	6	34.3	34.3	34.3	20.05	0	11.452	1890700000	21	0.366736	0.714201	1.2744	1.0605	25.265	27.4087	24.2626	26.7918	27.0479
0.614312	0.988846	A8K5D5;P49406;B4DIG4;H7C2J0;S4R3W9;S4R455;A0A0A0MRF4	A8K5D5;P49406;B4DIG4	39S ribosomal protein L19, mitochondrial	MRPL19	1290	2	5	7	7	7	28.2	28.2	28.2	32.38	0	13.413	1637800000	23	0.243046	0.627556	0.988846	1.44956	27.1272	25.643	27.232	27.4375	27.875
0.673329	0.407399	Q9BYC9;I3L2X1	Q9BYC9;I3L2X1	39S ribosomal protein L20, mitochondrial	MRPL20	2776	2	5	4	4	4	34.9	34.9	34.9	17.442	0	4.3806	416310000	8	0.212164	0.596324	0.407399	1.58032	25.4282	25.5288	25.9515	26.2498	25.8374
0.439917	-1.3084	B2R9J4;A0A024RCB2;Q16540;A6NJD9;A8MVT4;A8MYK1;H7C2P7	B2R9J4;A0A024RCB2;Q16540;A6NJD9;A8MVT4;A8MYK1	39S ribosomal protein L23, mitochondrial	MRPL23	440	2	5	3	3	3	21.6	21.6	21.6	17.797	0	14.583	2132600000	17	0.363148	0.712406	-1.3084	-1.06977	27.4371	27.9939	27.6034	27.9855	24.7539
0.441713	-0.279454	Q96A35;X6RJ73	Q96A35	39S ribosomal protein L24, mitochondrial	MRPL24	2706	2	5	3	3	3	16.7	16.7	16.7	24.915	0	5.5621	1025200000	12	0.361649	0.71221	-0.279454	-1.07367	26.1704	26.4864	26.3501	26.3674	25.745
0.43556	-0.774465	Q13084;A2IDC6;Q4TT37;Q6FHK1;A2IDC7	Q13084;A2IDC6;Q4TT37;Q6FHK1;A2IDC7	39S ribosomal protein L28, mitochondrial	MRPL28	2425	2	5	8	8	8	43.8	43.8	43.8	30.156	0	14.972	3469300000	28	0.366809	0.71308	-0.774465	-1.06031	28.1649	28.2961	27.816	28.2659	26.3699
0.53675	0.485983	B8ZZV5;Q8TCC3	B8ZZV5;Q8TCC3	39S ribosomal protein L30, mitochondrial	MRPL30	1662	2	5	2	2	2	20.8	20.8	20.8	11.935	0	5.9636	1403900000	16	0.29057	0.653492	0.485983	1.27994	26.8301	27.0839	26.6197	26.8772	27.7839
0.294641	-0.82034	Q9BZE1;S4R369;Q6TGK8;A6NHR2	Q9BZE1;S4R369	39S ribosomal protein L37, mitochondrial	MRPL37	2781	2	5	4	4	4	11.6	11.6	11.6	48.117	0	5.8733	1753300000	13	0.50741	0.80002	-0.82034	-0.750585	27.299	28.1627	25.3042	26.0757	26.1275
0.121184	-0.0913747	Q96DV4;B2R894	Q96DV4;B2R894	39S ribosomal protein L38, mitochondrial	MRPL38	2714	2	5	7	7	7	20	20	20	44.596	0	65.39	2724900000	32	0.756512	0.921846	-0.0913747	-0.339645	27.1428	27.7981	27.2088	27.3017	27.282
0.159294	0.142399	K7ES61;A0A024R7C5;X6RAY8;Q9BYD3;K7ELQ0;K7EKI4;K7ELF1;K7EJ73	K7ES61;A0A024R7C5;X6RAY8;Q9BYD3;K7ELQ0;K7EKI4;K7ELF1	39S ribosomal protein L4, mitochondrial	MRPL4	272	2	5	8	8	8	38	38	38	33.792	0	40.27	3486400000	37	0.692956	0.895725	0.142399	0.434999	27.5883	27.6822	26.9213	27.6838	27.3955
1.1037	-1.78349	Q9NQ50	Q9NQ50	39S ribosomal protein L40, mitochondrial	MRPL40	2816	2	5	5	5	5	23.8	23.8	23.8	24.49	0	13.265	2694200000	20	0.0787591	0.633589	-1.78349	-2.62357	28.0413	28.0379	28.1333	27.1978	25.3769
0.329625	-0.486106	Q8IXM3	Q8IXM3	39S ribosomal protein L41, mitochondrial	MRPL41	2645	2	5	5	5	5	54.7	54.7	54.7	15.383	0	22.74	3356200000	27	0.46814	0.785927	-0.486106	-0.828513	27.7941	27.7727	27.443	27.946	26.4216
0.580766	0.293953	A0A0G2JMS5;A0A087WU62;A0A087X2D5;B4DEF8;Q9BRJ2;Q3MHC5	A0A0G2JMS5;A0A087WU62;A0A087X2D5;B4DEF8;Q9BRJ2	39S ribosomal protein L45, mitochondrial	MRPL45	520	2	5	5	5	5	30.1	30.1	30.1	29.408	0	4.989	3437400000	25	0.262563	0.637107	0.293953	1.37595	27.6877	27.8846	27.3294	27.8739	27.9818
0.402757	-0.662431	A0A024R578;Q13405;H0YDP7;Q59GE9;E9PI78;E9PNF1	A0A024R578;Q13405;H0YDP7;Q59GE9	39S ribosomal protein L49, mitochondrial	MRPL49	206	2	5	3	3	3	23.5	23.5	23.5	19.198	0	39.867	3023200000	19	0.395588	0.737576	-0.662431	-0.988972	28.0399	28.4106	27.7866	28.2587	26.5745
0.312379	0.242271	Q8N5N7	Q8N5N7	39S ribosomal protein L50, mitochondrial	MRPL50	2655	2	5	6	6	6	58.2	58.2	58.2	18.325	0	80.61	2214400000	29	0.487103	0.795258	0.242271	0.790221	26.4202	27.1285	26.4301	26.9672	26.8365
0.590554	-0.96101	A8K7J6;Q86TS9;G3V3U6;G5E9P5	A8K7J6;Q86TS9;G3V3U6	39S ribosomal protein L52, mitochondrial	MRPL52	1311	2	5	3	3	3	48.8	48.8	48.8	13.678	0	44.232	1867000000	16	0.256712	0.636245	-0.96101	-1.39738	27.3551	25.6524	27.1038	25.8234	25.6622
0.0147091	0.0177374	Q53FX9;P82912;H0YL99;Q53GJ8;Q96Q62	Q53FX9;P82912;H0YL99;Q53GJ8	28S ribosomal protein S11, mitochondrial	MRPS11	2374	2	5	3	3	3	22.2	22.2	22.2	20.65	0	9.3832	627190000	17	0.966698	0.989207	0.0177374	0.0453228	26.2814	26.32	25.9002	25.714	26.6559
0.471775	0.89327	Q9Y3D3;A6ND22	Q9Y3D3;A6ND22	28S ribosomal protein S16, mitochondrial	MRPS16	2902	2	5	5	5	5	40.9	40.9	40.9	15.345	0	10.502	2122800000	19	0.337462	0.691685	0.89327	1.13888	25.5149	27.5913	26.7764	27.4074	27.6342
0.443682	-1.0414	Q9NVS2;Q5QPA5	Q9NVS2;Q5QPA5	28S ribosomal protein S18a, mitochondrial	MRPS18A	2838	2	5	8	8	8	43.9	43.9	43.9	22.184	0	11.988	3057400000	21	0.360013	0.71535	-1.0414	-1.07794	28.0287	27.928	27.5085	28.0468	25.5138
1.22598	-1.73704	B0S7P4;Q9Y676;A0A1U9X819;A0A0G2JIC6;B4DFG6	B0S7P4;Q9Y676;A0A1U9X819;A0A0G2JIC6;B4DFG6	28S ribosomal protein S18b, mitochondrial	MRPS18B	1344	2	5	8	8	8	53.1	53.1	53.1	29.395	0	41.632	2239300000	23	0.0594313	0.600448	-1.73704	-2.96236	27.8813	28.3963	27.5438	25.5442	26.8627
0.0925689	0.0669715	H7C5L9;A0A8I5KYF1;A0A8I5KSY5;A0A7P0MKV3;P82650;Q8NBL6;G5E9W7;A8K9Y7;A0A8I5KQR7;H7C5F2;H7C5H3;A0A8I5KX02;Q59GX8	H7C5L9;A0A8I5KYF1;A0A8I5KSY5;A0A7P0MKV3;P82650;Q8NBL6;G5E9W7;A8K9Y7;A0A8I5KQR7;H7C5F2;H7C5H3;A0A8I5KX02	28S ribosomal protein S22, mitochondrial	MRPS22	1086	2	5	11	11	11	38.6	38.6	38.6	37.769	0	53.801	6652300000	53	0.808037	0.932661	0.0669715	0.265196	27.8146	28.3091	27.7288	28.147	27.8886
0.238683	0.590796	Q9Y3D9;J3QLR8	Q9Y3D9;J3QLR8	28S ribosomal protein S23, mitochondrial	MRPS23	2905	2	5	8	8	8	46.8	46.8	46.8	21.77	0	35.961	1942600000	31	0.577187	0.835374	0.590796	0.623428	26.9343	26.7292	24.6719	26.4767	26.9285
0.241259	-0.294484	P82663;E7EPW2	P82663;E7EPW2	28S ribosomal protein S25, mitochondrial	MRPS25	2370	2	5	3	3	3	20.8	20.8	20.8	20.116	0	14.24	807200000	12	0.573775	0.83582	-0.294484	-0.629364	26.3947	26.406	26.4765	26.7575	25.5051
0.805094	-1.53982	Q9BYN8	Q9BYN8	28S ribosomal protein S26, mitochondrial	MRPS26	2780	2	5	6	6	6	27.3	27.3	27.3	24.211	0	26.499	2284900000	20	0.156641	0.59771	-1.53982	-1.88035	25.3819	27.2629	27.1989	24.817	25.3325
0.126051	-0.132369	G5EA06;A0A024RAJ1;Q92552;Q6PKB3;D6RH20;B4DT94;B4DKI9;Q8N6F2;D6RJC7;E5RJ73	G5EA06;A0A024RAJ1;Q92552;Q6PKB3;D6RH20;B4DT94;B4DKI9;Q8N6F2	28S ribosomal protein S27, mitochondrial	MRPS27	382	2	5	8	8	8	30.7	30.7	30.7	41.329	0	56.979	3231000000	34	0.748082	0.915631	-0.132369	-0.352045	27.0353	27.2544	26.931	27.4179	26.4645
0.0914931	0.0535615	Q92665	Q92665	28S ribosomal protein S31, mitochondrial	MRPS31	2695	2	5	9	9	9	29.9	29.9	29.9	45.318	0	41.072	2376900000	32	0.810041	0.932486	0.0535615	0.262342	27.1581	27.4495	27.0269	27.097	27.4331
0.100104	0.149333	P82930;C9JJ19;A4UCR9	P82930;C9JJ19;A4UCR9	28S ribosomal protein S34, mitochondrial	MRPS34	1687	2	5	9	9	9	49.1	49.1	49.1	25.65	0	22.362	1662700000	33	0.794139	0.932623	0.149333	0.285069	25.9632	26.873	26.2735	27.0484	25.9901
0.430527	-0.605508	P82673;H0YG82	P82673;H0YG82	28S ribosomal protein S35, mitochondrial	MRPS35	2371	2	5	4	4	4	19.5	19.5	19.5	36.844	0	13.113	2001700000	19	0.371085	0.713674	-0.605508	-1.04938	26.8965	27.4366	27.6179	27.3886	26.0344
0.449343	-0.212119	P82909;D6R941	P82909	28S ribosomal protein S36, mitochondrial	MRPS36	2373	2	5	6	6	6	69.9	69.9	69.9	11.466	0	76.386	7722100000	48	0.35535	0.70967	-0.212119	-1.09023	28.2067	28.534	28.1854	28.2696	27.9235
0.189699	-0.263199	P82675;B4DIW8	P82675;B4DIW8	28S ribosomal protein S5, mitochondrial	MRPS5	2372	2	5	6	6	6	14.7	14.7	14.7	48.006	0	5.3264	1105100000	14	0.646101	0.871646	-0.263199	-0.508559	27.1681	27.1485	26.7008	27.3847	26.1005
0.292918	0.299329	P82932	P82932	28S ribosomal protein S6, mitochondrial	MRPS6	2377	2	5	6	6	6	41.6	41.6	41.6	14.226	0	17.392	3442000000	33	0.509427	0.800669	0.299329	0.746719	27.4669	27.563	26.8843	27.2112	27.9969
0.231048	-0.996158	A0A024R8L0;J3QLS3;Q9Y2R9;J3KSI8;J3QQS1;J3QKW2;Q96Q63	A0A024R8L0;J3QLS3;Q9Y2R9;J3KSI8;J3QQS1;J3QKW2	28S ribosomal protein S7, mitochondrial	MRPS7	321	2	5	8	8	8	32.6	32.6	32.6	28.134	0	15.634	2336400000	17	0.587425	0.838327	-0.996158	-0.605774	25.4717	28.4647	28.3017	24.9899	27.8431
0.36875	0.873811	P82933;Q86WV4	P82933;Q86WV4	28S ribosomal protein S9, mitochondrial	MRPS9	2378	2	5	7	7	7	20.5	20.5	20.5	45.834	0	31.205	1589100000	19	0.427809	0.767724	0.873811	0.914676	24.6879	26.7538	26.6633	27.4377	26.3799
0.278716	0.15469	Q9UKD2;A0A024RAE1;B4DHZ2	Q9UKD2;A0A024RAE1	mRNA turnover protein 4 homolog	MRTO4	378	2	5	8	8	8	41.4	41.4	41.4	27.56	0	18.872	4244900000	24	0.526362	0.80643	0.15469	0.714752	28.4399	28.2305	28.7955	28.5914	28.6953
0.0912333	0.159618	Q0ZAJ1;V9H0B2;A0A2R8Y6P0;E9PHA6;A0A2R8YFH0;Q53FK0;Q53GS1;V9H019;B4DSB9;B4DL39;Q53RU4;A0A2R8Y7S8;V9H068;V9H023;V9H0D5;A0A2R8YG02;P43246	Q0ZAJ1;V9H0B2;A0A2R8Y6P0;E9PHA6;A0A2R8YFH0;Q53FK0;Q53GS1;V9H019;B4DSB9;B4DL39;Q53RU4;A0A2R8Y7S8;V9H068;V9H023;V9H0D5;A0A2R8YG02;P43246	DNA mismatch repair protein Msh2	MSH2	873	2	5	1	1	1	13.9	13.9	13.9	11.696	0	3.4392	120290000	6	0.810526	0.931989	0.159618	0.261652	25.362	26.5995	25.0794	25.7125	25.9674
0.326789	-0.635974	A0A6Q8PHT3;J3QKT5;A0A6Q8PFU8;J3KTC1;B4DHE8;A0A6Q8PF05;Q96DH6	A0A6Q8PHT3;J3QKT5;A0A6Q8PFU8;J3KTC1;B4DHE8;A0A6Q8PF05;Q96DH6	RNA-binding protein Musashi homolog 2	MSI2	1035	2	5	3	3	3	48.3	48.3	48.3	9.9753	0	11.468	697070000	9	0.471206	0.789125	-0.635974	-0.822232	26.5568	26.7363	24.9969	25.0587	25.8627
0.858892	-0.417724	V9HWC0;P26038;Q6PJT4;B7Z4C7;Q9UJZ6;Q9UK20;Q9UJZ8;Q9UJU1;Q9UJZ2;Q9UJZ7;V9GZ54	V9HWC0;P26038	Moesin	MSN	2193	2	5	31	31	20	47.5	47.5	35.5	67.819	0	196.26	27524000000	158	0.138391	0.623579	-0.417724	-2.00695	29.5717	29.041	29.2756	28.9635	28.7932
0.265389	-0.146545	Q9Y6C9;Q53G34;E9PIE4;B4DHQ0	Q9Y6C9;Q53G34;E9PIE4	Mitochondrial carrier homolog 2	MTCH2	2923	2	5	6	6	6	28.1	28.1	28.1	33.331	0	22.073	5666600000	32	0.542764	0.813826	-0.146545	-0.684563	28.6933	29.086	28.7345	28.8809	28.5018
0.754752	0.611035	P00403;A0A4D6CUW3;A0A3S8PQC9;A0A6B9R926;A0A068IXK4;A0A6B7Q1T4;A0A059SAH5;A0A059S242;A0A059RZV1;A0A059RX67;A0A059RVU8;A0A059RTZ6;A0A059RSL1;A0A059RR09;A0A059RQT0;A0A059RPV8;A0A059RNV8;A0A059RNF8;A0A059RJF0;A0A410RF05;A0A4D6FL11;A0A7D5U3G9;A0A4D6FNQ5;A0A6H0MWV7;A0A6H0MV09;A0A6H0MSY6;A0A6B9RFD0;A0A6B9RCS6;Q305H0;A0A343GFQ9;A0A3S9JHN1;A0A6B9Q7Z4;A0A6B7Q1E7;A0A6B7PYH4;A0A6B7PVN7;A0A649YES9;A0A649YEQ1;…	P00403;A0A4D6CUW3;A0A3S8PQC9;A0A6B9R926;A0A068IXK4;A0A6B7Q1T4;A0A059SAH5;A0A059S242;A0A059RZV1;A0A059RX67;A0A059RVU8;A0A059RTZ6;A0A059RSL1;A0A059RR09;A0A059RQT0;A0A059RPV8;A0A059RNV8;A0A059RNF8;A0A059RJF0;A0A410RF05;A0A4D6FL11;A0A7D5U3G9;A0A4D6FNQ5;A0A6H0MWV7;A0A6H0MV09;A0A6H0MSY6;A0A6B9RFD0;A0A6B9RCS6;Q305H0;A0A343GFQ9;A0A3S9JHN1;A0A6B9Q7Z4;A0A6B7Q1E7;A0A6B7PYH4;A0A6B7PVN7;A0A649YES9;A0A649YEQ1;…	Cytochrome c oxidase subunit 2	MT-CO2	2	2	5	5	5	5	23.8	23.8	23.8	25.565	0	23.775	7660500000	24	0.175893	0.591976	0.611035	1.76418	28.7412	29.6522	29.2019	29.7176	29.9014
0.0780122	0.0446262	A0A024R9D2;Q86UE4;E5RJU9;H0YB56;H0YBJ8;H0YBE0	A0A024R9D2;Q86UE4;E5RJU9	Protein LYRIC	MTDH	345	2	5	21	21	21	43.3	43.3	43.3	63.836	0	132.28	12439000000	107	0.83558	0.941825	0.0446262	0.226202	28.3287	28.615	28.2115	28.2654	28.594
0.552449	-0.339768	V9GZ78;V9GYY3;F5H2F4;B7Z809;P11586;A0A494C1T2;A0A8C8UXK2	V9GZ78;V9GYY3;F5H2F4;B7Z809;P11586;A0A494C1T2	C-1-tetrahydrofolate synthase, cytoplasmic;Methylenetetrahydrofolate dehydrogenase;Methenyltetrahydrofolate cyclohydrolase;Formyltetrahydrofolate synthetase;C-1-tetrahydrofolate synthase, cytoplasmic, N-terminally processed	MTHFD1	1649	2	5	14	14	14	19.3	19.3	19.3	92.569	0	25.024	3076000000	32	0.280253	0.649414	-0.339768	-1.31412	27.4505	26.9698	27.6283	27.0752	26.9444
0.733392	-0.464088	B2RD24;A0A087WVM4;B7ZM99;Q6UB35;Q4VXM0;Q4VXM1;Q8WX68;H0Y327	B2RD24;A0A087WVM4;B7ZM99;Q6UB35	Monofunctional C1-tetrahydrofolate synthase, mitochondrial	MTHFD1L	528	2	5	7	7	7	11.5	11.5	11.5	79.638	0	15.526	1017900000	21	0.18476	0.595282	-0.464088	-1.71551	26.2309	26.3736	26.7167	26.2398	25.7129
0.621442	1.04441	B7Z9F3;O75431;C9JNK6;C9JAZ1;B3KM74	B7Z9F3;O75431;C9JNK6;C9JAZ1;B3KM74	Metaxin-2	MTX2	1654	2	5	4	4	4	24.5	24.5	24.5	28.824	0	38.897	2040800000	19	0.239088	0.621261	1.04441	1.46527	26.9209	25.5062	26.7754	28.001	26.8895
0.442726	-0.105226	Q14764;X5D2M8;X5D7K9;B4DDR2;X5DNU0;B4DP93;B4DXN0;X5D7S8;X5DP24;X5D7R7;X5DP17;H3BQK6;H3BRL2;H3BNF6;H3BUK7;H3BP76;H3BNF2;H3BQE7;H3BUP3;H3BPZ2	Q14764;X5D2M8;X5D7K9;B4DDR2;X5DNU0;B4DP93;B4DXN0;X5D7S8	Major vault protein	MVP	2463	2	5	26	26	26	40.6	40.6	40.6	99.326	0	182.08	20351000000	150	0.360806	0.714814	-0.105226	-1.07587	29.4475	29.3751	29.6292	29.3702	29.3872
0.111558	-0.1022	A0A8I5KWT8;P35579;A0A024R1N1;A0A0U4BW16;Q86XU5;Q6ZNL4;B4E3S1;Q99529;A0A8I5KYI1;Q5BKV1;A0A8I5KU92;A0A024QZJ4;P35749;B1PS43;A0A7R6KYT5;A0A024QZJ6;B1AH99;Q7Z7R0;O14729;O14794;Q68D89;Q2PS10;A0A494C024;A1L2Z2;B4E177;REV__S4R3H4;REV__B4DQZ7;Q66K75;A0A2R8Y4C3;Q9UMJ0	A0A8I5KWT8;P35579;A0A024R1N1;A0A0U4BW16;Q86XU5	Myosin-9	MYH9	95	2	5	120	120	107	54	54	48	229.18	0	323.31	255130000000	806	0.773467	0.926572	-0.1022	-0.314904	31.3421	31.2363	31.7508	31.0006	31.6811
0.80274	-0.968646	J3QRS3;P19105;O14950;Q53HL1;Q2F834;Q71U02;Q6IBG1;A0A384NY64;P24844;J3KTJ1	J3QRS3;P19105;O14950;Q53HL1;Q2F834;Q71U02;Q6IBG1;A0A384NY64;P24844;J3KTJ1	Myosin regulatory light chain 12A;Myosin regulatory light chain 12B;Myosin regulatory light polypeptide 9	MYL12A	1952	2	5	8	8	8	49.7	49.7	49.7	20.457	0	76.01	11305000000	60	0.157492	0.597808	-0.968646	-1.87487	29.025	28.6313	29.5707	28.6148	27.5992
0.413098	-0.237773	F8W1R7;G3V1V0;P60660;J3KND3;G8JLA2;B7Z6Z4;F8VPF3;G3V1Y7;Q6IBG5;F8VZU9;F8W180;H0YI43;F8VXL3	F8W1R7;G3V1V0;P60660;J3KND3;G8JLA2;B7Z6Z4;F8VPF3;G3V1Y7;Q6IBG5	Myosin light polypeptide 6	MYL6	1845	2	5	9	9	7	62.8	62.8	46.2	16.29	0	91.348	37076000000	80	0.38628	0.732789	-0.237773	-1.01149	30.807	30.685	31.0186	30.3327	30.8655
0.465357	-0.355959	Q15746;A0A8I5KU53;A0A8I5QKL9;A0A8I5KUB2;A0A8I5KUP2;A0A8I5QJW9;A0A8I5QKW8;A0A8I5QJT9;A0A8I5KUH4;A0A8I5KTQ1;A0A8I5KYZ0;A0A8I5KXG8;D6R9C2;A0A8I5KQY6;F8WBL7;Q05D81;Q3B765;Q68DK3;Q05B98;Q05B97;Q06S79;A0A8I5KYB9	Q15746;A0A8I5KU53;A0A8I5QKL9;A0A8I5KUB2;A0A8I5KUP2	Myosin light chain kinase, smooth muscle;Myosin light chain kinase, smooth muscle, deglutamylated form	MYLK	1150	2	5	23	23	23	15.5	15.5	15.5	210.71	0	29.054	2185300000	41	0.342486	0.696869	-0.355959	-1.12496	26.7551	26.6108	26.9502	26.0272	26.8049
1.13897	0.915227	Q9NZM1;H0YD14;B3KSL7;O75923	Q9NZM1;H0YD14	Myoferlin	MYOF	2854	2	5	67	67	67	38.5	38.5	38.5	234.71	0	308.44	39795000000	297	0.0726154	0.627242	0.915227	2.71892	28.2115	28.962	28.1652	29.299	29.424
0.149859	-0.289755	P43490;A0A024R718;A0A7P0T895;A0A7P0T9I9;A0A7P0T931;A0A7P0T862;A0A7P0T973;A0A7P0T8L3;A0A7P0TAS5;A0A7P0T8D2;A0A0C4DFS8;A0A7P0Z437;Q658Z1;B7Z8W6;A0A7P0TBB7;A0A7P0TA73;A0A7P0Z466;A0A7P0Z4N0;A0A7P0T9F0;A0A7P0TB17;A0A7P0T8Z3;A0A7P0T8R4;A0A7P0TAI8;A0A7P0T941	P43490;A0A024R718;A0A7P0T895;A0A7P0T9I9;A0A7P0T931;A0A7P0T862;A0A7P0T973;A0A7P0T8L3;A0A7P0TAS5;A0A7P0T8D2;A0A0C4DFS8	Nicotinamide phosphoribosyltransferase	NAMPT	262	2	5	9	9	9	22.8	22.8	22.8	55.52	0	30.467	1447900000	29	0.708175	0.896829	-0.289755	-0.411747	27.253	25.451	26.8237	26.1459	26.2931
0.83318	-0.983637	A0A024RBE6;F8VV59;P55209;F8VY35;A0A024RBB7;H0YIV4;F5H4R6;F8W118;B7Z9C2;B7Z2V4;F8W0J6;F8VRJ2;F8W020;H0YHC3;H0YH88;F8VUX1;F8VXI6;B7Z5H0;F8VVB5;B7Z4K9	A0A024RBE6;F8VV59;P55209;F8VY35;A0A024RBB7;H0YIV4;F5H4R6;F8W118;B7Z9C2;B7Z2V4;F8W0J6;F8VRJ2;F8W020;H0YHC3;H0YH88;F8VUX1;F8VXI6	Nucleosome assembly protein 1-like 1	NAP1L1	415	2	5	9	9	2	39.7	39.7	8.9	40.641	0	65.227	10552000000	61	0.146832	0.599385	-0.983637	-1.94611	29.4158	28.9084	29.4712	28.8845	27.6785
0.62647	-0.467957	Q99733;A0A2U9QGI0;B4DS05;B7ZB83;B7ZAK9;A0A024RCC9;C9JZI7;B7ZAC7;C9J6D1;A8MXH2;E9PKT8;E9PNJ7;E9PS34;E9PJJ2;E9PNW0;E9PP22;E9PKI2;C9J1B1;H0YCI4	Q99733;A0A2U9QGI0;B4DS05;B7ZB83;B7ZAK9;A0A024RCC9;C9JZI7;B7ZAC7;C9J6D1;A8MXH2;E9PKT8;E9PNJ7;E9PS34;E9PJJ2;E9PNW0	Nucleosome assembly protein 1-like 4	NAP1L4	444	2	5	7	6	6	24.8	22.1	22.1	42.823	0	60.453	2705300000	25	0.236336	0.619291	-0.467957	-1.47636	27.8031	27.1211	27.9015	27.1264	27.1548
0.289965	-0.288349	A0A024R0R9;P54920;M0R0Y2;M0R2M1;M0R213;M0R058;M0R0I4;M0QZM9;M0QZN5;M0R031;M0R027;A0A024R0V6;B4DGP9;B4DIV0;A0A087WZQ7;Q9H115	A0A024R0R9;P54920;M0R0Y2;M0R2M1	Alpha-soluble NSF attachment protein	NAPA	75	2	5	8	8	8	32.5	32.5	32.5	33.232	0	37.828	3035200000	32	0.512902	0.803377	-0.288349	-0.74009	27.4583	27.4433	27.8263	27.7632	26.812
0.513369	-1.30372	P49321;Q53H03;B4DS57;Q5T626;Q6PJY7;Q5T624;H0YDS9;Q9P1N1;E9PRH9;H0YF33;O95138;E9PPR5;E9PPQ8;E9PI86;E9PNB5	P49321;Q53H03;B4DS57;Q5T626;Q6PJY7;Q5T624	Nuclear autoantigenic sperm protein	NASP	2261	2	5	12	12	12	21.1	21.1	21.1	85.237	0	61.204	2176900000	22	0.306642	0.667552	-1.30372	-1.22912	27.7814	25.8007	28.4675	26.3741	25.7182
0.716283	-0.631349	Q9H0A0	Q9H0A0	N-acetyltransferase 10	NAT10	2790	2	5	7	7	7	9.4	9.4	9.4	115.73	0	14.727	935710000	14	0.192184	0.593011	-0.631349	-1.67675	26.5419	26.5668	26.4133	26.3744	25.3776
0.758417	0.439567	Q6PIU2;A0A0A0MTJ9;H7C046	Q6PIU2;A0A0A0MTJ9;H7C046	Neutral cholesterol ester hydrolase 1	NCEH1	604	2	5	8	8	8	23.5	23.5	23.5	45.807	0	22.881	5059700000	39	0.174415	0.599532	0.439567	1.77257	28.0992	28.1366	27.8683	28.175	28.7735
0.130747	0.0741205	P19338;H7BY16;A0A7I2V3F3;A0A7I2V428;C9JLB1;A0A7I2V5M5;A0A7I2V2U7;A0A7I2V699;B3KTP9;A0A7I2V349;A0A7I2V506;Q9BQ02;B3KM80;Q6ZS99;A0A7I2V2S8;REV__Q9BQ02;REV__B3KTP9;REV__A0A7I2V5M5;REV__Q6ZS99;REV__A0A7I2V428;REV__A0A7I2V506;REV__A0A7I2V349;REV__C9JLB1;REV__A0A7I2V3F3;REV__B3KM80;REV__P19338;REV__H7BY16;REV__A0A7I2V2U7	P19338;H7BY16;A0A7I2V3F3;A0A7I2V428;C9JLB1;A0A7I2V5M5;A0A7I2V2U7;A0A7I2V699;B3KTP9;A0A7I2V349;A0A7I2V506;Q9BQ02;B3KM80;Q6ZS99;A0A7I2V2S8	Nucleolin	NCL	1062	2	5	46	46	46	51.8	51.8	51.8	76.613	0	217.65	114710000000	289	0.740036	0.907118	0.0741205	0.363946	30.9351	30.8791	30.8421	30.6904	31.2288
0.142048	-0.190895	B4DJN0;B4DR82;Q92542;Q5T205;H0Y6T7;H0Y3Z4;Q5T209	B4DJN0;B4DR82;Q92542;Q5T205;H0Y6T7;H0Y3Z4	Nicastrin	NCSTN	1536	2	5	4	4	4	12.4	12.4	12.4	50.288	0	15.283	1748500000	22	0.721028	0.900242	-0.190895	-0.392328	26.3019	26.8417	26.4932	26.9474	25.7621
0.16847	0.440049	Q92597;Q597H1;B3KU62;Q8N959;Q53EU7;A0A7I2ST14;A0A024R9I3;B7Z5Z7;E7ESM1;B7Z4H0;B7Z505;B3KWB2;E5RJY1;C7SRP7;E5RIM2;E5RIV1;A0A6Q8PHF2;E5RK17;C7SRP8;A0A6Q8PGD3;E5RIR1;E5RH82;E5RI76;A0A6Q8PF16;A0A6Q8PHI0;E5RJ98;A0A6Q8PF71;E5RGM5	Q92597;Q597H1;B3KU62;Q8N959;Q53EU7;A0A7I2ST14;A0A024R9I3;B7Z5Z7;E7ESM1;B7Z4H0;B7Z505;B3KWB2;E5RJY1	Protein NDRG1	NDRG1	1486	2	5	5	5	5	21.8	21.8	21.8	42.835	0	26.162	2189100000	22	0.67847	0.895387	0.440049	0.457409	27.4744	25.2788	27.5057	27.0039	27.3821
0.215573	0.719539	O95299;E7ESZ7;A0A087WXC5;A0A7I2V594;Q7Z518;A0A7I2YQU0;A0A7I2V2X3;A0A7I2V4N8;A0A7I2V2N6;H7C2X4;H7C1Y7;A0A7I2V5B2;A0A7I2V5U7;A8K413;A0A7I2V419;A0A7I2V458;A0A7I2V2W9;Q53SW4;A0A7I2V327;A0A7I2V438;A0A7I2V5L0;A0A7I2V3H5;C9J6X0;H7C2W5;Q59FM0;A0A7I2V2F6;A0A7I2V3D4;A0A7I2V2I6;Q8N1B9;A0A7I2V2J5;Q53QE8	O95299;E7ESZ7;A0A087WXC5;A0A7I2V594;Q7Z518;A0A7I2YQU0;A0A7I2V2X3;A0A7I2V4N8;A0A7I2V2N6;H7C2X4;H7C1Y7;A0A7I2V5B2;A0A7I2V5U7;A8K413;A0A7I2V419;A0A7I2V458;A0A7I2V2W9;Q53SW4;A0A7I2V327;A0A7I2V438;A0A7I2V5L0;A0A7I2V3H5	NADH dehydrogenase [ubiquinone] 1 alpha subcomplex subunit 10, mitochondrial	NDUFA10	540	2	5	7	7	7	29	29	29	40.75	0	33.257	2060900000	16	0.608733	0.850147	0.719539	0.569726	27.6427	27.6453	24.7428	27.6525	27.1404
0.272521	0.215028	Q53HG1;Q9UI09;A0A804HJF8;A0A804HK60;F8VRD8;A0A804HHX9;H0YID5;F8VXI1;H0YIT1	Q53HG1;Q9UI09;A0A804HJF8;A0A804HK60;F8VRD8;A0A804HHX9;H0YID5	NADH dehydrogenase [ubiquinone] 1 alpha subcomplex subunit 12	NDUFA12	2520	2	5	5	5	5	39.7	39.7	39.7	17.214	0	28.584	2629800000	27	0.533923	0.809158	0.215028	0.700744	27.2761	27.5446	26.7498	27.3275	27.4829
0.227034	-0.460796	Q9P0J0;U3KQP3;B4DEZ3;K7EJE1;E7ENQ6;B4DQP1	Q9P0J0;U3KQP3;B4DEZ3;K7EJE1;E7ENQ6;B4DQP1	NADH dehydrogenase [ubiquinone] 1 alpha subcomplex subunit 13	NDUFA13	2857	2	5	5	5	5	31.9	31.9	31.9	16.698	0	33.083	3999600000	32	0.592879	0.840694	-0.460796	-0.596459	28.2262	28.1871	28.1744	28.7712	26.699
0.265092	0.606375	O43678	O43678	NADH dehydrogenase [ubiquinone] 1 alpha subcomplex subunit 2	NDUFA2	2019	2	5	5	5	5	49.5	49.5	49.5	10.921	0	40.704	2176300000	23	0.543135	0.811806	0.606375	0.683888	25.3029	27.6477	26.8241	27.2042	27.1916
0.0789195	-0.11398	A0A024R9Z0;O00483	A0A024R9Z0;O00483	Cytochrome c oxidase subunit NDUFA4	NDUFA4	365	2	5	3	3	3	37	37	37	9.3697	0	8.1903	2776200000	19	0.833836	0.941177	-0.11398	-0.228657	27.8792	27.8515	27.8854	28.4266	27.0895
0.125736	-0.115932	A0A024R745;Q16718;A0A7I2V2W4;A0A087X1G1;A0A7I2V3L8;H7BYD0;F8WAS3;C9IZN5;A0A024R772;A0A087WXR5;A0A024R736	A0A024R745;Q16718;A0A7I2V2W4;A0A087X1G1;A0A7I2V3L8;H7BYD0;F8WAS3;C9IZN5	NADH dehydrogenase [ubiquinone] 1 alpha subcomplex subunit 5	NDUFA5	264	2	5	7	7	7	66.4	66.4	66.4	13.459	0	128.77	11225000000	55	0.748625	0.91544	-0.115932	-0.351245	29.0224	29.171	28.9651	29.3668	28.507
0.16031	0.486595	R4GN43;A0A2Y9D025;P56556	R4GN43;A0A2Y9D025;P56556	NADH dehydrogenase [ubiquinone] 1 alpha subcomplex subunit 6	NDUFA6	888	2	5	2	2	2	26.8	26.8	26.8	8.5099	0	10.728	1337500000	15	0.691337	0.897293	0.486595	0.43749	24.756	27.3298	26.9519	27.3758	26.2892
0.00610586	-0.00724347	Q6FG42;Q32Q14;O95182;Q6IB89;M0R0N0;M0R1K9	Q6FG42;Q32Q14;O95182;Q6IB89;M0R0N0	NADH dehydrogenase [ubiquinone] 1 alpha subcomplex subunit 7	NDUFA7	2073	2	5	9	9	9	73.7	73.7	73.7	13.18	0	20.029	3511200000	36	0.986039	0.992628	-0.00724347	-0.0189932	27.9336	28.8159	27.9286	28.1899	28.2477
0.181092	-0.138845	P51970;B7Z768	P51970;B7Z768	NADH dehydrogenase [ubiquinone] 1 alpha subcomplex subunit 8	NDUFA8	2280	2	5	8	8	8	60.5	60.5	60.5	20.105	0	72.536	14979000000	75	0.659034	0.881992	-0.138845	-0.487933	28.9324	29.3696	29.1281	29.3172	28.6918
0.162301	-0.45631	Q9BTT5;Q16795;A8K4V2;A0A3B3ISG8;F5GY40;F5H0J3	Q9BTT5;Q16795;A8K4V2;A0A3B3ISG8	NADH dehydrogenase [ubiquinone] 1 alpha subcomplex subunit 9, mitochondrial	NDUFA9	2490	2	5	7	7	7	25.7	25.7	25.7	38.441	0	17.803	2901600000	27	0.688175	0.897208	-0.45631	-0.442364	27.1094	27.7023	27.3702	28.2893	25.586
0.506059	-0.196614	A0A0S2Z5U1;Q8N183;A0A0S2Z5U2;A0A7I2YQX2;A0A0S2Z5T4;H0YA50;D6RA56;A0PJB9;A0A7I2V3X5;A0A7I2V4Z7	A0A0S2Z5U1;Q8N183;A0A0S2Z5U2	Mimitin, mitochondrial	NDUFAF2	728	2	5	11	11	11	59.2	59.2	59.2	19.856	0	62.924	5452500000	40	0.311846	0.66883	-0.196614	-1.21325	28.0376	28.2405	27.9212	28.0153	27.7244
1.004	0.376272	A8K761;O96000;H3BPJ9;H3BV16;Q96RX5	A8K761;O96000;H3BPJ9;H3BV16	NADH dehydrogenase [ubiquinone] 1 beta subcomplex subunit 10	NDUFB10	1308	2	5	8	8	8	56.4	56.4	56.4	20.776	0	53.846	7783700000	48	0.0990827	0.598457	0.376272	2.36353	28.4798	28.4934	28.211	28.6287	28.9134
0.23781	1.04026	A0A8I5KTD1;A0A8J8YU24;A0A8I5KQF7;Q7Z4X2;Q9NX14;A0A8I5KTJ9	A0A8I5KTD1;A0A8J8YU24;A0A8I5KQF7;Q7Z4X2;Q9NX14;A0A8I5KTJ9	NADH dehydrogenase [ubiquinone] 1 beta subcomplex subunit 11, mitochondrial	NDUFB11	1138	2	5	2	2	2	34	34	34	10.479	0	3.8078	3933000000	11	0.57835	0.835576	1.04026	0.621412	29.084	25.2549	29.1956	28.7836	28.9866
0.00727608	0.00485643	O95168;F2Z3P9;C9JXQ9	O95168;F2Z3P9;C9JXQ9	NADH dehydrogenase [ubiquinone] 1 beta subcomplex subunit 4	NDUFB4	2072	2	5	4	4	4	36.4	36.4	36.4	15.208	0	43.19	3520000000	29	0.983386	0.99093	0.00485643	0.0226037	27.3605	27.3738	27.477	27.1275	27.6897
0.356146	-0.946056	A0A087WZX2;O95139	A0A087WZX2;O95139	NADH dehydrogenase [ubiquinone] 1 beta subcomplex subunit 6	NDUFB6	552	2	5	3	3	3	37.1	37.1	37.1	11.716	0	7.225	4838200000	21	0.440407	0.778933	-0.946056	-0.887012	28.2568	29.6336	28.3799	29.022	26.5995
0.0985684	-0.210125	P17568;M0R3B8	P17568	NADH dehydrogenase [ubiquinone] 1 beta subcomplex subunit 7	NDUFB7	2161	2	5	4	4	4	40.1	40.1	40.1	16.402	0	2.3539	1118600000	14	0.796951	0.932494	-0.210125	-0.281036	26.633	26.8965	25.7033	26.9839	25.4177
0.570055	0.218837	Q9Y6M9;A0A3B3IT57;A0A7I2V620;E9PH64;B7Z7N1;E7EWZ0;E9PF49;Q5JVG7;Q9UQS5;A0A7I2YQN0	Q9Y6M9;A0A3B3IT57;A0A7I2V620;E9PH64;B7Z7N1;E7EWZ0;E9PF49	NADH dehydrogenase [ubiquinone] 1 beta subcomplex subunit 9	NDUFB9	2925	2	5	7	7	7	44.1	44.1	44.1	21.831	0	22.347	4030600000	30	0.269119	0.642255	0.218837	1.35253	28.13	28.3513	27.9213	28.3829	28.3231
0.0401867	-0.0615873	E5KRK5;P28331;A0A291FIZ5;B4DJ81;Q9P1A0;C9JPQ5;F8WDL5	E5KRK5;P28331;A0A291FIZ5;B4DJ81	NADH-ubiquinone oxidoreductase 75 kDa subunit, mitochondrial	NDUFS1	1770	2	5	23	23	23	46.1	46.1	46.1	79.467	0	110.76	12471000000	104	0.911619	0.971273	-0.0615873	-0.120618	27.8204	28.1549	27.5203	28.3773	27.1633
0.961755	0.352504	O75489;Q9UF24;Q53FM7;E9PS48;G3V194	O75489;Q9UF24;Q53FM7	NADH dehydrogenase [ubiquinone] iron-sulfur protein 3, mitochondrial	NDUFS3	2054	2	5	10	10	10	43.2	43.2	43.2	30.241	0	76.251	8048800000	73	0.109206	0.603843	0.352504	2.25723	27.7434	28.0175	27.6065	28.1325	28.1508
0.691156	-2.24276	O43181;A0A0S2Z433;H0Y9M8	O43181;A0A0S2Z433;H0Y9M8	NADH dehydrogenase [ubiquinone] iron-sulfur protein 4, mitochondrial	NDUFS4	684	2	5	3	3	3	20.6	20.6	20.6	20.108	0	7.8863	5781700000	18	0.203631	0.601536	-2.24276	-1.6202	29.6191	29.0187	29.3383	28.9153	25.2499
0.430874	-0.577717	Q6IBA0;O43920	Q6IBA0;O43920	NADH dehydrogenase [ubiquinone] iron-sulfur protein 5	NDUFS5	2026	2	5	6	6	6	57.5	57.5	57.5	12.517	0	25.447	3802700000	24	0.370788	0.714414	-0.577717	-1.05013	27.8926	28.1399	27.9058	28.1266	26.6768
0.0678186	-0.0513032	O75380;Q6IBC4;D6RBT3	O75380;Q6IBC4;D6RBT3	NADH dehydrogenase [ubiquinone] iron-sulfur protein 6, mitochondrial	NDUFS6	2048	2	5	7	7	7	41.9	41.9	41.9	13.711	0	39.192	5862600000	36	0.855424	0.954809	-0.0513032	-0.198389	28.4755	28.6204	28.1139	28.5807	28.1233
0.174242	0.182214	A0A024R5K3;E9PPW7;O00217;E9PN51;F8W9K7;E9PKH6;Q53G17;B4DYI3;H0YDT4	A0A024R5K3;E9PPW7;O00217;E9PN51;F8W9K7;E9PKH6;Q53G17;B4DYI3	NADH dehydrogenase [ubiquinone] iron-sulfur protein 8, mitochondrial	NDUFS8	218	2	5	5	5	5	32	32	32	19.213	0	19.553	1976600000	17	0.669512	0.887513	0.182214	0.471409	27.479	27.9839	26.9573	27.5821	27.7291
0.178602	-0.181982	G3V0I5;Q53G70;E5KNH5;P49821;B4DUN7;Q96ID4;B4DE93;E9PQP1;E9PMX3;E9PPR0;E9PPS5;H0YD04;H0YE81;E9PPD6;E9PJL9;E9PLC6	G3V0I5;Q53G70;E5KNH5;P49821;B4DUN7;Q96ID4;B4DE93	NADH dehydrogenase [ubiquinone] flavoprotein 1, mitochondrial	NDUFV1	1769	2	5	15	15	15	44.6	44.6	44.6	50.054	0	59.51	7039100000	66	0.662823	0.88139	-0.181982	-0.481939	28.3491	28.4634	27.9373	28.4923	27.6436
0.269626	-0.308025	Q9UEH5;Q6IPW4;Q6IB76;E7EPT4;P19404;A8K750	Q9UEH5;Q6IPW4;Q6IB76;E7EPT4;P19404;A8K750	NADH dehydrogenase [ubiquinone] flavoprotein 2, mitochondrial	NDUFV2	1783	2	5	7	7	7	38.1	38.1	38.1	25.43	0	52.247	5351100000	40	0.537495	0.812122	-0.308025	-0.694182	28.6016	29.0752	28.4905	28.9224	27.9065
0.170845	0.276622	E9PIF4;Q5JQI0;A8K4K1;A0A1U9X836;Q99519;Q6IBT5;Q6Q4G9	E9PIF4;Q5JQI0;A8K4K1;A0A1U9X836;Q99519;Q6IBT5	Sialidase-1	NEU1	832	2	5	3	3	3	14.6	14.6	14.6	29	0	9.251	744630000	9	0.674769	0.892497	0.276622	0.463178	25.6025	27.183	26.6168	26.7162	26.7719
0.136685	-0.37618	Q6FI30;B7Z4T6;A0A286YEX4;P08651	Q6FI30;B7Z4T6;A0A286YEX4;P08651	Nuclear factor 1;Nuclear factor 1 C-type	NFIC	2580	2	5	7	7	6	20	20	16.8	54.653	0	38.977	1344900000	18	0.729986	0.902469	-0.37618	-0.378904	25.4107	27.2745	26.6422	27.0022	25.1305
0.121626	-0.0759083	Q9UMS0;C9J8Q1;F8W9P7;H7C537	Q9UMS0	NFU1 iron-sulfur cluster scaffold homolog, mitochondrial	NFU1	2884	2	5	5	5	5	26.4	26.4	26.4	28.462	0	14.232	1525800000	17	0.755742	0.921694	-0.0759083	-0.340775	26.6714	27.2023	26.7631	26.8968	26.7093
0.251724	-0.653467	D6RC52;D6RCB9;Q9NX24;J3QSY4;H0YC83	D6RC52;D6RCB9;Q9NX24;J3QSY4	H/ACA ribonucleoprotein complex subunit 2	NHP2	1753	2	5	5	5	5	55.3	55.3	55.3	15.017	0	38.777	1721200000	17	0.560113	0.830378	-0.653467	-0.653395	27.4588	27.3928	25.2619	26.5394	25.5627
0.425973	-0.251124	Q6FHM6;P55769;B1AHD1;A0A3B3IUA2;A0A3B3IRU2;A0A3B3ISH1	Q6FHM6;P55769;B1AHD1;A0A3B3IUA2	NHP2-like protein 1;NHP2-like protein 1, N-terminally processed	NHP2L1	2300	2	5	7	7	7	44.5	44.5	44.5	14.173	0	62.268	9535200000	43	0.374996	0.716628	-0.251124	-1.03948	28.8529	29.3311	28.9563	28.5913	29
0.20993	-0.0959511	Q9BYG3;C9J808;H7BZL0;C9J6C5;B4DSM4	Q9BYG3;C9J808;H7BZL0;C9J6C5	MKI67 FHA domain-interacting nucleolar phosphoprotein	NIFK	2778	2	5	8	8	8	29.4	29.4	29.4	34.222	0	87.054	3379200000	47	0.616695	0.850779	-0.0959511	-0.556485	27.1889	27.3189	27.1209	26.9053	27.3219
0.195239	-0.796289	A0A384MTW7;P15531;E7ERL0;E5RHP0;C9K028	A0A384MTW7;P15531;E7ERL0	Nucleoside diphosphate kinase A	NME1	925	2	5	9	2	2	80.9	25	25	17.149	0	28.563	1863100000	10	0.637913	0.870324	-0.796289	-0.521756	28.3592	27.7001	24.7073	26.7621	25.4898
1.00233	-0.587273	Q32Q12;Q6FHN3;P22392;J3KPD9;O60361;F6XY72	Q32Q12;Q6FHN3;P22392;J3KPD9;O60361	Nucleoside diphosphate kinase;Nucleoside diphosphate kinase B;Putative nucleoside diphosphate kinase	NME1-NME2	2500	2	5	12	12	5	66.4	66.4	21.6	32.642	0	48.37	27826000000	86	0.099466	0.598422	-0.587273	-2.35927	30.5187	30.0625	30.6568	29.9471	29.7037
0.465581	0.326577	Q8WTT2;A8K905;B4DXL4	Q8WTT2;A8K905	Nucleolar complex protein 3 homolog	NOC3L	1321	2	5	7	7	7	13	13	13	92.547	0	25.31	771710000	18	0.342309	0.698063	0.326577	1.12545	25.7949	26.2276	25.7756	25.9656	26.553
0.63671	0.806683	B2RAU8;A0A0A0MRM9;Q14978;Q96J17;S4R349;S4R402;S4R341;S4R3C2	B2RAU8;A0A0A0MRM9;Q14978;Q96J17	Nucleolar and coiled-body phosphoprotein 1	NOLC1	590	2	5	9	9	9	13.9	13.9	13.9	73.603	0	13.636	5491300000	42	0.230829	0.611431	0.806683	1.49898	27.9091	28.1013	27.6939	28.0155	29.4007
0.490259	0.391196	Q15155;A0A0G2JN29;A0A0G2JP90;Q5JPE7;P69849;J3KN36;A0A7I2V6B0;A0A7I2V2Z5;A0A7I2V4T6;A0A7I2V3P4;A0A7I2V4D7;Q1LZN2;Q9H049;A0A7I2V686;A0A087WTD5;A0A7I2V2V8;H3BUC9;H3BPS9	Q15155;A0A0G2JN29;A0A0G2JP90;Q5JPE7;P69849;J3KN36;A0A7I2V6B0;A0A7I2V2Z5;A0A7I2V4T6;A0A7I2V3P4;A0A7I2V4D7;Q1LZN2	Nodal modulator 1;Nodal modulator 2;Nodal modulator 3	NOMO1	647	2	5	9	9	9	9.1	9.1	9.1	134.32	0	26.916	2344900000	34	0.323401	0.671151	0.391196	1.17897	26.6273	27.2709	26.5408	27.0066	27.4018
1.04326	0.190847	Q15233;A0A7I2V535;A0A7I2V5Y7;A0A0S2Z4Z9;A8K525;A0A7I2V4J2;A0A7I2V4K9;A0A7P0MRW0;A0A7I2V464;A0A7I2V4N2;H7C367;C9JYS8;C9IZL7;A0A0S2Z4E7;C9J4X2;A0A7I2YQK8;A0A0U1RQF9	Q15233;A0A7I2V535;A0A7I2V5Y7;A0A0S2Z4Z9;A8K525;A0A7I2V4J2;A0A7I2V4K9;A0A7P0MRW0;A0A7I2V464;A0A7I2V4N2;H7C367	Non-POU domain-containing octamer-binding protein	NONO	710	2	5	24	23	21	55.8	54.1	51.2	54.231	0	227.13	58782000000	186	0.0905189	0.609422	0.190847	2.46433	30.1561	30.2344	30.3288	30.4882	30.3731
0.0151428	-0.0168136	Q9Y3C1;D6RIC3;A0A0C4DGU5;Q9P0T8;B4E098;D6RC60;A0A087WU10	Q9Y3C1;D6RIC3;A0A0C4DGU5;Q9P0T8	Nucleolar protein 16	NOP16	2901	2	5	9	9	9	47.2	47.2	47.2	21.188	0	24.828	1952900000	36	0.965733	0.989147	-0.0168136	-0.0466373	27.0173	26.8326	26.4414	26.3629	27.1309
0.152356	0.0852248	P46087;F5H5X6;F5GWB7;F5H709;F5H359;F5GYR3;F5H8G6	P46087	Probable 28S rRNA (cytosine(4447)-C(5))-methyltransferase	NOP2	2251	2	5	16	16	16	22.5	22.5	22.5	89.301	0	56.819	5369900000	61	0.704115	0.895234	0.0852248	0.417923	27.6946	27.7782	27.4927	27.5095	27.9713
0.517644	0.277846	O00567;A8K9K6;A0PJ92;A0A494C128;H0Y653;H0YDU4;Q9BSN3;Q5JXT2	O00567;A8K9K6;A0PJ92;A0A494C128	Nucleolar protein 56	NOP56	1989	2	5	18	18	18	41.9	41.9	41.9	66.049	0	115.79	8365300000	84	0.303638	0.666281	0.277846	1.23841	28.274	28.4857	28.7664	28.6145	28.9586
0.492029	-0.212372	B3KN82;Q9Y2X3;B4DUY3;H7BZ72;REV__B3KN82;REV__Q9Y2X3	B3KN82;Q9Y2X3	Nucleolar protein 58	NOP58	1453	2	5	14	14	14	31.1	31.1	31.1	52.288	0	114.55	6515500000	64	0.322085	0.675288	-0.212372	-1.18281	27.921	28.1681	28.3692	28.0277	27.8531
1.08556	0.251653	Q04721;Q6IQ50;D2WEZ3;Q96JU8;A0A494C1F1;B4DF04;A0A8I5KR58;A0A494C1U9;A0A096LNW5;P0DPK3;P0DPK4;A0A8I5KY86;Q9UFD5;A0A494C0A2;A0A087WY62;Q7Z3S9	Q04721;Q6IQ50	Neurogenic locus notch homolog protein 2;Notch 2 extracellular truncation;Notch 2 intracellular domain	NOTCH2	2398	2	5	8	8	8	4.9	4.9	4.9	265.4	0	50.101	814530000	17	0.082119	0.630219	0.251653	2.57523	25.5184	25.7462	25.5207	25.8549	25.8386
0.0590045	-0.0710983	A0A0A8JCD0;Q59GR1;A0A193DRS0;O15118;A0A0S2A5C8;B4DIP7;K7EQ23	A0A0A8JCD0;Q59GR1;A0A193DRS0;O15118;A0A0S2A5C8	Niemann-Pick C1 protein	NPC1	612	2	5	7	7	7	7.9	7.9	7.9	142.15	0	32.162	6160300000	40	0.872962	0.9604	-0.0710983	-0.173975	28.5834	28.4383	28.3726	28.9312	27.8561
0.00977152	0.0298389	G3V2V8;J3KMY5;Q53HV6;A0A024R6C0;H0YIZ1;G3V3E8;E7EMS2;B4DV10;G3V3D1;P61916;B2R4S5	G3V2V8;J3KMY5;Q53HV6;A0A024R6C0;H0YIZ1;G3V3E8;E7EMS2;B4DV10;G3V3D1;P61916;B2R4S5	Epididymal secretory protein E1	NPC2	242	2	5	4	4	4	46.7	46.7	46.7	13.078	0	17.163	745470000	9	0.977751	0.990982	0.0298389	0.0302719	26.7123	26.4009	25.0782	27.0916	25.0956
0.238787	-0.128294	B7Z1H4;B7Z4B2;A0A7I2V389;E9PLK3;B7Z899;A0A7I2V3W8;P55786;B7Z1V9;B3KU93;A0A7I2V5D4;H0YDG0;B3KTP2	B7Z1H4;B7Z4B2;A0A7I2V389;E9PLK3;B7Z899;A0A7I2V3W8;P55786;B7Z1V9;B3KU93	Puromycin-sensitive aminopeptidase	NPEPPS	1059	2	5	4	4	4	11.6	11.6	11.6	68.055	0	18.931	491700000	11	0.57705	0.836309	-0.128294	-0.623666	26.2809	25.815	26.2674	26.0695	25.9161
0.93929	-0.201748	P06748;A0A7I2V5S2;A0A0S2Z491;A0A140VJQ2;A0A7I2YQC0;A4ZU86;A0A0S2Z4G7;Q9BTI9;E5RI98;A0A7I2V5J8;A0A7I2V2X9;A0A7I2V3U2;A0A7I2V433;A0A7I2V4G8;V9HVU7;A0A024RAP1;A0A7I2V3G5;A0A7I2V579;A0A024R3V9;E5RGW4	P06748;A0A7I2V5S2;A0A0S2Z491;A0A140VJQ2;A0A7I2YQC0;A4ZU86;A0A0S2Z4G7;Q9BTI9;E5RI98;A0A7I2V5J8	Nucleophosmin	NPM1	687	2	5	28	28	10	77.2	77.2	32.3	32.575	0	321.59	257860000000	283	0.115003	0.61339	-0.201748	-2.20157	32.9617	32.8735	32.9274	32.8337	32.6045
0.0144157	-0.0185111	B4DLR8;P15559;Q3B792;Q53G81;H3BNV2;H3BRK3;B4DQP5	B4DLR8;P15559;Q3B792;Q53G81;H3BNV2;H3BRK3	NAD(P)H dehydrogenase [quinone] 1	NQO1	1547	2	5	12	12	12	53.5	53.5	53.5	22.793	0	104.43	21326000000	74	0.967351	0.989146	-0.0185111	-0.0444329	30.2207	29.3468	30.0453	29.5382	30.1666
0.608377	1.31035	B4DGR3;I3L0N3;B7Z5J7;A0A384MTI6;P46459;B7Z9U2;B4DH19;B4DSK5;Q96D47;D3DXJ4;I3L2G1;I3L338;I3L4Q9;I3L0L3;K7EQD6	B4DGR3;I3L0N3;B7Z5J7;A0A384MTI6;P46459;B7Z9U2;B4DH19;B4DSK5;Q96D47;D3DXJ4	Vesicle-fusing ATPase	NSF	918	2	5	11	11	11	20.9	20.9	20.9	77.876	0	52.586	1793000000	23	0.24639	0.632378	1.31035	1.43651	25.2304	25.1649	27.3085	27.1048	27.3185
0.50328	-0.797971	A8K7Q1;Q02818;B4DZX0;Q53GX6;H7BZI1;C9JKZ2;Q96BA4;B3KUR6;C9JBD3;C9J3C1	A8K7Q1;Q02818;B4DZX0;Q53GX6;H7BZI1;C9JKZ2	Nucleobindin-1	NUCB1	1313	2	5	18	18	16	46.6	46.6	44.9	53.883	0	77.137	11415000000	91	0.313848	0.669901	-0.797971	-1.20722	28.2952	28.8099	27.7099	28.1691	26.7783
0.0457848	-0.0318213	P80303;E9PKG6;Q2L696;E9PLR0;E9PLE9;A0A2R8Y6G7;H0YD18;H0YEG8;E9PJP3;A7LNF5;A0A097EV82;E9PM22	P80303;E9PKG6;Q2L696;E9PLR0;E9PLE9;A0A2R8Y6G7	Nucleobindin-2;Nesfatin-1	NUCB2	2368	2	5	16	14	14	38.3	36.4	36.4	50.222	0	105.6	16455000000	94	0.899944	0.966245	-0.0318213	-0.136676	28.9647	29.2325	28.6826	28.78	29.0763
0.752986	-1.88625	Q9H1E3;B4DTY3;Q6IA16;Q8WYF8	Q9H1E3;B4DTY3;Q6IA16	Nuclear ubiquitous casein and cyclin-dependent kinase substrate 1	NUCKS1	2793	2	5	9	9	9	32.9	32.9	32.9	27.296	0	92.058	2602900000	23	0.176609	0.592072	-1.88625	-1.76015	28.0523	25.8272	28.1067	24.8297	26.0552
0.46582	-1.59031	Q9Y266;A0A0A0MSS4;A0A0A0MSU9;Q9H2R7	Q9Y266;A0A0A0MSS4;A0A0A0MSU9;Q9H2R7	Nuclear migration protein nudC	NUDC	2893	2	5	6	6	6	19.3	19.3	19.3	38.242	0	23.324	1633400000	11	0.342121	0.698833	-1.59031	-1.12597	27.9965	24.8775	28.1649	25.8271	25.0183
0.184628	-0.617201	B2R6U8;A0A024R6W2;O43809;H3BND3;Q5HYH5;H3BV41	B2R6U8;A0A024R6W2;O43809;H3BND3	Cleavage and polyadenylation specificity factor subunit 5	NUDT21	256	2	5	5	5	5	18.9	18.9	18.9	26.215	0	10.13	2607500000	26	0.65369	0.877505	-0.617201	-0.496425	27.5328	25.5433	27.8583	25.2601	27.4618
1.22836	-0.370189	Q7Z417	Q7Z417	Nuclear fragile X mental retardation-interacting protein 2	NUFIP2	2620	2	5	5	5	5	10.5	10.5	10.5	76.12	0	17.191	483710000	18	0.0591071	0.608702	-0.370189	-2.96918	25.8312	25.9625	26.0513	25.7035	25.4528
0.195543	-0.142035	Q14980;Q4LE64;A0A024R5M9;Q59HB8;Q7Z757;A0A024R5G4;H0YFY6;Q96HN5;F5H4J1;A8K394;Q3SYK8;F5H6Y5;Q9UNL7;K4DIE0;Q9UPG3;Q86XH4;F5H763;F5H0Z7;F5H3L6;F5H2F3;G1UI36;F5GZW1;F5H1L0;F8W6T3;F5H073;F5H068;F5GWK2	Q14980;Q4LE64;A0A024R5M9;Q59HB8;Q7Z757;A0A024R5G4;H0YFY6;Q96HN5	Nuclear mitotic apparatus protein 1	NUMA1	2465	2	5	64	64	64	39.4	39.4	39.4	238.26	0	323.31	33005000000	303	0.637466	0.870747	-0.142035	-0.52248	28.5294	28.973	28.677	28.2981	28.8708
0.461487	-0.414149	A0A024QZW7;P49790	A0A024QZW7;P49790	Nuclear pore complex protein Nup153	NUP153	50	2	5	24	24	24	25.4	25.4	25.4	153.97	0	139.27	5114200000	76	0.345552	0.704	-0.414149	-1.11657	26.7757	27.4229	27.4108	27.1215	26.4565
0.0633835	-0.229392	E9PF10;A0A024R071;O75694;B4DLT2;B3KMK3;D6RA13	E9PF10;A0A024R071;O75694;B4DLT2;B3KMK3	Nuclear pore complex protein Nup155	NUP155	60	2	5	4	4	4	4.7	4.7	4.7	148.09	0	43.824	1762700000	23	0.864205	0.959371	-0.229392	-0.186148	27.2077	27.2043	24.7744	27.0394	25.2928
0.0589003	-0.091575	A0A494C1F2;A0A024R8B6;P35658;Q7Z3C4;H0Y837;B4DZN4;E9PKD2;B7ZAV2;B4DYZ6;H0YF36;B7ZAX0;A0A494C104;A0A494BZU9	A0A494C1F2;A0A024R8B6;P35658;Q7Z3C4	Nuclear pore complex protein Nup214	NUP214	318	2	5	14	14	14	11.6	11.6	11.6	212.48	0	59.93	1920100000	24	0.873172	0.959587	-0.091575	-0.173685	26.1232	26.0892	24.8929	25.707	25.5134
0.290193	0.248957	Q8NFH5;A8K3Z5;F8WCF5;F8WEL4;A8K0N6;C9IYQ7;C9JIY9;C9JWU7	Q8NFH5;A8K3Z5;F8WCF5;F8WEL4;A8K0N6;C9IYQ7	Nucleoporin NUP53	NUP35	2662	2	5	7	7	7	38.7	38.7	38.7	34.773	0	74.741	4411400000	35	0.512634	0.804229	0.248957	0.740601	27.4921	28.2468	27.7183	27.837	28.2991
0.0709379	-0.0258608	P04181;A0A140VJQ4;Q59HE2	P04181;A0A140VJQ4;Q59HE2	Ornithine aminotransferase, mitochondrial;Ornithine aminotransferase, hepatic form;Ornithine aminotransferase, renal form	OAT	770	2	5	12	12	12	46.7	46.7	46.7	48.534	0	96.012	9158200000	76	0.849302	0.950826	-0.0258608	-0.206947	28.2542	28.4897	28.2597	28.4089	28.2084
0.28328	0.20502	Q9NX40;A0A024R9U3;D6RBN5;D6RDK6;D6RIT9;D6RG39;D6RIV2;D6R9T5;B4DND1;D6RDK1;D6RI08;D6R918;D6RC55;D6RA54;D6RDI5;D6RBC5;D6RF07	Q9NX40;A0A024R9U3;D6RBN5;D6RDK6;D6RIT9;D6RG39	OCIA domain-containing protein 1	OCIAD1	361	2	5	9	9	9	34.7	34.7	34.7	27.626	0	19.557	5991400000	44	0.520858	0.802781	0.20502	0.725048	28.2059	28.7082	28.2047	28.8221	28.3338
0.188236	-0.1302	B4DF00;E9PDF2;E9PCR7;Q02218;B4E3E9;E9PFG7;B4DK55;B4DZ95;B4DH65;A2VCT2;A2VCT3;A0A140VJQ5;C9J4G7;Q9ULD0	B4DF00;E9PDF2;E9PCR7;Q02218;B4E3E9;E9PFG7;B4DK55;B4DZ95;B4DH65	2-oxoglutarate dehydrogenase, mitochondrial	OGDH	1519	2	5	20	20	20	26.5	26.5	26.5	110.53	0	58.25	7298700000	76	0.648282	0.87389	-0.1302	-0.505062	27.6966	28.0604	27.651	27.9357	27.4092
0.268529	0.282315	O60313;A0A2R8Y3X5;E5KLM1;E5KLJ9;E5KLM0;E5KLM2;E5KLK0;E5KLL9;A0A2R8YE78;A0A2R8YDM2;C9JMB8;A0A2R8YFD1;A0A2R8YGE5;A0A2R8Y4G4;A0A2R8YD53;A0A2R8YE54;A0A2R8Y4Q3;Q6PEK6	O60313;A0A2R8Y3X5;E5KLM1;E5KLJ9;E5KLM0;E5KLM2;E5KLK0;E5KLL9;A0A2R8YE78;A0A2R8YDM2;C9JMB8;A0A2R8YFD1;A0A2R8YGE5	Dynamin-like 120 kDa protein, mitochondrial;Dynamin-like 120 kDa protein, form S1	OPA1	862	2	5	13	13	13	17	17	17	111.63	0	65.46	4740300000	58	0.538854	0.813689	0.282315	0.691693	27.5152	28.2026	27.23	28.1549	27.7082
0.786145	0.407468	A0A024RBB8;Q5HYM3;Q9BZF1;Q96E43;F8VUA7;F8VQX7;Q641R2;Q96N80	A0A024RBB8;Q5HYM3;Q9BZF1;Q96E43;F8VUA7;F8VQX7;Q641R2	Oxysterol-binding protein;Oxysterol-binding protein-related protein 8	OSBPL8	411	2	5	4	4	4	5.7	5.7	5.7	101.19	0	10.532	863550000	15	0.163627	0.589838	0.407468	1.83638	25.8846	26.4628	26.1791	26.654	26.5119
0.5134	0.201964	Q6IAV5;A0A024R040;P55809;E9PDW2;B7Z609;A1E286	Q6IAV5;A0A024R040;P55809;E9PDW2;B7Z609	Succinyl-CoA:3-ketoacid-coenzyme A transferase;Succinyl-CoA:3-ketoacid coenzyme A transferase 1, mitochondrial	OXCT	56	2	5	10	10	10	28.8	28.8	28.8	56.191	0	49.211	3274000000	39	0.306619	0.668759	0.201964	1.22919	26.9257	27.3445	27.0241	27.2749	27.3253
0.367349	-0.106686	Q5VSQ6	Q5VSQ6		P4HA1	2564	2	5	13	13	1	30	30	1.3	60.966	0	71.785	5622900000	47	0.429191	0.768462	-0.106686	-0.911604	27.8803	27.8416	27.6995	27.5756	27.8253
1.05994	0.117007	Q05DA4;O15460;Q5HYD8;E7ENX0;E7EPI9;C9JN43;C9JIG4;C9JCP0;C9JX45;A8MXE0;E7ERI1	Q05DA4;O15460;Q5HYD8	Prolyl 4-hydroxylase subunit alpha-2	P4HA2	2007	2	5	14	14	14	38.3	38.3	38.3	57.377	0	79.378	8389100000	67	0.0871094	0.622701	0.117007	2.50776	28.0006	28.1255	28.0702	28.1842	28.1807
0.107623	0.0517009	P07237;A0A7P0TA35;A0A7P0TB26;A0A024R8S5;A0A7P0TA71;I3L4M2;A0A7P0T8J3;A0A7P0T8X1;A0A7P0TA97;I3L3P5;I3L0S0;B4DUA5;A0A7P0T8C0;A0A7P0T9K9;B4DNL5;A0A7P0T9U6;H7BZ94;B4DLN6;H0Y3Z3;A0A7P0T9D6;I3L514;Q96C96;B4DJS0;A0A7P0Z4S2;B3KTQ9;A0A7P0Z4J0;A0A7P0TAX9;I3NI03;A0A7P0T9S9;A0A7P0TBP8;A0A7P0Z476;I3L3U6;B4DNP9;I3L1Y5;A0A7P0T9E3;A0A7P0T940;A0A7P0Z4B2;A0A7P0TBA3;A0A7P0Z4F8	P07237;A0A7P0TA35;A0A7P0TB26;A0A024R8S5;A0A7P0TA71;I3L4M2;A0A7P0T8J3;A0A7P0T8X1;A0A7P0TA97;I3L3P5;I3L0S0;B4DUA5;A0A7P0T8C0;A0A7P0T9K9;B4DNL5;A0A7P0T9U6;H7BZ94;B4DLN6;H0Y3Z3;A0A7P0T9D6;I3L514;Q96C96	Protein disulfide-isomerase	P4HB	328	2	5	34	34	34	63.8	63.8	63.8	57.116	0	213.78	111900000000	264	0.780508	0.92737	0.0517009	0.304702	30.9124	31.1181	30.6974	30.8741	31.0479
0.190791	0.132145	A0A024RB85;Q9UQ80;A8K6Y1;Q6PIN5;Q05D08;F8VR77;F8W0A3;H0YIN7	A0A024RB85;Q9UQ80;A8K6Y1;Q6PIN5;Q05D08	Proliferation-associated protein 2G4	PA2G4	407	2	5	10	10	10	28.2	28.2	28.2	43.786	0	13.827	3508500000	32	0.644479	0.871587	0.132145	0.511165	27.7064	27.4269	27.7806	27.4777	28.0626
0.0557879	-0.0257003	P11940;H0YAR2;A0A024R9C1;A0A7I2V649;A0A7I2YQ88;E7EQV3;E7ERJ7;B4DZW4;A0A087WTT1;A0A7I2V4N4;B3KT93;B4DQX0;A0A7I2YQE4;A0A7I2YQ90;A0A024R9E2;Q3ZCS4;Q9H361;Q5VX58;Q2VIP3;H0YBN4;E5RJB9;Q4VXU2;H0YB75;E5RH24;A0A6Q8JFT6;E5RGH3;H0YAS6;H0YB86;H0YAP2;H0YAS7;H0YEQ8;A0A6Q8JFV4;A0A6I8PLA1;A0A6I8PS38;E5RHG7;H0YC10;E5RGC4;B4DM75;E5RFD8;Q96DU9;A0A7I2V3J9;H0Y6X6;L0R533;Q5JQF8;H0YAW6;H0YER0;A8K8J2;E5RJM8	P11940;H0YAR2;A0A024R9C1;A0A7I2V649;A0A7I2YQ88;E7EQV3;E7ERJ7;B4DZW4;A0A087WTT1;A0A7I2V4N4;B3KT93;B4DQX0;A0A7I2YQE4;A0A7I2YQ90;A0A024R9E2	Polyadenylate-binding protein 1;Polyadenylate-binding protein	PABPC1	344	2	5	27	27	18	53.8	53.8	36.5	70.67	0	135.73	27014000000	147	0.879452	0.960686	-0.0257003	-0.164977	29.2144	29.2391	29.5213	29.1784	29.4201
0.324898	0.157048	A0A7I2V4L7;B1ANR0;Q6IQ30;Q13310;A0A7I2V5W9;H0Y5F5;A0A7I2V598;A0A7I2V4V6;Q59GZ7;H0YEU6;Q53GL4;B1ANR1;Q15164;H0YCC8;Q147Y3;Q3B867	A0A7I2V4L7;B1ANR0;Q6IQ30;Q13310;A0A7I2V5W9;H0Y5F5;A0A7I2V598	Polyadenylate-binding protein;Polyadenylate-binding protein 4	PABPC4	1070	2	5	13	4	4	25.6	7.3	7.3	66.499	0	6.0153	1038600000	20	0.473262	0.788804	0.157048	0.81804	26.4926	26.4212	26.861	26.6455	26.8517
1.0621	0.339762	Q86U42;A0A7I2V383;B4DEH8;G3V4T2;H0YJH9	Q86U42;A0A7I2V383	Polyadenylate-binding protein 2	PABPN1	2632	2	5	5	5	5	30.1	30.1	30.1	32.749	0	30.946	4014500000	26	0.0866769	0.623769	0.339762	2.51341	28.5922	28.8227	28.7879	29.2061	28.942
0.0643159	0.061628	E9PBS1;P22234;B4DGX3;D6RF62	E9PBS1;P22234;B4DGX3	Multifunctional protein ADE2;Phosphoribosylaminoimidazole-succinocarboxamide synthase;Phosphoribosylaminoimidazole carboxylase	PAICS	1798	2	5	7	7	7	19.4	19.4	19.4	45.651	0	38.932	3338400000	31	0.862351	0.957805	0.061628	0.188729	27.526	26.9525	27.7889	27.579	27.3891
0.239907	-0.797747	I3L1U7;I3L0X9;I3L3T0;A0A0A6YYL4;Q9Y3D7	I3L1U7;I3L0X9;I3L3T0;A0A0A6YYL4;Q9Y3D7	Coronin;Mitochondrial import inner membrane translocase subunit TIM16	PAM16	610	2	5	1	1	1	17.8	17.8	17.8	14.013	0	25.989	2120600000	13	0.575563	0.836179	-0.797747	-0.62625	27.533	28.5624	27.5748	28.699	25.4856
0.214966	-0.187942	V9HWC2;Q99497;K7ELW0;K7EN27	V9HWC2;Q99497;K7ELW0;K7EN27	Protein deglycase DJ-1	PARK7	2747	2	5	11	11	11	60.8	60.8	60.8	19.891	0	68.388	12931000000	70	0.609585	0.850826	-0.187942	-0.568303	29.2361	28.429	28.6167	28.4368	28.7086
0.511078	0.129013	A0A024R3T8;P09874;B4E0E1;B2R5W3;A0A7I2V3E1;A0A7I2V625;A0A7I2V5E9;Q05D33;Q6PJL0;Q96P95;A0A7I2V384	A0A024R3T8;P09874;B4E0E1;B2R5W3;A0A7I2V3E1	Poly [ADP-ribose] polymerase 1	PARP1	163	2	5	45	45	45	45.3	45.3	45.3	113.08	0	184.57	25808000000	167	0.308263	0.668732	0.129013	1.22415	29.3407	29.1603	29.1736	29.4533	29.2544
0.139639	0.0730282	Q96AQ6;B4DV94;B4E1J0;B4E0K4;F2Z2Z8;B4DU90;Q5T173	Q96AQ6;B4DV94;B4E1J0;B4E0K4	Pre-B-cell leukemia transcription factor-interacting protein 1	PBXIP1	2710	2	5	14	14	14	24.5	24.5	24.5	80.642	0	41.735	3750900000	51	0.725038	0.901663	0.0730282	0.386307	27.0315	27.32	27.3081	27.487	27.0988
0.0991749	0.138988	A0A024R5C5;P11498;A0A494C016;A0A494C101;A0A494C0T2;E9PRE7;A0A494BZT5	A0A024R5C5;P11498	Pyruvate carboxylase;Pyruvate carboxylase, mitochondrial	PC	210	2	5	18	18	18	20.8	20.8	20.8	129.63	0	56.754	4574900000	64	0.795839	0.932932	0.138988	0.28263	26.9082	27.4134	26.8509	27.7791	26.6139
0.144284	-0.105367	Q6IBA2;Q59G24;P53999;B7Z1Z0;Q6E433	Q6IBA2;Q59G24;P53999;B7Z1Z0	Activated RNA polymerase II transcriptional coactivator p15	PC4	2290	2	5	6	6	6	37.8	37.8	37.8	14.395	0	44.889	7937300000	41	0.717325	0.900967	-0.105367	-0.397903	29.2183	28.5814	29.1579	28.8294	28.9317
0.341181	0.159569	Q53SS8;Q15365	Q53SS8;Q15365	Poly(rC)-binding protein 1	PCBP1	2476	2	5	9	6	6	34.8	23.9	23.9	37.497	0	25.662	3912800000	27	0.455847	0.778433	0.159569	0.854056	28.0868	28.1841	27.741	28.2564	28.0707
0.338514	-0.0791966	A0A384N6B9;Q15366;F8VZX2;B4DRD7;H3BRU6;B4DLC0;F8VXH9;F8W0G4;F8W1G6;J3QT27;Q5MJP6;E9PFP8;P57721;F8VRH0;H3BND9;H3BSS4;F8VTZ0	A0A384N6B9;Q15366;F8VZX2;B4DRD7;H3BRU6;B4DLC0;F8VXH9;F8W0G4	Poly(rC)-binding protein 2	PCBP2	932	2	5	11	11	8	50.5	50.5	39.9	38.651	0	80.94	15584000000	53	0.458655	0.781527	-0.0791966	-0.84817	30.426	30.2417	30.3564	30.1783	30.346
0.0858378	-0.261311	Q6IB91;A0A384MTT2;A0A0S2Z430;Q16822;H0YML5;A0A0S2Z451;H0YM31;A0A0S2Z4C0;H0YMU6;H0YNG4;H0YMA5	Q6IB91;A0A384MTT2;A0A0S2Z430;Q16822;H0YML5;A0A0S2Z451;H0YM31	Phosphoenolpyruvate carboxykinase [GTP], mitochondrial	PCK2	683	2	5	6	6	6	12.5	12.5	12.5	70.696	0	14.711	1158200000	13	0.820658	0.935541	-0.261311	-0.247267	26.8747	27.2088	24.9813	25.3405	26.8467
0.846597	-1.97926	B7Z972;A0A384MDK7;F6S8N6;A0A3F2YNX8;A0A0A0MRJ6;P22061	B7Z972;A0A384MDK7;F6S8N6;A0A3F2YNX8;A0A0A0MRJ6;P22061	Protein-L-isoaspartate O-methyltransferase;Protein-L-isoaspartate(D-aspartate) O-methyltransferase	PCMT1	588	2	5	3	3	3	32.3	32.3	32.3	20.683	0	20.28	1347500000	11	0.142365	0.615331	-1.97926	-1.97778	27.9493	25.5398	27.5201	24.6354	25.4122
0.873263	-1.98697	Q6FHF5;P12004;Q6FI35;B4DUA2	Q6FHF5;P12004;Q6FI35	Proliferating cell nuclear antigen	PCNA	2140	2	5	7	7	7	34.9	34.9	34.9	28.705	0	113.33	3786500000	30	0.133886	0.623567	-1.98697	-2.04124	28.887	27.2358	28.1585	25.0964	27.1171
0.03866	-0.0552279	A0A3B3IUD7;Q14690;B4DES7;B4DH82;S4R3Q4	A0A3B3IUD7;Q14690;B4DES7;B4DH82	Protein RRP5 homolog	PDCD11	988	2	5	8	8	8	4.5	4.5	4.5	208.83	0	21.207	327000000	21	0.914829	0.972814	-0.0552279	-0.116209	24.9528	25.9429	24.7853	25.0486	25.2949
0.279052	-0.140113	O75340;Q53FC3;A0A024QZ42;A0A6Q8PH81;A0A087WZ38;D6RA21;Q86W51;H0Y9X3;B4DHG2	O75340;Q53FC3;A0A024QZ42	Programmed cell death protein 6	PDCD6	2045	2	5	8	8	8	59.7	59.7	59.7	21.868	0	112.51	4378200000	47	0.525954	0.807867	-0.140113	-0.715511	27.3769	27.4261	27.0357	27.2938	26.9851
0.540527	-1.21321	Q8WUM4;Q4W4Y1;B7Z5C1;B4DHD2;F8WEQ7;F8WBR8;F8WDK9;C9IZF9;A0A3B3IT07	Q8WUM4;Q4W4Y1;B7Z5C1;B4DHD2	Programmed cell death 6-interacting protein	PDCD6IP	2684	2	5	16	16	16	23.6	23.6	23.6	96.022	0	54.163	3158200000	43	0.288053	0.652342	-1.21321	-1.28816	27.1759	27.1215	27.4266	27.2812	24.7751
0.144425	0.135372	A0A024RBX9;P08559;A5YPB6;A5PHJ9;Q53GE3;Q5JPU3;Q9UNV7;Q99725;Q6LCA3;P78557;Q99724;Q5JPU0;Q5JPT9;Q5JPU1;P29803;Q36750	A0A024RBX9;P08559;A5YPB6;A5PHJ9;Q53GE3;Q5JPU3	Pyruvate dehydrogenase E1 component subunit alpha;Pyruvate dehydrogenase E1 component subunit alpha, somatic form, mitochondrial	PDHA1	430	2	5	12	12	12	33.6	33.6	33.6	43.295	0	32.363	3912500000	46	0.717092	0.901659	0.135372	0.398255	27.3123	27.5483	27.2478	27.9326	27.0771
0.248209	-0.118736	A0A384MDR8;P11177;C9J634;F8WF02;Q59G68	A0A384MDR8;P11177;C9J634	Pyruvate dehydrogenase E1 component subunit beta, mitochondrial	PDHB	896	2	5	10	10	10	35.1	35.1	35.1	39.233	0	43.235	8013200000	57	0.564666	0.834726	-0.118736	-0.645339	28.1819	28.4064	28.0971	28.2978	27.9216
0.397866	0.24139	B2R673;O00330;A0A8C8MSB2;H0YD97;E9PLU0;E9PRI6	B2R673;O00330;A0A8C8MSB2;H0YD97	Pyruvate dehydrogenase protein X component, mitochondrial	PDHX	1377	2	5	6	6	6	14.4	14.4	14.4	54.046	0	74.199	1544700000	21	0.400068	0.738357	0.24139	0.978312	26.5632	26.5647	26.3822	26.4308	27.0587
0.0992215	0.0505854	P30101;V9HVY3;B3KQT9;A0A8I5KT88;B3KQT2;A0A8I5KNU9;A0A8I5KW33;A0A8I5KS72;A0A8I5KW00;A0A8I5QKQ5;A0A8I5KPY2;A0A8I5KXC9;A0A8I5KRV3;A0A8I5KYJ6;A0A8I5KXE2;B4DJ98;B4DDM1;A0A8I5KP58;A0A8I5QJM1;A0A8I5KTA1;H7BZJ3;A0A8I5QKT6	P30101;V9HVY3;B3KQT9;A0A8I5KT88;B3KQT2;A0A8I5KNU9;A0A8I5KW33;A0A8I5KS72;A0A8I5KW00;A0A8I5QKQ5;A0A8I5KPY2;A0A8I5KXC9;A0A8I5KRV3;A0A8I5KYJ6;A0A8I5KXE2;B4DJ98;B4DDM1	Protein disulfide-isomerase A3;Protein disulfide-isomerase	PDIA3	1470	2	5	38	38	38	68.1	68.1	68.1	56.782	0	323.31	198470000000	369	0.795753	0.933685	0.0505854	0.282753	31.4072	31.5602	31.3257	31.2732	31.69
0.00695702	0.00300662	A0A384NPU5;Q15084	A0A384NPU5;Q15084	Protein disulfide-isomerase A6	PDIA6	955	2	5	19	19	19	48.2	48.2	48.2	48.121	0	178.09	74882000000	149	0.984108	0.990988	0.00300662	0.0216202	31.5205	31.6567	31.3011	31.4445	31.547
0.492327	0.417771	Q9NR12;D6RF83;D6RH06;H7BYK4;D6RAN1;H0Y8W6	Q9NR12;D6RF83;D6RH06	PDZ and LIM domain protein 7	PDLIM7	2822	2	5	8	8	8	19.3	19.3	19.3	49.844	0	11.735	636460000	18	0.321864	0.675744	0.417771	1.18346	26.0682	25.5005	25.9595	25.8951	26.6259
0.638865	0.172353	Q9NTI5;B7Z5S1;A9IYQ1	Q9NTI5;B7Z5S1;A9IYQ1	Sister chromatid cohesion protein PDS5 homolog B	PDS5B	2828	2	5	8	8	8	7.4	7.4	7.4	164.67	0	22.442	2157300000	29	0.229686	0.610605	0.172353	1.50375	27.3981	27.1456	27.1483	27.3519	27.4542
0.211074	0.204522	Q6IBN4;A0A024QZU5;Q53HG3;Q53GC8;A0A0C4DGA2;O75521;F8WAW4;F8W6J1;Q9NYD2;B4DLL3;F1LLU7;C9JB63;Q59E94	Q6IBN4;A0A024QZU5;Q53HG3;Q53GC8;A0A0C4DGA2;O75521	Enoyl-CoA delta isomerase 2, mitochondrial	PECI	2584	2	5	7	7	7	24.7	24.7	24.7	40.193	0	31.361	1666000000	19	0.615072	0.852519	0.204522	0.559173	26.2937	27.1361	26.7653	27.1863	26.6862
0.0919175	-0.134302	A8K548;Q8IZL8;C9JFV4;B4DR36;O15451;E7EV54;B4DEX7;I3L1P4;I3L4M7;I3L445	A8K548;Q8IZL8;C9JFV4;B4DR36;O15451;E7EV54;B4DEX7	Proline-, glutamic acid- and leucine-rich protein 1	PELP1	1284	2	5	8	8	8	13	13	13	119.64	0	33.861	1449700000	29	0.80925	0.93217	-0.134302	-0.263469	25.5071	26.5307	26.4043	26.4083	25.6178
0.131305	-0.183688	B5MCF9;B2RDF2;O00541;B3KXD6;B3KTZ6;H7C267	B5MCF9;B2RDF2;O00541;B3KXD6;B3KTZ6;H7C267	Pescadillo homolog	PES1	1426	2	5	9	9	9	13.8	13.8	13.8	66.077	0	30.301	1310000000	23	0.739086	0.90677	-0.183688	-0.365355	26.6415	26.1088	26.8471	26.9054	25.7922
0.342586	-0.468202	E5RGS4;O60925	E5RGS4;O60925	Prefoldin subunit 1	PFDN1	1773	2	5	2	2	2	17.9	17.9	17.9	13.466	0	4.2638	479170000	4	0.454374	0.777807	-0.468202	-0.857157	26.1818	25.1512	26.5675	25.4675	25.5298
0.304648	-0.86321	B1AQP2;Q9UHV9	B1AQP2;Q9UHV9	Prefoldin subunit 2	PFDN2	1357	2	5	3	3	3	24	24	24	16.648	0	9.9359	1290100000	11	0.495852	0.800832	-0.86321	-0.772978	27.4689	25.4864	27.9371	25.3578	26.844
0.576665	0.560025	Q99471;H3BPF6;H3BMQ1;A0A7I2V5H9;F8VQZ2;F8VNW6;A0A0D9SFR8	Q99471;H3BPF6;H3BMQ1;A0A7I2V5H9	Prefoldin subunit 5	PFDN5	2746	2	5	4	4	4	38.3	38.3	38.3	17.328	0	18.847	562040000	11	0.265055	0.63729	0.560025	1.36698	26.0376	25.0679	25.8274	25.9997	26.4089
0.52461	-0.955348	Q5STK2;O15212;I7HJT1;A2AB88	Q5STK2;O15212	Prefoldin subunit 6	PFDN6	2002	2	5	3	3	3	23.3	23.3	23.3	14.582	0	17.315	840470000	9	0.298807	0.660081	-0.955348	-1.25354	27.1348	25.4691	27.1904	25.9407	25.3448
0.165934	-0.169475	Q01813;A0A7I2V3Z0;Q8WTZ9;B1APP6;O14943;Q49A78;B1APP8;H0Y757;H0Y3Y3;V9GYV7;A0A7I2V5S1;Q5VSR5	Q01813;A0A7I2V3Z0;Q8WTZ9;B1APP6;O14943	ATP-dependent 6-phosphofructokinase, platelet type	PFKP	2390	2	5	10	10	9	18.1	18.1	15.7	85.595	0	92.328	1414700000	26	0.682443	0.896816	-0.169475	-0.451234	26.475	25.585	26.4352	25.9614	26.0298
0.401076	-0.276623	P07737;K7EJ44;CON__P02584;I3L3D5	P07737;K7EJ44	Profilin-1	PFN1	2117	2	5	10	10	10	87.9	87.9	87.9	15.054	0	93.557	33690000000	67	0.397122	0.735882	-0.276623	-0.985307	31.1833	30.7113	31.0865	30.9994	30.4347
0.938252	-0.900403	Q6P6D7;Q6FHU2;Q53G35;P18669;Q6FHK8;Q0D2Q6;B4DKL5;B4DMJ7;B7Z9E5;B4DJA4;A4D2J6;P15259;B7ZW15;Q8N0Y7	Q6P6D7;Q6FHU2;Q53G35;P18669;Q6FHK8;Q0D2Q6;B4DKL5;B4DMJ7;B7Z9E5;B4DJA4	Phosphoglycerate mutase;Phosphoglycerate mutase 1	PGAM1	2170	2	5	11	11	11	59.8	59.8	59.8	28.82	0	85.874	15103000000	83	0.115279	0.611383	-0.900403	-2.19901	30.0398	28.9909	29.5224	28.7807	28.4539
1.00601	0.766031	Q96HS1;F5GXG4	Q96HS1	Serine/threonine-protein phosphatase PGAM5, mitochondrial	PGAM5	2726	2	5	12	12	12	38.1	38.1	38.1	32.004	0	22.617	4391000000	33	0.0986247	0.606983	0.766031	2.36865	27.352	27.6054	27.4142	27.8099	28.6365
0.317129	-0.375855	P52209;B4E2U0;K7EM49;B4DL86;K7EMN2;K7EPF6;A9Z1X1;B4DV68;K7ELN9	P52209;B4E2U0;K7EM49;B4DL86;K7EMN2;K7EPF6	6-phosphogluconate dehydrogenase, decarboxylating	PGD	2281	2	5	14	14	14	37.1	37.1	37.1	53.139	0	83.596	9023100000	55	0.481804	0.791872	-0.375855	-0.80079	29.1198	28.1392	28.9498	28.0112	28.7096
0.846364	-1.17388	V9HWF4;P00558;B4E1H9;B4DHM5;B4DHB3;B4DWQ3;A0A140VJR3;P07205;V9HW85	V9HWF4;P00558;B4E1H9;B4DHM5;B4DHB3	Phosphoglycerate kinase;Phosphoglycerate kinase 1	PGK1	2093	2	5	22	22	22	59	59	59	44.614	0	199.48	35802000000	137	0.142441	0.613333	-1.17388	-1.97723	30.3615	29.6647	30.1649	29.6007	28.1789
0.179246	-0.149023	Q6IB11;O00264	Q6IB11;O00264	Membrane-associated progesterone receptor component 1	PGRMC1	1985	2	5	10	9	9	42.1	37.4	37.4	21.671	0	48.442	13372000000	66	0.661842	0.881949	-0.149023	-0.483489	29.5995	29.4618	28.9936	28.9378	29.4674
0.252587	0.274879	O15173;U3KQM0;U3KPU8	O15173	Membrane-associated progesterone receptor component 2	PGRMC2	2001	2	5	10	10	9	40.4	40.4	40.4	23.818	0	78.914	5740300000	39	0.559001	0.829179	0.274879	0.655371	28.007	28.383	28.0548	27.899	28.9473
0.0848649	0.0656077	A8K401;P35232;Q6PUJ7;Q6FHP5;Q53FV0;C9JZ20;C9JW96;E7ESE2;E9PCW0;Q9BSE8;A8K9G2;A0A8I5KWR0	A8K401;P35232;Q6PUJ7;Q6FHP5;Q53FV0;C9JZ20;C9JW96;E7ESE2;E9PCW0	Prohibitin	PHB	1266	2	5	18	18	18	70.6	70.6	70.6	29.804	0	151.01	54431000000	162	0.822498	0.93849	0.0656077	0.244661	30.2977	30.6878	30.1812	30.6974	30.2115
1.04992	-0.443452	O43175;A0A2C9F2M7;A0A286YF22;V9HW79;B3KSC3;A0A286YFA2;A0A286YFL2;Q9UMY2;A0A286YFM8;Q8N5M8;A0A286YFB2;A0A286YFC8;A0A286YER3;Q9UMY3;A0A286YF34;A0A286YF78;A0A286YFK5;A0A286YFF3;Q96RV6;A0A286YFE1;Q96RV7	O43175;A0A2C9F2M7;A0A286YF22;V9HW79;B3KSC3;A0A286YFA2;A0A286YFL2;Q9UMY2;A0A286YFM8	D-3-phosphoglycerate dehydrogenase	PHGDH	853	2	5	9	9	9	21.6	21.6	21.6	56.65	0	38.536	4010100000	40	0.0891416	0.618385	-0.443452	-2.48163	27.5736	27.4322	27.8953	27.1561	27.2243
0.384143	0.861967	A8YXX5;A4FVA6;A0A024RD08;A0A024RCX4;H0Y8C3;Q8IW90;Q9NZJ7;Q9Y374;B2R9K5;Q96EU6	A8YXX5;A4FVA6;A0A024RD08;A0A024RCX4;H0Y8C3;Q8IW90;Q9NZJ7	Mitochondrial carrier homolog 1	PIG60	1338	2	5	6	6	6	17.8	17.8	17.8	38.237	0	8.3252	2037200000	20	0.412911	0.751822	0.861967	0.94836	25.6373	27.4826	27.5938	28.2952	27.2379
0.432131	-0.325993	P14618;V9HWB8;A0A024R5Z9;A0A804F729;A0A804F6T5;B4DRT3;H3BTN5;B4DNK4;Q8WUW7;A0A024R609;H3BQ34;Q504U3;H3BT25;H3BUW1;H3BTJ2;H3BU13;Q9UKK4;Q9UN47;H3BQZ3;Q9NYI7;H3BN34;A0A4D6DDG8;B4DPM0;Q9UK31;Q16716;Q16715;P30613	P14618;V9HWB8;A0A024R5Z9;A0A804F729;A0A804F6T5;B4DRT3;H3BTN5;B4DNK4;Q8WUW7;A0A024R609;H3BQ34;Q504U3	Pyruvate kinase PKM;Pyruvate kinase	PKM	2147	2	5	36	36	36	71.8	71.8	71.8	57.936	0	323.31	204640000000	350	0.369716	0.715295	-0.325993	-1.05286	32.0701	31.4386	32.1995	31.6593	31.4942
0.640677	0.191092	Q15149;A0A8I5KUE3;A0A8I5KYZ1;E9PMV1;A0A8I5KSD5;H0YDN1;D3DWL0;Q96IE3;REV__A0A0U1RR03;REV__B4E215;REV__Q8IWV8	Q15149;A0A8I5KUE3;A0A8I5KYZ1;E9PMV1;A0A8I5KSD5;H0YDN1	Plectin	PLEC	2472	2	5	313	313	303	64	64	61.4	531.78	0	323.31	654170000000	2038	0.22873	0.61058	0.191092	1.50776	31.3228	31.5041	31.1646	31.5285	31.5147
0.0723942	-0.048433	A0A140VJN8;O60664;K7ERZ3;K7EL96;K7ER39;K7EJD0	A0A140VJN8;O60664;K7ERZ3;K7EL96	Perilipin-3	PLIN3	767	2	5	12	12	12	49	49	49	46.946	0	93.004	9253300000	60	0.846459	0.950905	-0.048433	-0.210928	28.6491	28.2054	28.6006	28.2478	28.6255
0.875846	0.463147	B4DGN8;B2R5M9;Q02809;Q5JXB8;Q5JXB7;B4DHT1	B4DGN8;B2R5M9;Q02809	Procollagen-lysine,2-oxoglutarate 5-dioxygenase 1	PLOD1	1370	2	5	9	9	9	16.1	16.1	16.1	79.398	0	27.79	4276000000	45	0.133093	0.62313	0.463147	2.04743	27.2301	27.5233	27.8336	27.9598	28.0245
2.20279	0.136321	E7ETU9;O00469;B4DHG3;C9JXZ0;Q96AR9;Q9Y6D3	E7ETU9;O00469;B4DHG3	Procollagen-lysine,2-oxoglutarate 5-dioxygenase 2	PLOD2	1790	2	5	17	17	17	30.3	30.3	30.3	81.169	0	58.375	10698000000	78	0.00626914	0.824533	0.136321	6.88785	28.4724	28.502	28.5177	28.6469	28.6205
0.335267	0.144314	B3KQQ3;O60568;H7C2V1;B4DMP0;Q9UG85;B4DPX5;H7C2S8;H7C2A8;C9JU11	B3KQQ3;O60568;H7C2V1	Procollagen-lysine,2-oxoglutarate 5-dioxygenase 3	PLOD3	1468	2	5	9	9	9	16.4	16.4	16.4	84.643	0	19.64	2339600000	30	0.462096	0.782005	0.144314	0.840997	26.9364	27.087	26.7033	26.9282	27.1783
0.0409806	0.0885512	P13797;Q53GY0;B4DPW9;U3KQI3;Q96HI1;B4DI60;Q5TBN3;B4DG31;Q59GX5;P13796;A0A024RDT4;Q53FI1;V9HWJ7;A7E2S2;C9JAM8;H7C4N2;Q14651	P13797;Q53GY0;B4DPW9;U3KQI3	Plastin-3	PLS3	1569	2	5	7	7	7	13.7	13.7	13.7	70.81	0	16.758	1181100000	20	0.909954	0.971891	0.0885512	0.122905	26.966	25.1663	26.421	26.5606	25.9854
0.155687	-0.105704	P29590;Q9BZY1;Q59H09;H3BT57;A4VCI9;Q15156;Q59GQ8;H3BVD2;H3BUJ5;H3BT29;Q05835;A0A2Z5DI29;B4DTK9;Q9UE85;B4DV67;H3BRN3;A0A2Z5DI31	P29590;Q9BZY1;Q59H09;H3BT57;A4VCI9;Q15156;Q59GQ8;H3BVD2;H3BUJ5;H3BT29	Protein PML	PML	2207	2	5	12	12	12	16.7	16.7	16.7	97.55	0	55.532	2467000000	32	0.698735	0.897925	-0.105704	-0.426136	26.8683	27.3824	26.7943	26.9996	26.819
1.05266	-1.75537	Q10713;Q9BT52;Q6ZP88;B4DRK5;Q5SXN9;Q24JU5	Q10713;Q9BT52	Mitochondrial-processing peptidase subunit alpha	PMPCA	2417	2	5	5	5	5	12.6	12.6	12.6	58.252	0	28.597	5630400000	30	0.0885808	0.622969	-1.75537	-2.48876	28.5862	28.5568	28.413	27.705	25.8216
0.221912	0.145729	Q9H307;A8K964;G3V5F0;G3V579;B4DTD4;B4E392	Q9H307;A8K964	Pinin	PNN	2796	2	5	15	15	15	22.9	22.9	22.9	81.627	0	43.486	6608100000	58	0.599913	0.842891	0.145729	0.584537	27.6165	28.2679	27.8121	28.0312	28.0579
0.819023	-1.02424	Q96DI9;F6VRR5;B4E0L0;Q9BY77;F8WCX5;Q659C6;B4DSH9;Q6R954;F8WEE2;Q8WUT1;B4DMM2	Q96DI9;F6VRR5;B4E0L0;Q9BY77;F8WCX5;Q659C6	Polymerase delta-interacting protein 3	POLDIP3	1600	2	5	7	7	7	22.3	22.3	22.3	45.658	0	20.14	1069100000	18	0.151697	0.604273	-1.02424	-1.91287	26.9082	26.9523	26.7445	26.554	25.1341
0.120881	0.214379	A0A024R829;Q9NRF9	A0A024R829;Q9NRF9	DNA polymerase epsilon subunit 3	POLE3	307	2	5	2	2	2	23.1	23.1	23.1	16.859	0	42.982	231400000	5	0.757041	0.921729	0.214379	0.33887	26.253	25.6202	25.8761	25.344	26.9176
0.337803	0.148664	B4DKM6;B4DW02;A0A0J9YXF2;Q15165;Q6PJZ2;Q86X69;G3XAK4;A0A2Q2SAK4;A0A0J9YXM1	B4DKM6;B4DW02;A0A0J9YXF2;Q15165	Serum paraoxonase/arylesterase 2	PON2	658	2	5	7	7	7	28.1	28.1	28.1	40.027	0	17.813	4606200000	29	0.459406	0.781678	0.148664	0.8466	28.2267	28.6338	28.2425	28.4681	28.5646
1.17783	0.585966	B2R6E5;A8K3B4;Q59ED7;H0Y4R2;P16435;B4DKM8;B4DJI8;Q63HL4;E7EMD0;B4DDH3;B4E305;E7EWU0	B2R6E5;A8K3B4;Q59ED7;H0Y4R2;P16435;B4DKM8;B4DJI8;Q63HL4;E7EMD0;B4DDH3;B4E305	NADPH--cytochrome P450 reductase	POR	1255	2	5	11	11	11	22.2	22.2	22.2	77.02	0	56.566	3760900000	41	0.0664002	0.625097	0.585966	2.82615	27.2724	27.4092	27.1863	27.6208	28.1297
0.992079	-1.13093	A8K0P2;Q9H2U2;B4DR66;D6RAD3;D6R967;D6RGV9;H0Y9D8;A0A0C4DGB9;B4DFH3;H0Y8X2;F8W7R6;H0YAK2;D6RGI1	A8K0P2;Q9H2U2;B4DR66	Inorganic pyrophosphatase 2, mitochondrial	PPA2	1238	2	5	7	7	7	32.1	32.1	32.1	31.576	0	17.662	1573400000	22	0.101841	0.598695	-1.13093	-2.3333	26.7282	27.0536	26.8486	25.1168	26.375
0.33718	-0.370514	P62937;A8K486;V9HWF5;B2RE56;B4DM82;Q71V99;C9J5S7;F8WE65;A0A7I2V5J5;A0A075B759;A0A075B767;A0A0H2UH34;P0DN26;F5H284;Q9Y536;A0A0B4J2A2;A0A7P0S768;P0DN37;A0A7I2V4V1;E5RIZ5;B2RXF3	P62937;A8K486;V9HWF5;B2RE56;B4DM82;Q71V99;C9J5S7;F8WE65	Peptidyl-prolyl cis-trans isomerase A;Peptidyl-prolyl cis-trans isomerase A, N-terminally processed;Peptidyl-prolyl cis-trans isomerase	PPIA	1267	2	5	12	12	12	72.1	72.1	72.1	18.012	0	121.44	61815000000	142	0.460066	0.779889	-0.370514	-0.845223	31.8668	30.7449	31.3432	30.7723	31.1233
0.205155	-0.200589	A0A7P0Z497;V9HWC6;P23284;A0A7P0TB45;A0A7P0T7U3	A0A7P0Z497;V9HWC6;P23284;A0A7P0TB45	Peptidyl-prolyl cis-trans isomerase;Peptidyl-prolyl cis-trans isomerase B	PPIB	1113	2	5	14	14	14	65.7	65.7	65.7	20.21	0	89.029	76864000000	115	0.623513	0.857632	-0.200589	-0.545239	31.1893	31.404	30.9442	31.4152	30.5419
0.401308	0.994065	B2R6X6;A0A024QZS4;P30405;R4GN99;H0Y548;E9PKY5;B3KSZ1;B4E3F2;E9PEQ6	B2R6X6;A0A024QZS4;P30405;R4GN99	Peptidyl-prolyl cis-trans isomerase;Peptidyl-prolyl cis-trans isomerase F, mitochondrial	PPIF	46	2	5	6	6	5	39.6	39.6	36.2	22.039	0	30.425	6357200000	25	0.39691	0.736672	0.994065	0.985814	28.641	26.5036	28.84	28.5985	29.3794
0.732019	-0.219067	P62136;A0A140VJS9;E9PMD7;A0A7I2V4F7;C0STL0	P62136;A0A140VJS9;E9PMD7;A0A7I2V4F7	Serine/threonine-protein phosphatase PP1-alpha catalytic subunit;Serine/threonine-protein phosphatase	PPP1CA	2329	2	5	9	9	4	33.3	33.3	11.5	37.512	0	52.494	6145200000	49	0.185345	0.591186	-0.219067	-1.71239	28.0716	27.8739	28.213	27.8548	27.8127
0.750405	0.741762	Q96QC0;Q2L6I0;Q58F28	Q96QC0;Q2L6I0	Serine/threonine-protein phosphatase 1 regulatory subunit 10	PPP1R10	2494	2	5	6	6	6	10.3	10.3	10.3	99.057	0	19.601	325940000	12	0.177662	0.590746	0.741762	1.75425	25.5667	25.2565	25.4045	25.6053	26.6967
0.535546	-0.438335	B2RAH5;O14974;A0A024RBF1;H0YHI8;A0A3B3ISH4;F8VZN8;H0YIS4;A0A0U1RQZ1;H0YIM2;H0YIS3	B2RAH5;O14974;A0A024RBF1;H0YHI8;A0A3B3ISH4;F8VZN8	Protein phosphatase 1 regulatory subunit;Protein phosphatase 1 regulatory subunit 12A	PPP1R12A	1411	2	5	5	5	5	6.5	6.5	6.5	115.33	0	40.598	515670000	15	0.291376	0.653043	-0.438335	-1.27732	25.64	26.0388	26.0222	25.0606	25.8633
0.711663	-1.6991	B4DDF7;P30153;A8K3H8;A8K7B7;B4DE69;B4DQY1;Q8NB89;C9J9C1;B3KQV6;B4E1Q0;E9PH38;P30154;A8K8B0;M0QXG4;M0R0K6;H0YDG7;B7Z1G3	B4DDF7;P30153;A8K3H8;A8K7B7;B4DE69;B4DQY1;Q8NB89;C9J9C1;B3KQV6	Serine/threonine-protein phosphatase 2A 65 kDa regulatory subunit A alpha isoform	PPP2R1A	1260	2	5	11	11	11	27.8	27.8	27.8	64.181	0	73.994	4528800000	29	0.194239	0.590813	-1.6991	-1.66632	28.9382	28.7495	29.0337	28.5684	25.8476
0.0614142	-0.073952	A0A384NPQ2;Q06830;B2R4P2;A0A0A0MSI0;A0A0A0MRQ5	A0A384NPQ2;Q06830;B2R4P2;A0A0A0MSI0;A0A0A0MRQ5	Peroxiredoxin-1	PRDX1	953	2	5	12	12	10	67.3	67.3	59.8	22.11	0	68.202	50344000000	97	0.868132	0.959891	-0.073952	-0.180684	31.3195	30.5925	31.37	30.685	31.3552
0.495079	-0.636366	V9HW12;P32119;B4DF70;A6NIW5;A0A024R7F2	V9HW12;P32119;B4DF70;A6NIW5	Peroxiredoxin-2	PRDX2	2221	2	5	5	5	5	35.4	35.4	35.4	21.892	0	19.154	2431500000	24	0.319831	0.675192	-0.636366	-1.18943	27.7963	26.7248	27.8358	27.1593	26.4726
0.401828	-0.756906	A0A384MTR2;P30048;Q53HC2;A4UCS5	A0A384MTR2;P30048;Q53HC2	Thioredoxin-dependent peroxide reductase, mitochondrial	PRDX3	923	2	5	8	8	8	43	43	43	27.692	0	72.509	22095000000	52	0.396435	0.737897	-0.756906	-0.986946	30.269	30.3502	30.3073	30.58	28.5238
0.357804	-0.783585	V9HW63;Q13162;H7C3T4;A6NJJ0;A6NG45	V9HW63;Q13162;H7C3T4	Peroxiredoxin-4	PRDX4	2428	2	5	5	3	3	18.5	12.9	12.9	30.54	0	15.079	4555100000	24	0.438729	0.777922	-0.783585	-0.890656	28.0474	28.3114	28.1801	28.569	26.2231
1.27988	-0.472613	V9HW35;P30044	V9HW35;P30044	Peroxiredoxin-5, mitochondrial	PRDX5	2212	2	5	10	10	10	73.5	73.5	73.5	17.031	0	68.129	10242000000	68	0.0524952	0.62804	-0.472613	-3.11942	28.6038	28.5216	28.2184	27.9855	27.965
0.850134	-0.794918	V9HWC7;P30041;B4DUK1;A4UCS6	V9HWC7;P30041	Peroxiredoxin-6	PRDX6	2211	2	5	7	7	7	43.3	43.3	43.3	25.035	0	82.857	4523400000	39	0.14121	0.61578	-0.794918	-1.98615	28.4659	27.5122	27.9002	27.4061	26.923
0.278196	-0.708077	L7RSM7;P17252;Q2TSD3;A0A169TED2;J3KRN5;Q59FI5;Q7Z727;M0R0I9;B0LPH5;Q59EZ0;B7Z870;A0A804HHY0;B2R5T1;B7Z3W6;A0A804HIU5;P05129	L7RSM7;P17252;Q2TSD3;A0A169TED2;J3KRN5;Q59FI5;Q7Z727	Protein kinase C;Protein kinase C alpha type	PRKCA	1967	2	5	7	7	7	13.8	13.8	13.8	76.749	0	19.608	1592000000	19	0.526992	0.805495	-0.708077	-0.713577	27.3739	25.932	27.2662	25.0876	27.211
0.0931376	-0.0603902	E9PIE3;Q969G5	E9PIE3;Q969G5	Protein kinase C delta-binding protein	PRKCDBP	1802	2	5	7	7	7	26.6	26.6	26.6	31.088	0	49.398	3098000000	39	0.806979	0.933489	-0.0603902	-0.266703	27.0705	27.4107	26.8175	26.9785	27.0999
0.666102	0.264095	K7ELL7;B4DJQ5;A0A024R7F1;P14314;A0A0S2Z4W7;A0A0S2Z4D8;A2VCQ4;A0A0S2Z4A0;K7EPW7;A0A7I2V2T6;A0A0C4DGP4;K7EKX1;K7EJ70;K7EIP3	K7ELL7;B4DJQ5;A0A024R7F1;P14314;A0A0S2Z4W7;A0A0S2Z4D8;A2VCQ4	Glucosidase 2 subunit beta	PRKCSH	1537	2	5	28	28	28	56.1	56.1	56.1	60.192	0	302.19	82435000000	205	0.215724	0.602408	0.264095	1.56421	30.5855	30.7008	30.5698	30.6679	31.0977
0.159826	-0.0810006	P78527;B4DL41;H0YG84	P78527	DNA-dependent protein kinase catalytic subunit	PRKDC	2367	2	5	58	58	58	16.3	16.3	16.3	469.08	0	199.23	17337000000	194	0.692108	0.897021	-0.0810006	-0.436303	28.5363	28.3196	28.8162	28.468	28.4847
0.560626	0.1725	O75569;A0A7I2YQ87;A0A7I2V5H3;G5E9Q4;A0A7I2V5C2;A0A7I2V3L6;A0A7I2V2P4;F8WEG8;C9JMM3;A0A7I2V3J2;A0A7I2V315;B4DJC7;A0A7I2V2I8;A0A7I2V593;A0A7I2V332	O75569;A0A7I2YQ87;A0A7I2V5H3;G5E9Q4;A0A7I2V5C2;A0A7I2V3L6;A0A7I2V2P4;F8WEG8;C9JMM3	Interferon-inducible double-stranded RNA-dependent protein kinase activator A	PRKRA	2056	2	5	9	9	9	35.8	35.8	35.8	34.404	0	46.617	3502900000	37	0.275026	0.648612	0.1725	1.33195	27.2054	27.3349	27.0625	27.4812	27.2656
0.337893	-0.0909246	Q9UMS4;F5GY56;H0YGF3;F5H2I0;H0YGZ5	Q9UMS4;F5GY56	Pre-mRNA-processing factor 19	PRPF19	2885	2	5	8	8	8	24.2	24.2	24.2	55.18	0	48.83	10513000000	37	0.459311	0.782203	-0.0909246	-0.846798	29.8855	29.7685	30.0477	29.8428	29.7764
0.0720603	-0.101528	A0A7N4I394;O75400;B4DPY2;Q05C41;F5H578;Q4ZG51;H7C2N3;H0YG38	A0A7N4I394;O75400;B4DPY2	Pre-mRNA-processing factor 40 homolog A	PRPF40A	1085	2	5	8	8	8	9.1	9.1	9.1	112.4	0	17.227	575740000	20	0.84711	0.95055	-0.101528	-0.210016	25.2494	26.5185	25.7931	25.6284	25.8759
0.499202	-0.183124	Q6P2Q9;I3L0J9;B4DK16;Q53GM6;I3L3Z8;Q6JH02;Q6JH03;I3L1T8	Q6P2Q9	Pre-mRNA-processing-splicing factor 8	PRPF8	2594	2	5	23	23	23	13.9	13.9	13.9	273.6	0	48.35	3578200000	45	0.316809	0.67354	-0.183124	-1.19837	27.3729	27.1599	27.502	27.0513	27.2722
0.326375	-0.730806	P60891;A0A2R8Y7H4;Q53FW2;B1ALA9;B1ALA7;A0A140VK41;B2R860;A0A0B4J207;A0A6Q8PHK9;P21108;P11908;A0A6Q8PG82;A6NMS2;A0A6Q8PEU0;A0A6Q8PGF9;D3YTJ7;A0A6Q8PHI4;Q15244;B7ZB02;A0A6Q8PFD1;A0A6Q8PFD7	P60891;A0A2R8Y7H4;Q53FW2;B1ALA9;B1ALA7;A0A140VK41;B2R860;A0A0B4J207;A0A6Q8PHK9;P21108;P11908	Ribose-phosphate pyrophosphokinase 1;Ribose-phosphate pyrophosphokinase 3;Ribose-phosphate pyrophosphokinase 2	PRPS1	874	2	5	5	5	5	15.7	15.7	15.7	34.834	0	8.3419	1373900000	12	0.471655	0.789025	-0.730806	-0.821315	26.9486	25.4831	27.5227	25.3559	26.4853
0.543843	3.09468	Q53GK6;Q53G76;Q1KLZ0;P60709;B4E335;Q53G99;E7EVS6;A0A2R8Y793;B4DW52;G5E9R0;A0A6Q8PH58;A0A2R8YGF8;C9JUM1;C9JZR7;C9JTX5;A0A6Q8PGD7	Q53GK6;Q53G76;Q1KLZ0;P60709;B4E335;Q53G99;E7EVS6;A0A2R8Y793;B4DW52	Actin, cytoplasmic 1;Actin, cytoplasmic 1, N-terminally processed	PS1TP5BP1	2313	2	5	27	1	1	73.9	4.5	4.5	41.722	0	38.207	17806000000	23	0.285863	0.651086	3.09468	1.29537	30.8259	25.1126	25.4863	29.9958	30.4768
0.336096	0.216362	O75475;Q05CM9;Q8N4N4;V9GYT7	O75475;Q05CM9	PC4 and SFRS1-interacting protein	PSIP1	2053	2	5	17	17	15	29.6	29.6	27.7	60.103	0	67.893	6801900000	66	0.461216	0.781091	0.216362	0.842828	27.9614	28.1238	27.5625	27.9113	28.2866
0.195128	-0.336609	P25786;V9HW55;F5GX11;B4E0X6;B4DEV8	P25786;V9HW55;F5GX11	Proteasome subunit alpha type-1	PSMA1	2192	2	5	9	9	9	35.7	35.7	35.7	29.555	0	38.123	2300300000	31	0.638076	0.868937	-0.336609	-0.521492	27.441	26.1917	27.726	26.4933	27.0727
0.673284	-1.43865	Q5U0A0;A0A109NGN6;P28066	Q5U0A0;A0A109NGN6;P28066	Proteasome subunit alpha type;Proteasome subunit alpha type-5	PSMA5	746	2	5	6	6	6	38.2	38.2	38.2	26.425	0	32.721	2487900000	19	0.212186	0.595235	-1.43865	-1.58022	27.9488	27.5795	28.4405	27.6935	25.4084
0.194289	0.369754	G3V3I1;G3V295;A0A140VK44;G3V5Z7;P60900;G3V3U4;Q9BZ93;G3V4S5;G3V2S7	G3V3I1;G3V295;A0A140VK44;G3V5Z7;P60900;G3V3U4;Q9BZ93	Proteasome subunit alpha type;Proteasome subunit alpha type-6	PSMA6	786	2	5	4	4	4	31.8	31.8	31.8	16.645	0	7.825	1221900000	16	0.639309	0.870166	0.369754	0.519498	26.8292	25.2172	26.8153	26.8875	26.4265
0.343741	-0.287859	Q05DH1;A0A0K0K1K4;O14818;H0Y586;B0YJ74;Q8TAA3;H0UI83;A0A087WYS6;Q4G1B8;F5GY34	Q05DH1;A0A0K0K1K4;O14818;H0Y586;B0YJ74;Q8TAA3	Proteasome subunit alpha type;Proteasome subunit alpha type-7;Proteasome subunit alpha type-7-like	PSMA7	661	2	5	7	7	7	36.1	36.1	36.1	26.713	0	13.109	3149400000	23	0.453168	0.77629	-0.287859	-0.859703	27.445	27.2173	27.8829	26.9316	27.5228
0.566901	-1.38665	Q53FT8;A0A140VK45;P20618	Q53FT8;A0A140VK45;P20618	Proteasome subunit beta type;Proteasome subunit beta type-1	PSMB1	787	2	5	3	3	3	18.7	18.7	18.7	26.491	0	27.007	1415200000	11	0.271081	0.643751	-1.38665	-1.34565	28.2151	25.8298	28.2335	26.0319	26.0471
1.02735	-1.111	Q53XL8;Q53HB3;P62191;G3V4X1	Q53XL8;Q53HB3;P62191	26S protease regulatory subunit 4	PSMC1	2331	2	5	8	8	8	24.1	24.1	24.1	49.184	0	24.201	1374200000	18	0.0938961	0.610047	-1.111	-2.42324	26.5106	26.6017	27.4058	25.36	26.0967
0.265109	-0.486087	C9JX88;A0A140VK70;P35998;Q75L23;C9JLS9;B7Z571	C9JX88;A0A140VK70;P35998;Q75L23	26S protease regulatory subunit 7	PSMC2	793	2	5	10	10	10	31.2	31.2	31.2	48.263	0	23.328	1249000000	20	0.543114	0.812649	-0.486087	-0.683927	26.2645	25.598	27.0677	26.4303	25.2176
0.686428	-0.417161	R4GNH3;E9PM69;A8K781;A0A140VK42;P17980;E9PN50;E9PKD5;E9PMD8;E9PLG2	R4GNH3;E9PM69;A8K781;A0A140VK42;P17980;E9PN50;E9PKD5;E9PMD8	26S protease regulatory subunit 6A	PSMC3	2926	2	5	8	8	8	29.6	29.6	29.6	47.352	0	52.806	2607800000	36	0.20586	0.595615	-0.417161	-1.60961	27.0424	26.5466	27.0425	26.2627	26.6573
0.389022	-0.487219	A8K2M0;P43686	A8K2M0;P43686	26S protease regulatory subunit 6B	PSMC4	1245	2	5	5	5	5	20.1	20.1	20.1	47.366	0	34.704	1268900000	22	0.408298	0.74781	-0.487219	-0.959016	26.4049	26.4178	26.8644	25.4458	26.7045
1.22143	-0.849393	V9HW24;A0A087X2I1;P62333;H0YJC0;B4DR91;H0YJS8;H0YJE9;H0YJT1	V9HW24;A0A087X2I1;P62333;H0YJC0;B4DR91;H0YJS8	26S protease regulatory subunit 10B	PSMC6	566	2	5	5	5	5	18	18	18	44.16	0	53.697	1907200000	22	0.0600577	0.593831	-0.849393	-2.94932	27.5741	27.0002	27.3462	26.714	26.201
0.439991	-0.971504	A0A7I2V641;A0A7I2V479;A0A087WW66;A0A7I2V523;B2R6D0;Q99460;A0A7I2YQY1;A0A7I2V262;A0A7I2V5C8;Q05BX4;Q05CW6;A0A7P0MW50;A0A7I2V2K8	A0A7I2V641;A0A7I2V479;A0A087WW66;A0A7I2V523;B2R6D0;Q99460;A0A7I2YQY1;A0A7I2V262;A0A7I2V5C8;Q05BX4;Q05CW6;A0A7P0MW50	26S proteasome non-ATPase regulatory subunit 1	PSMD1	534	2	5	4	4	4	5.6	5.6	5.6	90.581	0	13.239	1178800000	12	0.363085	0.713289	-0.971504	-1.06993	27.0539	26.1038	27.4269	24.8807	26.8993
0.187305	-0.495726	O00231;J3QRY4;B4DTS5	O00231;J3QRY4;B4DTS5	26S proteasome non-ATPase regulatory subunit 11	PSMD11	1984	2	5	5	5	5	13.7	13.7	13.7	47.463	0	13.954	1490700000	14	0.649673	0.873183	-0.495726	-0.502835	24.9257	26.9586	27.4077	25.9514	25.9184
0.0667308	0.204091	B4DJ66;Q53GN6;B2RBM7;A0A024R201;Q9Y6E3;Q9UNM6;J3KNQ3;Q9UNM7;H0YD73;E9PL38	B4DJ66;Q53GN6;B2RBM7;A0A024R201;Q9Y6E3;Q9UNM6;J3KNQ3	26S proteasome non-ATPase regulatory subunit 13	PSMD13	114	2	5	5	5	5	19.6	19.6	19.6	35.347	0	8.4207	1041900000	13	0.857569	0.956295	0.204091	0.195395	26.5942	24.9445	27.223	27.2189	25.697
0.288766	-0.257716	Q59EG8;Q13200;B4DM22;Q9NSM5;C9JPC0;H7C2Q3;Q13041;F8WBS8;H7C1H2	Q59EG8;Q13200;B4DM22;Q9NSM5;C9JPC0	26S proteasome non-ATPase regulatory subunit 2	PSMD2	2429	2	5	10	10	10	13.5	13.5	13.5	100.59	0	30.016	4484200000	37	0.514321	0.804622	-0.257716	-0.737394	27.8233	27.6259	28.1912	27.2515	27.9933
0.279266	-0.248136	Q6IBN0;O43242;B3KNN7;B4DEB0;B4DV84;Q8N9M2;B4DPM7;Q96N86;F5H8K4;H0YGV8	Q6IBN0;O43242;B3KNN7;B4DEB0;B4DV84;Q8N9M2;B4DPM7;Q96N86	26S proteasome non-ATPase regulatory subunit 3	PSMD3	2010	2	5	8	8	8	22.5	22.5	22.5	60.945	0	78.061	1892100000	22	0.525696	0.808649	-0.248136	-0.715993	27.4815	27.4165	27.5835	26.7884	27.703
0.553859	-1.40239	P55036;Q5VWC4;H0Y3Y9;A6PVX3;H0Y561	P55036;Q5VWC4;H0Y3Y9;A6PVX3	26S proteasome non-ATPase regulatory subunit 4	PSMD4	2295	2	5	4	4	3	15.6	15.6	13.8	40.736	0	14.426	2083400000	18	0.279345	0.651118	-1.40239	-1.31719	27.8312	27.501	28.0242	24.9794	27.7868
0.344652	-0.923394	Q15008;C9J7B7;B3KT66;C9J0E9	Q15008;C9J7B7	26S proteasome non-ATPase regulatory subunit 6	PSMD6	2466	2	5	5	5	5	11.6	11.6	11.6	45.531	0	8.8583	1067000000	16	0.452218	0.77776	-0.923394	-0.861712	27.3195	25.3522	28.1345	25.8671	26.1569
0.0185059	0.0323702	K7ENH2;K9J957;V9HWJ8;A0A024R203;P61289;J7FRP4;B3KQ25;K7ESG5;Q6FHK7;K7EMD0;K7EPX6;K7EKR3;B7Z8D3	K7ENH2;K9J957;V9HWJ8;A0A024R203;P61289;J7FRP4;B3KQ25;K7ESG5;Q6FHK7	Proteasome activator complex subunit 3	PSME3	115	2	5	3	3	3	24	24	24	20.593	0	11.39	570990000	6	0.958284	0.986293	0.0323702	0.0567894	26.4153	25.0595	25.9771	25.524	26.1754
0.929139	0.357104	P26599;A0A0U1RRM4;A0A7I2V621;A6NLN1;A0A7I2V4H6;A0A6Q8PEX4;A0A0D9SF20;Q59H49;K7EKJ7;K7EK45;K7ES59;A0A087WUW5;A0A087WU68;K7ELW5;B4DSI2;X6R242;A0A6Q8PH82;A0A6Q8PFC0;A0A6Q8PEZ3;A0A6Q8PFE6;B4DSU5;A0A7I2RVZ4;B4DSS8;Q9UKA9	P26599;A0A0U1RRM4;A0A7I2V621;A6NLN1;A0A7I2V4H6;A0A6Q8PEX4;A0A0D9SF20	Polypyrimidine tract-binding protein 1	PTBP1	2197	2	5	23	23	19	62.1	62.1	58	57.221	0	193.95	33973000000	143	0.117723	0.611853	0.357104	2.17661	29.3539	29.5373	29.7765	29.9725	29.8534
0.312066	-0.537927	Q96EY7;B2RDU4;B8ZZQ4;B4DF73;F8WE76	Q96EY7;B2RDU4	Pentatricopeptide repeat domain-containing protein 3, mitochondrial	PTCD3	2718	2	5	8	8	8	14.2	14.2	14.2	78.549	0	35.301	1909200000	19	0.487454	0.79534	-0.537927	-0.789523	27.4057	27.3064	27.1233	27.6433	25.8377
0.85931	-1.49303	A0A024RB32;A0A087WYT3;B3KUY2;Q15185;B4DDC6	A0A024RB32;A0A087WYT3;B3KUY2;Q15185	Prostaglandin E synthase 3	PTGES3	402	2	5	5	5	5	36.9	36.9	36.9	18.697	0	10.679	3314100000	18	0.138258	0.624797	-1.49303	-2.00795	28.8683	28.3327	28.3253	27.9635	26.068
0.841367	-0.980209	F2Z3J9;A0A024R172;Q14914;F6XGT7;Q5JVP2	F2Z3J9;A0A024R172;Q14914	Prostaglandin reductase 1	PTGR1	84	2	5	3	3	3	9.3	9.3	9.3	32.729	0	9.4407	872160000	8	0.14409	0.61255	-0.980209	-1.96541	27.243	25.9937	26.9394	25.8974	25.593
0.500235	0.158701	Q13308;Q59FV9;Q86X91;B7Z471;F8WDG7;Q9NSQ6;H0Y8F1;B3KP36;C9J9E8;H7C5L0;C9JQR6	Q13308;Q59FV9;Q86X91;B7Z471	Inactive tyrosine-protein kinase 7	PTK7	2432	2	5	16	16	16	20.2	20.2	20.2	118.39	0	71.167	4558200000	47	0.316057	0.674575	0.158701	1.20061	27.7011	28.0291	27.8202	27.9465	28.0712
0.180566	-0.297748	P06454;Q15204;Q86YS2;B8ZZQ6;Q8TBK9;Q15202;V9HVW6;Q53S24;B8ZZW7;B8ZZA1;Q15200;H7C2N1;Q7KZ52;Q7Z4R6;Q15203;Q15254;Q9NYD3;V9HVW7;Q9UMZ1	P06454;Q15204;Q86YS2;B8ZZQ6;Q8TBK9;Q15202;V9HVW6;Q53S24;B8ZZW7;B8ZZA1;Q15200;H7C2N1;Q7KZ52;Q7Z4R6;Q15203	Prothymosin alpha;Prothymosin alpha, N-terminally processed;Thymosin alpha-1	PTMA	1661	2	5	6	6	6	36	36	36	12.203	0	61.861	5207300000	54	0.659833	0.881536	-0.297748	-0.486668	29.3391	27.9847	28.9468	28.0254	28.8928
0.410782	0.122034	P18031;A8K3M3;B4DSN5	P18031;A8K3M3;B4DSN5	Tyrosine-protein phosphatase non-receptor type 1;Tyrosine-protein phosphatase non-receptor type	PTPN1	1262	2	5	16	16	16	45.1	45.1	45.1	49.966	0	144.46	7681100000	71	0.388346	0.732845	0.122034	1.00645	27.8785	28.1004	27.822	27.9864	28.1249
0.135937	0.119616	Q6NZI2;B4DPZ5;B4DNU9;B3KRY5	Q6NZI2;B4DPZ5;B4DNU9;B3KRY5	Polymerase I and transcript release factor	PTRF	2592	2	5	16	16	16	45.1	45.1	45.1	43.476	0	146.22	28205000000	111	0.731246	0.903309	0.119616	0.377023	29.4434	30.204	29.6248	30.0299	29.7241
0.890086	-0.766691	A0A0J9YVP6;A0A0J9YXX5;Q9UHX1;A0A0J9YVR6;E9PQ56;A0A0J9YWM1;H0YEM1;A0A0J9YYL3;A0A0J9YXJ8;E9PN18;E9PMU7;E9PL19;H0YCP8	A0A0J9YVP6;A0A0J9YXX5;Q9UHX1;A0A0J9YVR6;E9PQ56;A0A0J9YWM1;H0YEM1;A0A0J9YYL3;A0A0J9YXJ8;E9PN18	Poly(U)-binding-splicing factor PUF60	PUF60	651	2	5	7	7	7	24.2	24.2	24.2	57.398	0	72.421	2108900000	24	0.128799	0.624035	-0.766691	-2.08165	27.2417	26.9575	27.5782	26.8767	26.1083
0.112055	0.123338	P32322;A0A024R8U9;E7D7X9;A0A1B2JLU7;E7D7Y0;E2QRB3;B7Z8T1;J3KQ22;Q2TU78;Q8TBX0;J3QKT4;J3QL24;J3QL32;J3QL23;J3QLK9;J3QR88;J3QKT3;J3QRZ0;J3KTA8;J3KSA9	P32322;A0A024R8U9;E7D7X9;A0A1B2JLU7;E7D7Y0;E2QRB3;B7Z8T1;J3KQ22;Q2TU78;Q8TBX0;J3QKT4;J3QL24	Pyrroline-5-carboxylate reductase 1, mitochondrial;Pyrroline-5-carboxylate reductase	PYCR1	331	2	5	10	10	9	42	42	37.9	33.36	0	54.879	5887000000	43	0.772584	0.926977	0.123338	0.316186	27.6686	28.3677	28.2019	28.5776	27.828
0.192911	0.125971	A0A0S2Z5U6;Q96C36;A0A087WTV6;A0A024R3Q9;B3KMB7;Q4W8W1;Q8NCZ0;J3KR12;B4DQK8;A0A087WX69;A0A087WZF0;A0A0S2Z578	A0A0S2Z5U6;Q96C36;A0A087WTV6;A0A024R3Q9;B3KMB7;Q4W8W1;Q8NCZ0	Pyrroline-5-carboxylate reductase 2;Pyrroline-5-carboxylate reductase	PYCR2	730	2	5	9	8	8	29.4	25.3	25.3	33.637	0	58.467	5112200000	37	0.641342	0.871079	0.125971	0.516217	27.7142	28.3262	27.8216	28.1005	28.0595
0.654317	-0.586427	B4DSD8;Q59GM9;P11216;E9PK47;B4DRW6;B2RB32;A0A0M4FEM1;B2R825;P11217;P06737	B4DSD8;Q59GM9;P11216	Alpha-1,4 glucan phosphorylase;Glycogen phosphorylase, brain form	PYGB	1578	2	5	3	3	3	5.3	5.3	5.3	85.786	0	19.734	392980000	10	0.221658	0.607351	-0.586427	-1.538	26.1174	25.8933	26.4001	25.9946	25.1064
0.491157	-3.32769	A0A1B0GVU9;Q96AW5;B4DDN1;Q9BUZ3;Q9H3A5;A0A0U1RQJ6;A0A0U1RR66;H7C0R3;A0A0U1RR79;A0A0U1RQL2;A0A0U1RRJ7;A0A0U1RQX5;A0A0U1RQQ5;A0A0U1RRI9;A0A1B0GTT3;A0A0U1RRC8;A0A0U1RQX9;A0A0U1RQE9	A0A1B0GVU9;Q96AW5;B4DDN1;Q9BUZ3;Q9H3A5		QARS	817	2	5	11	11	2	17.4	17.4	1.5	83.782	0	23.082	64515000000	44	0.322733	0.673542	-3.32769	-1.18092	32.9757	32.9655	33.2285	33.5065	25.9512
1.08077	0.482204	Q15907;H3BMH2;H3BSC1;A0A024R5Z8;P62491;B4DMN1;B4DQU5;M0R2D0;M0R377;H3BN38;P57735	Q15907;H3BMH2;H3BSC1;A0A024R5Z8;P62491;B4DMN1	Ras-related protein Rab-11B;Ras-related protein Rab-11A	RAB11B	2486	2	5	10	10	10	44.5	44.5	44.5	24.488	0	32.683	7679200000	38	0.0830292	0.625718	0.482204	2.56255	29.2616	29.246	29.2334	29.9813	29.4771
0.533419	-0.134076	P61106;A0A024R845;X6RFL8	P61106;A0A024R845;X6RFL8	Ras-related protein Rab-14	RAB14	309	2	5	8	8	8	42.3	42.3	42.3	23.897	0	83.039	6946400000	28	0.292807	0.654355	-0.134076	-1.27269	29.3874	29.4749	29.4324	29.1631	29.4319
0.849165	-0.363197	Q9NP72;B7Z5V3;B7Z4P9;Q5W0J0;A0A804HIB9;A0A804HJJ8;A0A804HIY1;A0A804HL88;A0A8C8NLQ3;Q59EW3;A0A804HKH8;A0A804HJ83;A0A087X163;A0A804HK95;A0A804HLG5;A0A804HKV1;H0Y6T8;A0A804HIM2;Q9BZT2	Q9NP72;B7Z5V3;B7Z4P9;Q5W0J0;A0A804HIB9	Ras-related protein Rab-18	RAB18	2812	2	5	5	5	5	29.1	29.1	29.1	22.977	0	17.105	1094200000	16	0.141526	0.614109	-0.363197	-1.98386	26.4046	26.3286	26.2967	26.2194	25.7408
1.16807	0.492991	E7END7;Q5U0I6;P62820;B7Z8M7;Q96RD8	E7END7;Q5U0I6;P62820;B7Z8M7;Q96RD8	Ras-related protein Rab-1A	RAB1A	1781	2	5	9	9	5	50.9	50.9	26	19.018	0	41.564	25981000000	76	0.0679101	0.620315	0.492991	2.79898	30.9638	30.84	30.5214	31.2068	31.3293
0.497107	-1.60814	Q9H0U4;Q6FIG4;E9PLD0;Q92928;Q9H1C9;Q92927;Q53SX4;Q59EP4;G3V196;G5EMR8;A0A2R8YDI9;G5ELZ6;G5ELZ5;H0YMN7;B3KTE3;H0YL94;H0YLJ8;A0A2R8YFB8;P59190	Q9H0U4;Q6FIG4;E9PLD0;Q92928	Ras-related protein Rab-1B;Putative Ras-related protein Rab-1C	RAB1B	2581	2	5	9	5	5	46.8	25.4	25.4	22.171	0	19.773	7725800000	35	0.318341	0.675503	-1.60814	-1.19382	29.7268	29.5626	29.5499	29.8095	26.2004
0.958862	0.224513	A0A024R7V6;P61019;A0A0A1HAW1;H7C125;O75546;B4DUD4;E9PKL7;A0A3B3ITL1;Q5HYI5;Q8WUD1;Q96K32;Q6PIK3	A0A024R7V6;P61019;A0A0A1HAW1;H7C125	Ras-related protein Rab-2A	RAB2	298	2	5	7	7	6	42.9	42.9	36.8	23.545	0	63.186	4093600000	22	0.109936	0.605073	0.224513	2.25002	28.2292	28.3249	28.3191	28.3929	28.6382
0.0956859	-0.19859	Q53EY4;Q13636;J3QR51;Q9UL26	Q53EY4;Q13636;J3QR51	Ras-related protein Rab-31	RAB31	2447	2	5	6	6	6	39.5	39.5	39.5	21.686	0	28.378	1249300000	18	0.802258	0.933498	-0.19859	-0.273442	26.7489	26.9115	25.5244	26.8082	25.5845
1.03827	0.208568	A0A024QZ68;B4DNC0;Q9BZG1;V9GY61;K7EJW7;K7EIF2;H7C0Y7;C9JBG0;Q96PJ7;Q6NXT3;E7ES60;C9JY26	A0A024QZ68;B4DNC0;Q9BZG1;V9GY61;K7EJW7;K7EIF2;H7C0Y7;C9JBG0;Q96PJ7;Q6NXT3;E7ES60	Ras-related protein Rab-34	RAB34	23	2	5	4	4	4	12.4	12.4	12.4	29.044	0	17.877	490020000	15	0.0915648	0.602296	0.208568	2.45141	25.8935	25.6769	25.7311	25.9576	25.9939
0.883369	0.429086	A0A024R1U4;P51148;F8VVK3;K7ERI8;K7ERQ8;K7ENY4;F8VSF8;F8VWU4;F8VVZ0;F8VUA5;K7EIP6;F8VPW9;F8VWZ7	A0A024R1U4;P51148	Ras-related protein Rab-5C	RAB5C	107	2	5	9	9	7	55.6	55.6	45.8	23.482	0	71.15	10376000000	54	0.130807	0.618864	0.429086	2.06548	29.0991	29.3917	29.2235	29.4303	29.9041
0.79898	2.47509	B7Z5Z9;Q6FGX3;A0A024R5J5;A0A024R5H8;P20340;Q53ET8;F5H3K7;C9JU14;J3KR73;Q9NRW1;C9JB90;Q6AZ91;Q14964	B7Z5Z9;Q6FGX3;A0A024R5J5;A0A024R5H8;P20340;Q53ET8	Ras-related protein Rab-6A	RAB6A	215	2	5	5	5	5	40.3	40.3	40.3	16.618	0	11.249	3717800000	16	0.158862	0.594595	2.47509	1.86613	28.3357	25.0137	25.5689	28.7785	28.7839
0.0261394	-0.0305341	A0A158RFU6;P51149;A0A6Q8PG52;A0A6Q8PH84;C9J4V0;C9J8S3;B4DPH9;C9J592;A0A6Q8PGE6;C9J4S4;C9IZZ0;C9J7D1;A0A6Q8PF79	A0A158RFU6;P51149;A0A6Q8PG52;A0A6Q8PH84;C9J4V0;C9J8S3;B4DPH9;C9J592;A0A6Q8PGE6;C9J4S4;C9IZZ0	Ras-related protein Rab-7a	RAB7A	805	2	5	11	11	11	52.7	52.7	52.7	23.489	0	64.049	8513700000	37	0.941587	0.978249	-0.0305341	-0.0795733	28.7328	29.0118	28.525	29.1792	28.2728
1.12009	0.758533	A0A024R7I3;P61006	A0A024R7I3;P61006	Ras-related protein Rab-8A	RAB8A	282	2	5	7	6	6	32.4	27.1	27.1	23.668	0	86.224	5004300000	46	0.0758427	0.644507	0.758533	2.66764	27.405	27.9343	27.4561	28.1115	28.6025
0.210342	0.298757	M0QXH1;M0R1H9;M0R3D4;Q9UI14	M0QXH1;M0R1H9;M0R3D4;Q9UI14	Prenylated Rab acceptor protein 1	RABAC1	1971	2	5	1	1	1	12.8	12.8	12.8	12.503	0	3.6664	565530000	11	0.616109	0.851197	0.298757	0.557454	25.9708	26.184	24.8468	25.9365	25.9954
0.49283	-0.221294	A4D2P2;A4D2P1;A4D2P0;P63000;A0A024R9T5;P60763;J3KSC4;J3QLK0	A4D2P2;A4D2P1;A4D2P0;P63000;A0A024R9T5;P60763	Ras-related C3 botulinum toxin substrate 1;Ras-related C3 botulinum toxin substrate 3	RAC1	1211	2	5	8	8	5	48.6	48.6	31.1	16.797	0	19.817	12103000000	46	0.321492	0.676472	-0.221294	-1.18455	29.0083	29.1263	28.8612	28.9899	28.5647
0.198828	-0.63119	B1AH77;B1AH80;A0A024R1P2;P15153;B1AH78	B1AH77;B1AH80;A0A024R1P2;P15153;B1AH78	Ras-related C3 botulinum toxin substrate 2	RAC2	97	2	5	6	3	3	42.6	25	25	16.775	0	5.5177	2102600000	14	0.632662	0.868942	-0.63119	-0.530277	27.8093	25.8901	27.5574	25.245	27.6638
0.00918549	0.0199512	Q9H0H5;A0A2X0U4T9;A0A024R136;B2RE34;Q9H9L9;F8VV47;Q9BZ74;F8VRD2;H0YIK5;F8VVE5;F8VWY4;F8VRL2;F8VQF5;F8VV37;F8VZ66;F8W0L1;F8W1T4;F8VWX0;F8VQZ5;F8VZ41;F8VYH6;F8W1E5	Q9H0H5;A0A2X0U4T9;A0A024R136;B2RE34;Q9H9L9	Rac GTPase-activating protein 1	RACGAP1	81	2	5	4	4	4	9.7	9.7	9.7	71.026	0	7.1126	595200000	12	0.979072	0.98974	0.0199512	0.0284749	25.2493	26.8881	26.3884	26.6174	25.7731
0.24268	-0.206494	E7EN38;Q32P42;A0A494C1B7;A0A1W2PQ90;Q92878;H7C0P8;A0A494C0Y7;A0A494BZX5;A8K3I2;A0A494C122	E7EN38;Q32P42;A0A494C1B7;A0A1W2PQ90;Q92878;H7C0P8;A0A494C0Y7;A0A494BZX5;A8K3I2;A0A494C122	DNA repair protein RAD50	RAD50	843	2	5	2	2	2	5.2	5.2	5.2	76.557	0	15.963	487890000	9	0.5719	0.837181	-0.206494	-0.632636	26.1738	26.2951	25.5637	25.6092	25.9996
0.73257	-1.33967	P78406;Q5J8M4;E9PPG9;E9PQ57;B0QZ36	P78406;Q5J8M4;E9PPG9;E9PQ57	mRNA export factor	RAE1	2366	2	5	6	6	6	18.5	18.5	18.5	40.968	0	15.144	1554200000	17	0.18511	0.592385	-1.33967	-1.71364	27.3141	27.4143	27.5119	27.1179	25.0296
0.687094	-0.630708	Q9P0K7;B4DNL3;B3KMZ9	Q9P0K7;B4DNL3	Ankycorbin	RAI14	2858	2	5	9	9	9	13.2	13.2	13.2	110.04	0	28.26	1851000000	26	0.205545	0.595716	-0.630708	-1.6111	26.8934	26.9099	27.0099	26.8284	25.7856
0.210748	-0.43509	P11233;H7C3P7	P11233;H7C3P7	Ras-related protein Ral-A	RALA	2137	2	5	5	5	2	32.5	32.5	14.1	23.567	0	16.262	3304500000	24	0.615534	0.852257	-0.43509	-0.558407	27.8649	27.8161	28.0351	28.5093	26.4313
0.13872	-0.123575	B5MDF5;P62826;J3KQE5;F5H018;H0YFC6;B4DV51;A0A087X0W0;Q96QB7;Q0EFC9	B5MDF5;P62826;J3KQE5;F5H018	GTP-binding nuclear protein Ran	RAN	1621	2	5	7	7	7	33.5	33.5	33.5	26.224	0	28.786	6866600000	44	0.726575	0.901706	-0.123575	-0.384005	28.5704	27.8371	28.5796	28.2752	28.1358
0.915152	-1.28195	A0A140VK94;P43487;C9JJ34;B7Z6U1;B4DE76;F6WQW2;D3DX26;C9JXG8;C9JDM3;C9JGV6;C9JIC6;B3KUP2	A0A140VK94;P43487;C9JJ34;B7Z6U1;B4DE76;F6WQW2;D3DX26	Ran-specific GTPase-activating protein	RANBP1	797	2	5	5	5	5	44.8	44.8	44.8	23.31	0	55.708	3443400000	27	0.121576	0.620162	-1.28195	-2.14241	28.5828	27.0137	27.7452	26.666	26.3313
0.803195	0.768107	P49792;D3DX73;F8WBP7;Q13073;B4DTM4;B4E0M7;B4DTT2;J3KQ37;F8VYC4;B4DYH0;A0A286YES2;V9HWE4;P0DJD0;P0DJD1;Q99666;O14715	P49792	E3 SUMO-protein ligase RanBP2	RANBP2	2270	2	5	8	8	7	3.9	3.9	3.5	358.2	0	22.278	639230000	13	0.157328	0.597814	0.768107	1.87593	25.5871	25.3308	26.3668	26.6328	26.4266
0.163169	-0.313205	A0A024R1U0;P46060;B4DY16;B4E0U0;Q9BSK3;H0Y4Q3;B0QYT5;B0QYT4;B0QYT6;Q8WUS7	A0A024R1U0;P46060;B4DY16;B4E0U0	Ran GTPase-activating protein 1	RANGAP1	105	2	5	12	12	12	29.6	29.6	29.6	63.541	0	41.893	1544100000	20	0.686801	0.897443	-0.313205	-0.444487	26.7647	25.6728	27.3911	25.9254	26.6672
0.714475	0.332819	P61224;A0A024RB87;A6NIZ1;B7ZAY2;B7ZB78;F5GX62;F5H7Y6;E7ESV4;F5H823;F5GZG1;Q9BXV4;F5H6R7;F5H004;F5GYB5;F5H077;F5GYH7;F5H4H0;F5GWU8;F5H500;F5H0B7;F5H491;F8WBC0	P61224;A0A024RB87;A6NIZ1;B7ZAY2;B7ZB78;F5GX62;F5H7Y6;E7ESV4;F5H823;F5GZG1	Ras-related protein Rap-1b;Ras-related protein Rap-1b-like protein	RAP1B	408	2	5	7	7	2	35.3	35.3	12	20.825	0	41.15	14463000000	63	0.192986	0.59267	0.332819	1.67267	29.5748	29.6961	29.4671	29.671	30.1533
0.511975	-0.475806	P54136;B4DXW6;E5RJM9;E5RH09;E5RI24	P54136;B4DXW6	Arginine--tRNA ligase, cytoplasmic	RARS	2291	2	5	12	12	12	22.1	22.1	22.1	75.378	0	26.014	2585200000	40	0.307628	0.668079	-0.475806	-1.22609	27.5125	26.9379	27.4206	27.2338	26.3953
0.150653	0.12196	Q09028;H0YF10;H0YCT5;H0YDK2;H0YEU5;B4DRT0;Q5JP02;E9PNS2;E9PIC4;E9PNS6;C9JAJ9	Q09028;H0YF10	Histone-binding protein RBBP4	RBBP4	2414	2	5	12	12	5	28.7	28.7	16.2	47.655	0	44.095	5811200000	46	0.706882	0.896398	0.12196	0.413712	28.2549	28.4154	28.7531	28.2935	28.8993
0.0584981	0.0489578	A0A0S2Z4Z0;Q96PK6;B4DNG4;Q59GV2;A0A0S2Z567;A0A0A6YYI9;A0A0S2Z5V2;F8WDX3;A0A0A0MSL8;B8ZZ74	A0A0S2Z4Z0;Q96PK6	RNA-binding protein 14	RBM14	709	2	5	19	19	19	35.9	35.9	35.9	69.491	0	91.915	11438000000	76	0.873981	0.958445	0.0489578	0.172562	28.3643	28.8477	28.3521	28.3154	28.8252
0.703604	0.419234	P49756;H0YE46;E9PQU5;Q16083	P49756	RNA-binding protein 25	RBM25	2268	2	5	8	8	8	9.1	9.1	9.1	100.18	0	19.012	2573500000	35	0.197877	0.598301	0.419234	1.64817	27.4249	26.8952	26.9597	27.6939	27.3311
0.831309	0.736018	A0A024R753;Q9NW13;A0A0S2Z5E5;H7C5G8;C9JE21;C9JAA9;B4DJ90	A0A024R753;Q9NW13	RNA-binding protein 28	RBM28	265	2	5	9	9	9	14.5	14.5	14.5	85.737	0	12.6	433740000	18	0.147466	0.598555	0.736018	1.9417	24.8474	24.7555	25.2197	25.2316	26.1221
0.0539098	-0.0385071	A0A024QYX3;P98179	A0A024QYX3;P98179	RNA-binding protein 3	RBM3	13	2	5	6	6	6	59.9	59.9	59.9	17.17	0	83.884	6925500000	39	0.883263	0.961122	-0.0385071	-0.159701	29.1919	28.7089	28.6026	28.8735	28.7185
0.0177949	-0.0597951	Q14498;A0A384NQ03;G3XAC6;B4DRA0;B4E1M7;Q68DD9;B3KWX7;B4DLM0;Q5QP23;Q6N037;E1P5S2;B7Z4L7;A0A0U1RQH7;Q5QP22;H0Y4X3;Q7Z3L0;Q6MZY7;A8MYG5;F2Z2Z5;F8WF24;F2Z3E6;A0A0U1RQW2;F8WF73;H0Y6I9	Q14498;A0A384NQ03;G3XAC6;B4DRA0;B4E1M7;Q68DD9;B3KWX7;B4DLM0;Q5QP23;Q6N037;E1P5S2;B7Z4L7;A0A0U1RQH7;Q5QP22	RNA-binding protein 39	RBM39	959	2	5	9	9	9	19.1	19.1	19.1	59.379	0	75.397	3294000000	29	0.959854	0.985816	-0.0597951	-0.054649	25.3168	27.5947	27.9163	26.4997	27.2659
0.178462	0.0784775	Q9BWF3;E9PB51;D6R9K7;J3QRR5	Q9BWF3;E9PB51	RNA-binding protein 4	RBM4	2772	2	5	7	7	1	26.6	26.6	3.6	40.313	0	41.486	2498800000	24	0.663038	0.881248	0.0784775	0.4816	27.1993	27.6034	27.2781	27.4823	27.3952
0.223277	0.385204	Q9Y5S9;A0A023T787;A0A0J9YW13	Q9Y5S9;A0A023T787;A0A0J9YW13	RNA-binding protein 8A	RBM8A	6	2	5	5	5	5	52.3	52.3	52.3	19.889	0	36.949	2079900000	16	0.59803	0.842499	0.385204	0.587719	25.8652	27.272	27.4713	27.1718	27.3376
0.441553	0.280485	P38159;B4E352;H3BT71;B3KRG5;H3BUY5;H0Y6E7;H3BR27;H3BNC1;A8K8A6;O75526;F1T0J8;Q8IZ40;Q8N7X1	P38159;B4E352;H3BT71;B3KRG5;H3BUY5;H0Y6E7	RNA-binding motif protein, X chromosome;RNA-binding motif protein, X chromosome, N-terminally processed	RBMX	2237	2	5	35	35	10	65	65	22.8	42.331	0	176.09	76912000000	222	0.361782	0.71137	0.280485	1.07332	30.3067	30.5153	30.216	30.3113	30.9417
0.565132	1.35894	C9JW69;Q5T081;A0A0S2Z3I4;A0A0S2Z404;P18754;C9JRH2;C9J3R0;C9JMJ4;C9JQZ4	C9JW69;Q5T081;A0A0S2Z3I4;A0A0S2Z404;P18754;C9JRH2;C9J3R0;C9JMJ4;C9JQZ4	Regulator of chromosome condensation	RCC1	674	2	5	9	9	9	42.2	42.2	42.2	39.584	0	31.184	2380200000	22	0.272188	0.647092	1.35894	1.34178	27.3953	25.9476	24.8528	26.9554	27.893
0.101302	0.238444	A5PLK7;A0A024RAC5;Q9P258	A5PLK7;A0A024RAC5;Q9P258	Protein RCC2	RCC2	375	2	5	2	2	2	6.1	6.1	6.1	49.678	0	5.7804	950840000	11	0.791951	0.932872	0.238444	0.28821	27.0842	24.9252	26.4479	26.426	26.3557
0.287165	0.125199	V9HW95;Q15293;Q5J7V8;E9PP27	V9HW95;Q15293;Q5J7V8	Reticulocalbin-1	RCN1	2475	2	5	21	21	21	68.9	68.9	68.9	38.89	0	242.7	34004000000	138	0.516221	0.804179	0.125199	0.733793	30.0145	29.7599	29.7915	29.7985	30.1625
0.401742	1.98158	B7Z6B3;Q00765;B7Z2A3;B2R6C4;E2QRG8;B7Z332;B7Z510;H0Y8J8	B7Z6B3;Q00765;B7Z2A3;B2R6C4;E2QRG8	Receptor expression-enhancing protein;Receptor expression-enhancing protein 5	REEP5	1640	2	5	6	6	6	30.8	30.8	30.8	17.758	0	14.48	7093700000	30	0.396514	0.736808	1.98158	0.986759	28.8631	29.4784	24.5348	29.5866	29.6275
0.39587	0.226493	B4E2S3;Q14699;G3XAJ6;Q8N5I0;B4DVC8;C9JHG2;Q5JB43;B4E1H7;Q9BRA3;C9JRN3;C9JWQ9;F8WAR1	B4E2S3;Q14699;G3XAJ6;Q8N5I0;B4DVC8;C9JHG2	Raftlin	RFTN1	1611	2	5	16	16	15	32.2	32.2	30.3	86.704	0	76.283	5958600000	60	0.401911	0.741679	0.226493	0.973959	27.5186	27.9235	27.3105	27.7981	27.8233
0.348855	0.104003	B4DKN9;A0A024R324;P61586;Q9BVT0;A0A7I2YQV1;A0A0B6XK12	B4DKN9;A0A024R324;P61586;Q9BVT0;A0A7I2YQV1	Transforming protein RhoA	RHOA	143	2	5	6	6	2	33.5	33.5	13.9	19.57	0	33.052	22080000000	74	0.447863	0.77746	0.104003	0.870972	29.7448	29.818	29.5116	29.8033	29.7876
0.585972	-0.993584	A0A140VJT8;P13489;A0A024RC87;E9PMJ3;E9PLZ3;E9PIM9;E9PIK5;E9PMN0;E9PMA9;H0YCR7;E9PR82;E9PMI1	A0A140VJT8;P13489;A0A024RC87;E9PMJ3;E9PLZ3;E9PIM9;E9PIK5	Ribonuclease inhibitor	RNH1	774	2	5	11	11	11	38.4	38.4	38.4	49.973	0	129.48	4093400000	34	0.259435	0.636075	-0.993584	-1.38735	28.7222	27.2579	28.7517	27.6906	26.8102
0.224432	0.212737	Q15287;D3DU92;H3BTC0;H3BMM9;H3BV80;H3BPG5;A0A024R9P1;H3BMS0;H3BUL0;H3BRK4;H3BTV0;H3BTY0;H3BUG0;H3BTR6;H3BP82;H3BNI3;H3BNU7	Q15287;D3DU92;H3BTC0;H3BMM9;H3BV80;H3BPG5;A0A024R9P1;H3BMS0	RNA-binding protein with serine-rich domain 1	RNPS1	1738	2	5	7	7	7	27.9	27.9	27.9	34.208	0	68.93	7231900000	47	0.596441	0.842404	0.212737	0.590408	28.8454	28.9883	28.7128	28.5982	29.5249
0.133604	-0.296762	F8W7C6;H7C123;H7C2C5;X5D7P1;Q96L21;H7C2U2	F8W7C6;H7C123;H7C2C5;X5D7P1		RPL10	1847	2	5	10	1	1	55.2	11	11	18.565	0	38.603	1305300000	8	0.735184	0.907029	-0.296762	-0.371154	25.36	27.1644	27.1565	26.5284	25.9987
0.0230222	-0.0222375	X1WI28;X5D2T3;P27635;B8A6G2;X5D2W5;A6QRI9	X1WI28;X5D2T3;P27635	60S ribosomal protein L10	RPL10	2200	2	5	11	11	2	50.5	50.5	14.5	22.975	0	77.499	21257000000	84	0.94837	0.980125	-0.0222375	-0.070312	29.3752	29.5357	29.4498	29.0147	29.848
0.637217	-0.372645	P62906;Q1JQ76;A0A024RCW3	P62906;Q1JQ76;A0A024RCW3	60S ribosomal protein L10a;Ribosomal protein	RPL10A	2347	2	5	12	12	12	46.5	46.5	46.5	24.831	0	67.96	61861000000	131	0.23056	0.611439	-0.372645	-1.5001	31.1312	30.9394	31.0647	30.9912	30.3537
0.374174	0.13991	P62913;Q5VVD0;Q5VVC8	P62913;Q5VVD0;Q5VVC8	60S ribosomal protein L11	RPL11	2348	2	5	7	7	1	37.1	37.1	6.7	20.252	0	17.448	17876000000	34	0.422499	0.761426	0.13991	0.926556	30.4664	30.3419	30.3129	30.3282	30.6991
0.100186	-0.116489	P30050;Q59FI9;Q76P68;D3DS95	P30050;Q59FI9	60S ribosomal protein L12	RPL12	2215	2	5	7	7	7	50.3	50.3	50.3	17.818	0	179.72	36538000000	77	0.793988	0.933239	-0.116489	-0.285285	31.5705	31.5688	31.1473	30.8218	31.803
0.00431961	-0.00129414	Q6NZ55;A8K4C8;P26373;J3QSB4;J3KS98;H3BTH3;B4DGL7;O60250;H3BUK8	Q6NZ55;A8K4C8;P26373;J3QSB4	60S ribosomal protein L13	RPL13	1270	2	5	16	16	16	58.3	58.3	58.3	24.265	0	73.853	52686000000	115	0.990103	0.99536	-0.00129414	-0.0134639	31.1895	30.9364	31.1009	31.0861	31.0625
0.553756	0.339988	A0A7I2V2L9;Q5QTS3;A0A384ME37;P40429;Q8J015;Q9BSQ6;M0QYS1;Q0VGL3;A0A7I2V5L3;Q53H34;Q6NVV1;B4DNC8;M0QZU1;A0A096LPE0	A0A7I2V2L9;Q5QTS3;A0A384ME37;P40429;Q8J015;Q9BSQ6;M0QYS1;Q0VGL3;A0A7I2V5L3;Q53H34	60S ribosomal protein L13a	RPL13A	906	2	5	12	12	12	39.4	39.4	39.4	22.934	0	23.853	12786000000	42	0.279412	0.650035	0.339988	1.31697	29.6043	29.317	29.325	29.4502	30.0607
0.911601	0.5641	A8K7N0;E7EPB3;A0PJ62;B7Z6S8	A8K7N0;E7EPB3;A0PJ62;B7Z6S8		RPL14	1312	2	5	9	9	1	43.1	43.1	7.3	23.646	0	34.164	18588000000	53	0.122574	0.62183	0.5641	2.13376	28.9085	28.3682	28.3003	28.9683	29.2112
0.705668	0.409807	A0A024R2Q4;P61313;B4DLP4;A0A2R8YEM3;E7EQV9;E7ENU7;E7EX53;A0A2R8Y738;E7ERA2;B4DEN1;A4D1Q5;Q76N55	A0A024R2Q4;P61313;B4DLP4;A0A2R8YEM3;E7EQV9;E7ENU7	Ribosomal protein L15;60S ribosomal protein L15	RPL15	137	2	5	12	12	12	35.8	35.8	35.8	24.146	0	83.548	38265000000	93	0.196939	0.599851	0.409807	1.65281	29.7772	29.7481	30.0618	29.9882	30.5561
0.491867	-0.56724	A0A087WXM6;J3QQT2;J3KRX5;A0A024R261;A0A0A6YYL6;P18621;J3QLC8;A0A0A0MRF8;J3KRB3;A0A087WWH0;J3QS96;A0A087WY81;J3KSJ0;A4D1R6;A4D1R5	A0A087WXM6;J3QQT2;J3KRX5;A0A024R261;A0A0A6YYL6;P18621;J3QLC8;A0A0A0MRF8;J3KRB3;A0A087WWH0;J3QS96;A0A087WY81	60S ribosomal protein L17	RPL17	121	2	5	11	11	11	57.4	57.4	57.4	19.586	0	80.194	27636000000	94	0.322205	0.674124	-0.56724	-1.18246	30.3623	30.0469	30.1753	30.2514	29.0039
0.0303328	-0.0163517	A0A024QZD1;J3QQ67;Q07020;G3V203;Q0QEW2;H0YHA7;F8VUA6;F8VYV2;B4DDY5;A0A075B7A0;F8VXR6	A0A024QZD1;J3QQ67;Q07020;G3V203;Q0QEW2;H0YHA7;F8VUA6;F8VYV2;B4DDY5;A0A075B7A0	60S ribosomal protein L18	RPL18	30	2	5	7	7	7	42.6	42.6	42.6	21.634	0	80.862	31317000000	44	0.932539	0.977041	-0.0163517	-0.0919421	31.0234	30.8323	31.2238	30.8737	31.1466
0.305454	0.165027	M0R1A7;B2R4C0;Q02543;M0R0P7;M0R3D6;M0R117;B4DM74;Q53HD3;B4DM94;B4DUV3;Q76N54;Q32XH3	M0R1A7;B2R4C0;Q02543;M0R0P7;M0R3D6;M0R117;B4DM74;Q53HD3;B4DM94;B4DUV3;Q76N54;Q32XH3	60S ribosomal protein L18a	RPL18A	1360	2	5	8	8	8	49	49	49	17.477	0	31.205	7865900000	34	0.494933	0.801982	0.165027	0.774778	28.9765	28.6865	29.0921	29.2783	28.8884
0.412922	-0.212568	J3QR09;J3KTE4;A0A7I2YQG2;P84098;Q53G49;Q8IWR8;A0A7I2V4U6;A0A7I2V2L0;A0A7I2V512;A0A7I2V638	J3QR09;J3KTE4;A0A7I2YQG2;P84098;Q53G49;Q8IWR8	Ribosomal protein L19;60S ribosomal protein L19	RPL19	1081	2	5	10	10	10	36.3	36.3	36.3	23.134	0	47.599	20839000000	74	0.386436	0.731032	-0.212568	-1.0111	30.7185	30.2662	30.506	30.1159	30.4527
0.437761	-0.251568	Q6IAX2;P46778;M0R181;Q59GK9;G3V1B3;M0R3I5	Q6IAX2;P46778;M0R181;Q59GK9;G3V1B3	60S ribosomal protein L21	RPL21	2252	2	5	12	12	12	56.9	56.9	56.9	18.565	0	43.86	19175000000	67	0.364954	0.713561	-0.251568	-1.06509	29.6324	29.3935	29.6743	29.5935	29.0368
0.266531	0.181237	Q7Z4W8;P35268;K7ERI7;K7EJT5;K7EP65;K7EKS7;K7ELC4;K7EMH1	Q7Z4W8;P35268;K7ERI7;K7EJT5;K7EP65;K7EKS7;K7ELC4;K7EMH1	60S ribosomal protein L22	RPL22	2225	2	5	5	5	5	52.3	52.3	52.3	14.818	0	41.887	20277000000	45	0.541339	0.814886	0.181237	0.687157	30.3455	30.1312	30.8206	30.5866	30.6408
0.380727	-0.158947	Q9BTQ7;A0A024R1Q8;P62829;J3KT29;C9JD32;J3KTJ3;B9ZVP7;J3QQT9;A4D142	Q9BTQ7;A0A024R1Q8;P62829;J3KT29;C9JD32;J3KTJ3	60S ribosomal protein L23	RPL23	99	2	5	10	10	10	68.7	68.7	68.7	14.149	0	49.632	37048000000	72	0.416172	0.75488	-0.158947	-0.940892	30.5816	30.7719	30.6858	30.7265	30.3152
0.168038	0.0548436	P62750;H7BY10;K7EJV9;K7ERT8;A8MUS3;K7EMA7;Q53RC5;O95014;B9EJE3;REV__Q969S3	P62750;H7BY10;K7EJV9;K7ERT8;A8MUS3	60S ribosomal protein L23a	RPL23A	2343	2	5	15	15	15	57.1	57.1	57.1	17.695	0	50.459	43873000000	99	0.679144	0.895497	0.0548436	0.456359	31.3592	31.4376	31.4018	31.298	31.6108
0.271851	-0.188191	V9HW01;P83731;C9JXB8;C9JNW5	V9HW01;P83731;C9JXB8;C9JNW5	60S ribosomal protein L24	RPL24	2380	2	5	9	9	9	49	49	49	17.779	0	23.588	13364000000	39	0.534748	0.808784	-0.188191	-0.699226	30.6898	30.3568	30.2906	30.5484	29.9666
0.903222	0.4508	Q6IBH6;P61254;J3QRI7;J3QQQ9;J3QQV1;J3QRC4;A0A024RBF6;J3KSS0;J3KS10	Q6IBH6;P61254;J3QRI7;J3QQQ9;J3QQV1;J3QRC4;A0A024RBF6	60S ribosomal protein L26	RPL26	2322	2	5	12	12	3	54.5	54.5	13.1	17.244	0	36.908	22477000000	68	0.124962	0.62246	0.4508	2.11341	30.0772	29.8378	30.359	30.4245	30.6597
1.27308	0.313	P46779;H0YKD8;H0YMF4;H0YLP6;Q59F34;O60251	P46779;H0YKD8;H0YMF4;H0YLP6;Q59F34	60S ribosomal protein L28	RPL28	2253	2	5	11	11	11	63.5	63.5	63.5	15.747	0	46.59	23193000000	63	0.0533241	0.601094	0.313	3.09931	30.0238	29.8051	29.8169	30.2518	30.1381
0.602775	3.85141	A0A024R326;Q6IPI1;A0A3B3ITT5;P47914	A0A024R326;Q6IPI1;A0A3B3ITT5;P47914	60S ribosomal protein L29	RPL29	144	2	5	5	5	5	23.6	23.6	23.6	17.553	0	17.65	25528000000	26	0.249589	0.630967	3.85141	1.4242	25.191	25.454	31.5996	31.3759	31.1566
0.388692	0.290617	P39023;Q8TBW1;B3KS36;Q96QL0;Q9NY85;G5E9G0;Q49AJ9;Q9BT63;H7C422;H7C3M2;B5MCW2;B4DN06;F8WCR1;B2R7Y3;Q92901	P39023;Q8TBW1;B3KS36;Q96QL0;Q9NY85;G5E9G0;Q49AJ9;Q9BT63;H7C422	60S ribosomal protein L3	RPL3	2239	2	5	22	22	22	43.4	43.4	43.4	46.108	0	56.194	29988000000	117	0.408609	0.747689	0.290617	0.958295	30.3642	29.837	30.5496	30.7108	30.371
0.642286	0.545561	A0A024R9D3;P62888;E5RI99;A0A0B4J213;A0A0C4DH44;E5RJH3	A0A024R9D3;P62888;E5RI99;A0A0B4J213;A0A0C4DH44	60S ribosomal protein L30	RPL30	346	2	5	6	6	6	67	67	67	12.784	0	63	9710000000	48	0.227884	0.611413	0.545561	1.51132	29.0549	28.6769	29.4034	29.2704	29.9109
0.689067	-0.580918	B2R4C1;P62899;H7C2W9;C9JU56;B7Z4E3;B7Z4C8;Q76N53;B8ZZK4	B2R4C1;P62899;H7C2W9;C9JU56;B7Z4E3;B7Z4C8;Q76N53;B8ZZK4	60S ribosomal protein L31	RPL31	1361	2	5	10	10	10	54.4	54.4	54.4	14.495	0	22.144	20009000000	42	0.204613	0.599538	-0.580918	-1.61552	30.7197	30.7652	30.339	30.4489	29.6052
0.196269	0.0729062	A0A024R2G7;F8W727;P62910;D3YTB1;D3YTI8;A0A090N8E7	A0A024R2G7;F8W727;P62910;D3YTB1	60S ribosomal protein L32	RPL32	128	2	5	12	12	12	59.3	59.3	59.3	15.86	0	48.941	24387000000	70	0.636402	0.871793	0.0729062	0.524203	30.1338	29.9228	30.2538	30.2584	30.0943
0.851219	0.444831	P49207;A1LUY1;Q5MK14	P49207;A1LUY1	60S ribosomal protein L34	RPL34	1174	2	5	7	7	7	37.6	37.6	37.6	13.293	0	7.8783	8467800000	21	0.140858	0.619984	0.444831	1.98873	29.3473	29.4563	29.2801	29.5195	30.0927
0.645722	0.140251	P42766;F2Z388;A4D2M5;A0A024R866	P42766;F2Z388;A4D2M5;A0A024R866	60S ribosomal protein L35	RPL35	2248	2	5	6	6	6	32.5	32.5	32.5	14.551	0	26.198	30665000000	53	0.226088	0.613434	0.140251	1.51893	30.8513	30.6488	30.7153	30.9473	30.8102
1.06521	-1.10793	Q9Y3U8;J3QSB5;J3KTD3;Q9BYF3	Q9Y3U8	60S ribosomal protein L36	RPL36	2908	2	5	7	7	7	40	40	40	12.254	0	46.247	18291000000	49	0.086057	0.623123	-1.10793	-2.52158	30.2915	30.6131	29.4751	28.9607	29.0766
0.552515	1.74161	J3KQN4;P83881;H0Y5B4;H7BZ11;H7BY91;H0Y3V9	J3KQN4;P83881;H0Y5B4;H7BZ11;H7BY91;H0Y3V9	60S ribosomal protein L36a	RPL36A	1942	2	5	8	8	3	35.2	35.2	7.7	16.378	0	12.493	4510200000	28	0.280211	0.650325	1.74161	1.31426	28.1016	28.0923	25.0222	28.7163	28.9111
0.593794	1.46794	Q6P4E4;E9PEL3;P61513;G5E9R3;M0R0A1;C9J4Z3;M0R2L6;A6NKH3	Q6P4E4;E9PEL3;P61513;G5E9R3;M0R0A1;C9J4Z3;M0R2L6	60S ribosomal protein L37a	RPL37A	1801	2	5	4	4	4	50	50	50	8.0627	0	11.539	6169200000	34	0.254804	0.634894	1.46794	1.40449	28.306	26.0899	28.6051	28.8548	29.4151
0.367251	-1.06846	A0A024R8P8;P63173;J3KT73;J3QL01;J3KSP2	A0A024R8P8;P63173;J3KT73;J3QL01;J3KSP2	60S ribosomal protein L38	RPL38	324	2	5	5	5	5	50	50	50	8.2178	0	32.709	10406000000	39	0.429288	0.767381	-1.06846	-0.911389	29.1627	29.6295	28.622	29.5594	26.5797
0.337464	-0.0515782	P36578;Q59GY2;B4DMJ6;H3BM89;Q53G74;B4DFI6;B4DMJ2;H3BTP7;H3BU31;B4DP82	P36578;Q59GY2;B4DMJ6;H3BM89;Q53G74;B4DFI6;B4DMJ2	60S ribosomal protein L4	RPL4	2233	2	5	27	27	27	56.9	56.9	56.9	47.697	0	140.05	89041000000	150	0.459765	0.78075	-0.0515782	-0.845851	31.4243	31.4395	31.5726	31.4334	31.4211
1.02794	-0.447772	A2RUM7;P46777;A0A2R8Y6J3;B3KTM6;Q59GX9;A0A2R8Y4A2;Q5T7N0;Q9BUV4;Q8WYP1;R4GNJ2	A2RUM7;P46777;A0A2R8Y6J3;B3KTM6;Q59GX9	60S ribosomal protein L5	RPL5	1188	2	5	14	14	14	45.8	45.8	45.8	34.362	0	54.226	31326000000	74	0.0937684	0.612632	-0.447772	-2.42476	30.5534	30.2773	30.6187	29.8664	30.2043
0.298252	0.159938	Q8TBK5;Q8N5Z7;A0A024RBK3;Q9HBB3;Q02878;B2R4K7;B4DRX3;F8VZ45;U3KQR5;F8VZA3;F8VWR1;F8VU16;F8VR69;B4DNY8	Q8TBK5;Q8N5Z7;A0A024RBK3;Q9HBB3;Q02878;B2R4K7;B4DRX3	60S ribosomal protein L6	RPL6	421	2	5	17	17	17	42	42	42	32.741	0	70.295	59502000000	107	0.503209	0.797771	0.159938	0.758675	31.377	31.0858	31.6193	31.6136	31.4277
0.576282	-0.263185	P18124;A0A024R814;A8MUD9;O95036;C9JIJ5;C9JZ88	P18124;A0A024R814;A8MUD9;O95036	60S ribosomal protein L7	RPL7	2168	2	5	18	18	18	49.6	49.6	49.6	29.225	0	120.06	50765000000	135	0.265288	0.637124	-0.263185	-1.36614	30.7191	30.7449	30.8538	30.7578	30.261
0.046688	-0.0214771	P62424;Q9BY74;Q5T8U2;Q5T8U3	P62424;Q9BY74;Q5T8U2;Q5T8U3	60S ribosomal protein L7a	RPL7A	2342	2	5	18	18	18	45.1	45.1	45.1	29.995	0	89.837	51957000000	107	0.898074	0.966666	-0.0214771	-0.139252	31.2924	31.1635	31.4576	31.4282	31.1378
1.12126	0.416389	P62917;E9PKZ0;E9PKU4;E9PP36;G3V1A1;B4DVG7	P62917;E9PKZ0;E9PKU4;E9PP36;G3V1A1;B4DVG7	60S ribosomal protein L8	RPL8	2349	2	5	15	15	15	53.7	53.7	53.7	28.024	0	111.23	55981000000	114	0.0756388	0.647338	0.416389	2.6708	30.855	30.55	30.4596	31.009	31.0668
0.779057	0.449416	Q53Z07;P32969;D6RAN4;A0A2R8Y5Y7;H0Y9V9;H0Y9R4;Q2NKY6;B4E1M5;B4DLV8	Q53Z07;P32969;D6RAN4;A0A2R8Y5Y7;H0Y9V9;H0Y9R4;Q2NKY6	60S ribosomal protein L9	RPL9	2222	2	5	7	7	7	46.4	46.4	46.4	21.863	0	55.834	8143700000	46	0.166319	0.586679	0.449416	1.82001	28.8493	28.4037	28.8876	29.3563	28.9696
0.0164821	-0.0143541	P05388;A8K4Z4;A0A024RBS2;Q53HK9;Q53HW2;F8VWS0;Q6NSF2;F8VU65;B4E3D5;F8VW21;G3V210;F8VRK7;F8VPE8;F8VQY6;Q8NHW5;F8VZS0;F8VWV4;F8VS58;Q3MHV2;F8W1K8	P05388;A8K4Z4;A0A024RBS2;Q53HK9;Q53HW2;F8VWS0;Q6NSF2;F8VU65;B4E3D5;F8VW21;G3V210;F8VRK7;F8VPE8;F8VQY6;Q8NHW5;F8VZS0;F8VWV4;F8VS58	60S acidic ribosomal protein P0;60S acidic ribosomal protein P0-like	RPLP0	426	2	5	12	12	12	49.2	49.2	49.2	34.273	0	61.661	44233000000	93	0.96276	0.986738	-0.0143541	-0.0506889	30.8479	30.3893	30.8629	30.9537	30.4176
0.392808	-0.677288	A0A024R608;P05386;Q7Z612;Q6ICQ4	A0A024R608;P05386;Q7Z612;Q6ICQ4	60S acidic ribosomal protein P1	RPLP1	235	2	5	4	3	2	89.5	74.6	60.5	11.514	0	42.367	41679000000	44	0.404754	0.745417	-0.677288	-0.96728	31.7773	31.8619	31.0549	31.7155	30.0593
0.886403	-0.251851	P05387;A0A024RCA7;H0YDD8	P05387;A0A024RCA7	60S acidic ribosomal protein P2	RPLP2	439	2	5	10	10	9	95.7	95.7	80.9	11.665	0	134.42	75180000000	120	0.129896	0.617549	-0.251851	-2.07278	32.0821	31.9585	32.0133	31.9169	31.6153
0.319969	0.987634	P04844;B2RE46;Q5JYR7;B4DJL0;Q5JYR4;Q5JYR3;F2Z3K5	P04844;B2RE46;Q5JYR7	Dolichyl-diphosphooligosaccharide--protein glycosyltransferase subunit 2	RPN2	2105	2	5	10	10	10	28.2	28.2	28.2	69.283	0	74.6	8169600000	38	0.478665	0.792305	0.987634	0.8071	28.5872	26.0091	28.8059	29.3135	28.2632
1.15256	-0.281139	D3DPS3;Q3KQU3;Q6NX58;B3KU03;A1L1B7;E9PLH3;C9JIR3	D3DPS3;Q3KQU3;Q6NX58;B3KU03	MAP7 domain-containing protein 1	RPRC1	1730	2	5	9	9	9	14.3	14.3	14.3	92.691	0	21.358	964570000	22	0.0703781	0.628281	-0.281139	-2.75616	26.2737	26.161	26.0227	25.8173	25.9253
0.527026	-1.04426	Q9NQG5;A2A2M0	Q9NQG5;A2A2M0	Regulation of nuclear pre-mRNA domain-containing protein 1B	RPRD1B	2819	2	5	4	4	4	24.2	24.2	24.2	36.899	0	26.677	1466300000	12	0.297149	0.659157	-1.04426	-1.25879	27.2404	27.1797	25.4149	25.1628	25.9719
0.0873372	0.0586122	P46783;Q59GE4;F6U211;A0A2R8Y7H1;A0A2R8YFH6;A0A1W2PQS6;A0A2R8Y6L3;S4R435;Q9NQ39;Q14489	P46783;Q59GE4;F6U211;A0A2R8Y7H1;A0A2R8YFH6;A0A1W2PQS6;A0A2R8Y6L3;S4R435;Q9NQ39	40S ribosomal protein S10;Putative 40S ribosomal protein S10-like	RPS10	2254	2	5	13	12	12	64.2	60	60	18.898	0	47.539	15404000000	71	0.81783	0.935543	0.0586122	0.251276	28.9366	29.5162	29.053	29.2898	29.1646
0.10513	0.0782995	P62280;M0QZC5;M0R1H6;M0R1H5	P62280;M0QZC5	40S ribosomal protein S11	RPS11	2337	2	5	12	12	12	61.4	61.4	61.4	18.431	0	73.244	20112000000	74	0.785001	0.929358	0.0782995	0.298214	29.4111	29.185	29.8167	29.6964	29.4022
0.781934	-0.792425	P25398	P25398	40S ribosomal protein S12	RPS12	2189	2	5	6	6	6	56.8	56.8	56.8	14.515	0	78.93	20714000000	57	0.165221	0.584726	-0.792425	-1.82665	30.0806	30.3265	30.0419	29.9184	28.796
0.237939	-0.197649	P62277;J3KMX5;E9PS50	P62277;J3KMX5	40S ribosomal protein S13	RPS13	2336	2	5	13	13	13	52.3	52.3	52.3	17.222	0	41.5	47186000000	98	0.578177	0.836054	-0.197649	-0.621711	30.5962	31.1812	30.6313	30.8778	30.3327
0.704778	-0.329028	A0A2R8Y811;P62263;E5RH77;A4D1M5	A0A2R8Y811;P62263;E5RH77	40S ribosomal protein S14	RPS14	875	2	5	7	7	7	39.3	39.3	39.3	16.159	0	123.93	13807000000	51	0.197343	0.598815	-0.329028	-1.65081	30.0778	30.1202	30.4949	30.039	29.7647
0.402594	-0.12698	K7ELC2;P62841;K7EM56;A0A0B4J2B4;S4R417;K7EQJ5;K7EJ78;S4R456	K7ELC2;P62841;K7EM56;A0A0B4J2B4;S4R417;K7EQJ5;K7EJ78;S4R456	40S ribosomal protein S15	RPS15	1959	2	5	9	9	9	67.1	67.1	67.1	17.723	0	72.222	16852000000	58	0.395736	0.73716	-0.12698	-0.988616	29.8136	29.7165	29.9043	29.829	29.54
0.529934	-0.190119	P62249;M0R210;M0R3H0;Q6IPX4;M0R1M5;M0QX76;B4DP32	P62249;M0R210;M0R3H0;Q6IPX4	40S ribosomal protein S16	RPS16	2333	2	5	16	16	16	74.7	74.7	74.7	16.445	0	32.145	17209000000	82	0.295166	0.655822	-0.190119	-1.26511	29.7391	29.6216	29.87	29.7122	29.3947
0.383409	-0.193535	H3BNC9;P08708;H0YN88;A0A075B716;H0YN73;A0A0J9YYC4;A4D1Q6	H3BNC9;P08708;H0YN88;A0A075B716;H0YN73	40S ribosomal protein S17	RPS17	1895	2	5	8	8	8	13.2	13.2	13.2	64.532	0	117.97	22308000000	66	0.41361	0.751697	-0.193535	-0.946755	29.8222	29.4931	29.5895	29.6572	29.2255
0.713211	0.162786	P62269;A0A0G2JQH2;Q5GGW2;J3JS69	P62269	40S ribosomal protein S18	RPS18	2335	2	5	12	12	12	57.9	57.9	57.9	17.718	0	36.669	25143000000	61	0.193548	0.589083	0.162786	1.66982	29.986	29.9951	29.9873	30.0215	30.2829
0.0222554	-0.0145051	B0ZBD0;P39019;Q8WVX7;M0R2L9;A0A075B6E2;M0QYF7;M0R140	B0ZBD0;P39019;Q8WVX7	40S ribosomal protein S19	RPS19	1347	2	5	19	19	19	77.2	77.2	77.2	16.06	0	45.805	47011000000	109	0.950046	0.979796	-0.0145051	-0.0680247	31.2837	31.0915	31.2691	30.9349	31.4656
0.271472	-0.153039	P15880;Q8N5L9;Q6IPX5;Q3KQT6;E9PQD7;Q8J014;H0YEN5;E9PMM9;Q8NI61;E9PPT0;E9PM36;I3L404;Q9BSW5;D3DU83;O60249;A4D0Y7;H3BNG3;H0YE27;Q6ZNN8	P15880;Q8N5L9;Q6IPX5;Q3KQT6;E9PQD7;Q8J014;H0YEN5;E9PMM9;Q8NI61;E9PPT0	40S ribosomal protein S2	RPS2	2152	2	5	14	14	10	49.5	49.5	35.2	31.324	0	31.114	20934000000	70	0.535215	0.80883	-0.153039	-0.698366	29.6884	29.2583	29.8176	29.4087	29.4614
0.118831	-0.0755396	P60866;A0A7P0S5H5;E5RJX2;G3XAN0;E5RIP1	P60866;A0A7P0S5H5;E5RJX2;G3XAN0	40S ribosomal protein S20	RPS20	2315	2	5	6	6	6	37	37	37	13.373	0	30	26486000000	58	0.760623	0.920905	-0.0755396	-0.333623	30.558	30.2495	30.0702	30.3943	30.0398
0.808065	-0.861014	Q8WVC2;Q6FGH5;P63220;Q9BYK1;Q9BYK2;Q13666	Q8WVC2;Q6FGH5;P63220;Q9BYK1	40S ribosomal protein S21	RPS21	2355	2	5	5	5	5	60.5	60.5	60.5	8.85	0	33.263	5419800000	30	0.155573	0.598167	-0.861014	-1.88727	29.178	28.575	29.1407	27.5931	28.6139
0.398504	-0.527378	E7ETK0;A0A2R8Y849;A0A2R8YD14;P62847;A0A2R8Y8A0	E7ETK0;A0A2R8Y849;A0A2R8YD14;P62847	40S ribosomal protein S24	RPS24	876	2	5	3	3	3	26.7	26.7	26.7	15.197	0	12.121	7566400000	25	0.39948	0.739038	-0.527378	-0.979703	29.5512	29.4421	29.1831	29.5618	28.1677
0.310468	-0.250509	P62851;E9PQK3;E9PK60	P62851	40S ribosomal protein S25	RPS25	2344	2	5	7	7	7	41.6	41.6	41.6	13.742	0	15.74	26773000000	51	0.489252	0.796111	-0.250509	-0.785962	31.1385	30.5296	31.1273	30.4333	30.9293
0.661588	0.314235	A0A024RB14;P62854;Q75MH1;Q5JNZ5;Q76N57;Q76N56	A0A024RB14;P62854;Q75MH1;Q5JNZ5	40S ribosomal protein S26;Putative 40S ribosomal protein S26-like 1	RPS26	399	2	5	5	5	5	39.1	39.1	39.1	13.015	0	7.7074	12842000000	27	0.217978	0.605546	0.314235	1.55416	30.1825	30.1749	30.6005	30.5142	30.7529
0.421144	-0.1119	P42677	P42677	40S ribosomal protein S27	RPS27	2247	2	5	5	5	3	40.5	40.5	15.5	9.461	0	20.521	18599000000	46	0.379189	0.724239	-0.1119	-1.02899	30.5641	30.7528	30.4675	30.4983	30.4675
0.107881	0.0807184	A0A248RGE3;Q5RKT7;B2RDW1;P62979;A0A2R8Y422;Q8WYN9	A0A248RGE3;Q5RKT7;B2RDW1;P62979;A0A2R8Y422;Q8WYN9	Ubiquitin-40S ribosomal protein S27a;Ubiquitin;40S ribosomal protein S27a	RPS27A	852	2	5	9	9	2	53.1	53.1	19.3	16.717	0	77.308	67959000000	107	0.780045	0.92782	0.0807184	0.305373	32.1648	32.0979	31.6113	31.853	32.2244
0.205449	0.394707	B2R4R9;P62857	B2R4R9;P62857	40S ribosomal protein S28	RPS28	1366	2	5	3	3	3	46.4	46.4	46.4	7.8409	0	30.161	7463600000	41	0.623091	0.857753	0.394707	0.545932	28.9314	28.7634	29.1843	28.4078	30.3009
0.410231	-0.23338	A0A2R8Y851;P62273;A0A2R8Y6P7;A0A087WTT6	A0A2R8Y851;P62273;A0A2R8Y6P7;A0A087WTT6	40S ribosomal protein S29	RPS29	877	2	5	4	4	4	29.9	29.9	29.9	10.256	0	24.703	8403800000	32	0.388838	0.732578	-0.23338	-1.00525	29.3609	29.7275	29.2581	29.4056	29.0254
0.0491668	0.0438668	P23396;Q53G83;E9PL09;E9PPU1;F2Z2S8;H0YCJ7;H0YEU2;Q9NQS8;H0YF32;E9PQ96;E9PJH4;E9PK82;A7E2S3;E9PSF4;E9PQX2;H0YES8	P23396;Q53G83;E9PL09;E9PPU1;F2Z2S8;H0YCJ7;H0YEU2;Q9NQS8	40S ribosomal protein S3	RPS3	2184	2	5	17	17	17	70	70	70	26.688	0	52.074	30436000000	94	0.892963	0.964113	0.0438668	0.1463	30.6765	30.5652	31.0569	30.5012	31.1189
0.331726	0.153704	Q6NXR8;P61247;A8K4W0;D6RAT0;H0Y9Y4;D6RG13;B7Z3M5;H0Y8L7;E9PFI5;D6R9B6;D6RB09;D6RAS7;D6RED7;D6RI02;D6RGE0;A4D1I1	Q6NXR8;P61247;A8K4W0;D6RAT0;H0Y9Y4;D6RG13;B7Z3M5;H0Y8L7;E9PFI5;D6R9B6;D6RB09	40S ribosomal protein S3a	RPS3A	2321	2	5	21	21	21	64.8	64.8	64.8	29.975	0	134.44	58789000000	118	0.46588	0.784216	0.153704	0.833164	30.7082	30.9441	31.1831	31.1686	31.0291
0.235093	-0.217508	Q96IR1;B2R491;P62701;Q53HV1;C9JEH7;A4FU11;Q496E4;Q8TD47;P22090;B7Z1M6;Q53HI6	Q96IR1;B2R491;P62701;Q53HV1	40S ribosomal protein S4;40S ribosomal protein S4, X isoform	RPS4X	1359	2	5	18	18	18	64.2	64.2	64.2	27.259	0	66.992	35778000000	122	0.581979	0.836302	-0.217508	-0.615136	30.1814	29.9844	30.3957	30.3971	29.5422
0.907231	-0.376424	M0R0F0;A0A024R4Q8;P46782;Q53G25;M0R0R2;M0QZN2;Q59EK8	M0R0F0;A0A024R4Q8;P46782;Q53G25;M0R0R2;M0QZN2	40S ribosomal protein S5;40S ribosomal protein S5, N-terminally processed	RPS5	192	2	5	13	13	13	56.5	56.5	56.5	22.391	0	88.834	28842000000	116	0.123814	0.624714	-0.376424	-2.12313	30.0589	29.8126	30.0215	29.7853	29.3905
0.818277	0.286226	Q96DV6;A2A3R6;P62753;A2A3R5;Q9BZU1;A2A3R7;D3DRJ5	Q96DV6;A2A3R6;P62753;A2A3R5	40S ribosomal protein S6	RPS6	1183	2	5	9	9	9	36.1	36.1	36.1	28.708	0	41.114	24573000000	62	0.151958	0.600314	0.286226	1.91112	30.0457	29.7302	30.005	30.1087	30.3176
0.195632	-0.240355	P62081;A0A2R8Y623;B5MCP9;Q59FS3	P62081;A0A2R8Y623;B5MCP9	40S ribosomal protein S7	RPS7	2328	2	5	12	12	12	68.6	68.6	68.6	22.127	0	85.367	29589000000	93	0.637335	0.871506	-0.240355	-0.522691	30.7196	30.0512	31.1621	30.6643	30.1436
1.22748	0.429899	Q5JR94;P62241;Q5JR95;Q9BS10	Q5JR94;P62241;Q5JR95;Q9BS10	40S ribosomal protein S8	RPS8	2332	2	5	11	11	11	49.5	49.5	49.5	24.205	0	104.28	36080000000	110	0.0592272	0.603409	0.429899	2.96665	30.0592	30.0735	30.1538	30.3378	30.713
0.637815	0.5095	A0A024R4M0;P46781;B5MCT8;C9JM19;B7Z732;A5D904;F2Z3C0;A8MXK4	A0A024R4M0;P46781;B5MCT8;C9JM19;B7Z732;A5D904	40S ribosomal protein S9	RPS9	189	2	5	14	14	14	52.6	52.6	52.6	22.591	0	27.941	17109000000	81	0.230242	0.61153	0.5095	1.50142	28.8321	28.6444	29.3045	29.1338	29.7391
0.490503	-0.390429	C9J9K3;A0A024R2L6;A0A0C4DG17;P08865;A0A8I5KQE6;Q96RS2;A0A024R7P5;F8WD59	C9J9K3;A0A024R2L6;A0A0C4DG17;P08865;A0A8I5KQE6;Q96RS2;A0A024R7P5;F8WD59	40S ribosomal protein SA	RPSA	133	2	5	8	8	8	43.3	43.3	43.3	29.404	0	65.104	18345000000	46	0.323219	0.673134	-0.390429	-1.1795	29.9521	30.3904	30.3011	29.4452	30.203
0.154747	-0.181641	A0A024QZF2;P10301;E9PQK5;E9PQC5	A0A024QZF2;P10301	Ras-related protein R-Ras	RRAS	35	2	5	4	4	2	25.2	25.2	12.8	23.48	0	14.627	1241100000	11	0.70025	0.896217	-0.181641	-0.42382	26.5526	26.9207	26.3902	26.9463	25.9328
0.0244187	0.0115868	A7BI36;Q9P2E9;A1A5C5;F8W7S5;Q32NB1;A2A2S5;A0A087WU26;B3KSG1;V9GY78;Q5XUU0;C9J066;A0A6F7YPF6;REV__Q9P2M7;E9PN67;H9KV85;REV__B9EK46;Q8N4C6	A7BI36;Q9P2E9	Ribosome-binding protein 1	RRBP1	1230	2	5	96	96	29	74.9	74.9	31.6	165.75	0	323.31	222200000000	700	0.945325	0.979217	0.0115868	0.0744682	31.4981	31.5517	31.2348	31.3181	31.5615
0.120596	-0.30629	Q14684;Q6PJM8	Q14684	Ribosomal RNA processing protein 1 homolog B	RRP1B	2460	2	5	8	8	8	15.4	15.4	15.4	84.427	0	13.632	1098800000	13	0.757538	0.91978	-0.30629	-0.338141	26.7074	24.9201	27.2273	26.0889	25.8684
0.976919	-0.851971	O43818	O43818	U3 small nucleolar RNA-interacting protein 2	RRP9	2023	2	5	7	7	7	14.9	14.9	14.9	51.84	0	22.599	1268000000	29	0.105458	0.605299	-0.851971	-2.29513	26.8724	27.0894	27.0462	26.6353	25.6661
0.745941	-1.00021	Q15050	Q15050	Ribosome biogenesis regulatory protein homolog	RRS1	2468	2	5	14	14	14	42.2	42.2	42.2	41.193	0	71.135	3941200000	43	0.179498	0.595518	-1.00021	-1.74406	27.8124	27.8388	27.3693	27.3961	25.9505
0.455419	0.236775	O76021;Q32Q62;J3QSV6;A0PJ61;A0PJ87;I3L3U9;I3L3C4;I3L234;I3L1A3;J3KPU7;I3L2F2;I3L4T8;I3L1Y4	O76021;Q32Q62;J3QSV6;A0PJ61;A0PJ87;I3L3U9	Ribosomal L1 domain-containing protein 1	RSL1D1	2064	2	5	26	26	26	55.7	55.7	55.7	54.972	0	78.881	11355000000	115	0.350413	0.705617	0.236775	1.10341	28.2267	28.1271	28.298	28.1793	28.7288
0.612007	-0.359759	Q9Y3I0;B4DNA0;B4DNG5;B4DXF1	Q9Y3I0;B4DNA0	tRNA-splicing ligase RtcB homolog	RTCB	2907	2	5	8	8	8	23.4	23.4	23.4	55.21	0	30.397	2832900000	27	0.244339	0.630404	-0.359759	-1.44449	27.6761	27.1727	27.6385	27.3178	26.9543
0.0384145	0.0280269	Q9NQC3;Q53R94	Q9NQC3;Q53R94	Reticulon-4	RTN4	2817	2	5	11	11	3	18.5	18.5	4.8	129.93	0	175.71	66304000000	106	0.915346	0.972722	0.0280269	0.115499	31.1051	31.4878	31.0813	31.485	31.0205
0.29753	-0.152917	I3L354;A0A2R8Y7Z3;A0A0D9SEN7;I3L0L0;Q13950;Q32MY8;B4DVE5;A0A024RAH4;Q13761	I3L354;A0A2R8Y7Z3;A0A0D9SEN7;I3L0L0;Q13950;Q32MY8	Runt-related transcription factor 2	RUNX2	634	2	5	4	4	4	18.5	18.5	18.5	30.15	0	10.586	1070900000	15	0.504046	0.798384	-0.152917	-0.757059	26.7308	26.6716	26.3144	26.57	26.2687
0.133473	-0.166065	B5BUB1;A0A384MTR5;Q9Y265;E7ETR0;B3KRS7;H7C4G5;J3QLR1	B5BUB1;A0A384MTR5;Q9Y265;E7ETR0;B3KRS7	RuvB-like 1	RUVBL1	924	2	5	12	12	12	33.3	33.3	33.3	50.215	0	25.781	2872600000	36	0.735406	0.90617	-0.166065	-0.370823	27.6962	27.1992	27.9291	26.9709	27.9132
0.177189	0.181744	P60903;Q6FGE5;D3DV26	P60903;Q6FGE5;D3DV26	Protein S100-A10	S100A10	2316	2	5	5	5	5	45.4	45.4	45.4	11.203	0	23.293	23171000000	40	0.664984	0.881728	0.181744	0.47853	30.2481	30.677	30.4018	31.0849	30.1631
0.663924	0.287338	V9HWH9;B2R5H0;P31949	V9HWH9;B2R5H0;P31949	Protein S100;Protein S100-A11;Protein S100-A11, N-terminally processed	S100A11	1367	2	5	6	6	6	71.4	71.4	71.4	11.74	0	21.803	13706000000	46	0.216808	0.603438	0.287338	1.55936	29.1757	29.6014	29.5953	29.7845	29.7052
0.233654	0.118873	Q99584;D3DV53	Q99584;D3DV53	Protein S100-A13	S100A13	2750	2	5	4	4	4	40.8	40.8	40.8	11.471	0	6.7579	1692000000	15	0.583911	0.835779	0.118873	0.611808	27.033	27.2538	26.7646	27.2251	27.0469
0.296513	0.418873	R4GN98;P06703;B2R577	R4GN98;P06703;B2R577	Protein S100;Protein S100-A6	S100A6	2113	2	5	5	5	5	56.5	56.5	56.5	9.681	0	15.891	5480800000	27	0.505227	0.79759	0.418873	0.754782	29.4985	28.215	28.5787	28.8413	29.5246
0.452437	0.186907	B7ZLP5;A8K329;Q15424;B7Z2Z1;B7Z2F6;B7Z5X3;B7Z1C7;B7Z959;K7EII0;B7Z2H3;K7ES42	B7ZLP5;A8K329;Q15424;B7Z2Z1;B7Z2F6;B7Z5X3;B7Z1C7;B7Z959	Scaffold attachment factor B1	SAFB	1250	2	5	33	33	21	42.9	42.9	25.1	102.58	0	195.49	16295000000	150	0.352828	0.707253	0.186907	1.09694	28.7172	29.0061	28.6628	28.8473	29.1173
0.207272	0.18323	Q14151;A0PJ47;K7EQU4;K7ERX3;B4DU53	Q14151;A0PJ47	Scaffold attachment factor B2	SAFB2	2452	2	5	24	12	12	31	13.7	13.7	107.47	0	25.375	2044900000	29	0.62048	0.85404	0.18323	0.550231	26.5437	27.1802	26.8703	26.7344	27.3615
0.377072	0.997891	Q9Y512	Q9Y512	Sorting and assembly machinery component 50 homolog	SAMM50	2914	2	5	6	6	6	18.8	18.8	18.8	51.976	0	20.29	1953800000	21	0.41969	0.758604	0.997891	0.932897	27.3539	27.6169	25.0158	27.564	27.7561
0.457843	-1.00495	A0A384ME24;O00422;U3KQ12;H7BZW6;U3KPY7	A0A384ME24;O00422;U3KQ12;H7BZW6	Histone deacetylase complex subunit SAP18	SAP18	905	2	5	6	6	6	41.2	41.2	41.2	17.561	0	24.594	3431700000	27	0.348464	0.707479	-1.00495	-1.10866	27.7066	28.1787	28.5193	28.2756	25.9843
0.0978421	0.0643384	O15126;A8K2G0;B4DP10;B4E2V7;A0A087WXB0;A0A087WZA6;A0A087WTX8;A0A087WU14;Q96AZ4	O15126;A8K2G0;B4DP10;B4E2V7;A0A087WXB0;A0A087WZA6	Secretory carrier-associated membrane protein 1	SCAMP1	1999	2	5	6	6	6	33.4	33.4	33.4	37.92	0	26.335	2845500000	25	0.798285	0.931791	0.0643384	0.279125	27.5945	27.8017	27.2023	27.6516	27.5427
0.950993	2.00978	H3BV04;H3BN93;H3BUB6;H3BPL9;B3KU14;Q6IBK3;A8K769;A0A140VK92;O15127	H3BV04;H3BN93;H3BUB6;H3BPL9;B3KU14;Q6IBK3;A8K769;A0A140VK92;O15127	Secretory carrier-associated membrane protein 2	SCAMP2	795	2	5	1	1	1	6.2	6.2	6.2	21.984	0	16.381	3135200000	13	0.111946	0.611942	2.00978	2.23049	27.8397	26.0466	28.1839	29.7465	28.9865
0.0303553	0.0180527	Q6FHJ5;O14828	Q6FHJ5;O14828	Secretory carrier-associated membrane protein 3	SCAMP3	1994	2	5	7	7	7	36.6	36.6	36.6	38.242	0	108.01	6105800000	41	0.932491	0.977752	0.0180527	0.0920085	28.0068	28.1523	27.6931	28.088	27.8496
0.56352	0.303936	A0A1W2PPX5;A0A1W2PQR6;A0A1W2PQB7;A0A1W2PS43;A0A024RDG6;A0A1W2PRS1;Q14108;A0A1W2PRF6;A0A1W2PPU6;D6RDG0;A0A1W2PS70;A0A1W2PNX7;A0A1W2PSE4	A0A1W2PPX5;A0A1W2PQR6;A0A1W2PQB7;A0A1W2PS43;A0A024RDG6;A0A1W2PRS1;Q14108;A0A1W2PRF6;A0A1W2PPU6	Lysosome membrane protein 2	SCARB2	478	2	5	5	5	5	19.2	19.2	19.2	49.204	0	20.162	2573300000	15	0.2732	0.646872	0.303936	1.33826	27.1114	27.5728	27.6665	27.8215	27.6869
0.0519116	0.0228488	Q8WVM8;Q53GW1;A0A7I2V5Z4;A0A7I2V3B4;A0A7I2V5I2;A0A7I2V3G4;A0A7I2V4U2;A0A7I2V4B8;A0A7I2V4R0;B7Z738;A0A7I2V320;A0A7I2V590;G3V2M8;A0A7I2V2U5;B7Z5N7;A0A7I2V448;A0A7I2V3C9;A0A7I2YQR2;A0A7I2V362;H0YIZ7;A0A7I2V534;A0A7I2V5R9;A0A7I2V4B9;A0A7I2V414;A0A7I2V3Y3;G3V5F3;G3V4I1;J3KNG4;H0YJY1;G3V5E2;A0A7I2V5H5;G3V3K9;H0YJS6;G3V363	Q8WVM8;Q53GW1;A0A7I2V5Z4;A0A7I2V3B4;A0A7I2V5I2;A0A7I2V3G4;A0A7I2V4U2;A0A7I2V4B8;A0A7I2V4R0;B7Z738;A0A7I2V320;A0A7I2V590;G3V2M8;A0A7I2V2U5;B7Z5N7;A0A7I2V448;A0A7I2V3C9;A0A7I2YQR2;A0A7I2V362	Sec1 family domain-containing protein 1	SCFD1	1061	2	5	7	7	7	17	17	17	72.379	0	30.094	1635300000	21	0.887337	0.960678	0.0228488	0.154069	26.5002	26.7367	26.5852	26.7891	26.4714
0.575494	0.177794	B2R761;A0A384NY87;P22307;B4E0J3;H0YF61;E9PLD1;Q59HG9;H0YCB0	B2R761;A0A384NY87;P22307;B4E0J3;H0YF61	Non-specific lipid-transfer protein	SCP2	962	2	5	14	14	14	22.1	22.1	22.1	59.021	0	74.436	16076000000	83	0.26577	0.636854	0.177794	1.36442	29.6939	29.4675	29.5739	29.8894	29.6231
0.384354	-0.836544	Q86U75;Q9HCN8;E5RFU4;A9CQZ2	Q86U75;Q9HCN8	Stromal cell-derived factor 2-like protein 1	SDF2L1	2633	2	5	10	9	5	26.2	23.6	11.6	67.017	0	53.826	1587000000	15	0.412711	0.753523	-0.836544	-0.94882	27.4458	27.5424	27.2411	27.7461	25.4004
0.353081	0.0966495	A0A5F9UP49;A0A024R084;Q9BRK5;A0A5F9UJX7;A0A024R0A9;H0Y3T6;G3V1E2	A0A5F9UP49;A0A024R084;Q9BRK5;A0A5F9UJX7;A0A024R0A9;H0Y3T6;G3V1E2	45 kDa calcium-binding protein	SDF4	61	2	5	10	10	10	33.5	33.5	33.5	40.936	0	50.078	4374400000	38	0.443526	0.774318	0.0966495	0.880274	27.7992	28.0503	27.7917	27.9828	27.9713
0.170465	-0.192391	A0A024QZ30;P31040;D6RFM5;Q0QF12;B3KT34;B4DYN5;A0A494C1T6;B3KYA5;B4DNB2;H0Y8X1;B7Z6J5	A0A024QZ30;P31040;D6RFM5;Q0QF12;B3KT34;B4DYN5	Succinate dehydrogenase [ubiquinone] flavoprotein subunit, mitochondrial	SDHA	18	2	5	19	19	19	45	45	45	72.691	0	140.4	15747000000	96	0.67536	0.891866	-0.192391	-0.462257	28.5865	28.8447	28.6368	29.0383	27.9556
0.334868	0.360785	F5GYJ5;Q9NX18;F8W679;M0QYN2;F5GXW4;M0R060;F5H5T6;F5H8E2	F5GYJ5;Q9NX18;F8W679;M0QYN2;F5GXW4;M0R060;F5H5T6	Succinate dehydrogenase assembly factor 2, mitochondrial	SDHAF2	1831	2	5	3	3	3	22.1	22.1	22.1	18.388	0	8.2089	633190000	14	0.462522	0.781902	0.360785	0.840114	26.0308	25.3424	26.0297	25.7443	26.5792
0.32331	1.15023	P21912;A0A087WWT1;A0A087WXX8	P21912;A0A087WWT1	Succinate dehydrogenase [ubiquinone] iron-sulfur subunit, mitochondrial	SDHB	2179	2	5	5	5	5	21.1	21.1	21.1	31.629	0	38.555	4079100000	26	0.474996	0.790073	1.15023	0.814518	27.7871	24.691	27.9263	28.4459	27.4575
0.0232516	-0.0863368	Q53GB2;P55735;A8MXL6;Q59FA6;A4UCS7;A8MWR8	Q53GB2;P55735;A8MXL6;Q59FA6	Protein SEC13 homolog	SEC13	2299	2	5	3	3	3	14.3	14.3	14.3	35.51	0	14.339	1322900000	8	0.947869	0.980038	-0.0863368	-0.0709954	27.7709	25.7359	28.1603	26.1527	28.1194
0.398063	0.351276	O75396;A0A087X1A9;I1VE16;I1VE18;I1VE20	O75396	Vesicle-trafficking protein SEC22b	SEC22B	2051	2	5	15	15	15	64.7	64.7	64.7	24.74	0	116.85	16498000000	69	0.399887	0.739291	0.351276	0.978741	29.3296	29.7719	29.8396	29.6044	30.3922
1.0476	-1.52012	F5H365;B4DSQ5;Q15436;B4DF60;B4E0Q9;G3V4V1;G3V1W4;G3V3G5;G3V2R6;Q5QPE2;G3V5X8;G3V4Q2	F5H365;B4DSQ5;Q15436;B4DF60;B4E0Q9	Protein transport protein Sec23A	SEC23A	1580	2	5	6	6	4	10.9	10.9	7.3	82.968	0	64.798	1532000000	20	0.0896186	0.61758	-1.52012	-2.4756	27.6795	26.8522	27.6329	26.5483	25.1879
0.156107	-0.24704	A0A1S5UZ19;A0A024RDH6;A1LU61;D6REX3;O94979;D6RHZ5;H7BXG7;H0Y9T9;H0Y8W8;H0YAB3;H0YAF5	A0A1S5UZ19;A0A024RDH6;A1LU61;D6REX3;O94979;D6RHZ5;H7BXG7	Protein transport protein Sec31A	SEC31L1	479	2	5	7	7	7	7.5	7.5	7.5	118.95	0	15.779	1434700000	20	0.69806	0.899655	-0.24704	-0.42717	26.7025	26.2231	27.7093	26.4679	26.7946
0.331706	0.607673	P61619;B4DR61;B3KNF6;Q9H9S3;B3KQ68;Q8TC24;F8W776;B3KME8;B3KNG2;A6NIF9;C9JJV4;H7C1S8;C9JXC6;Q9NVQ7;F2Z2C7;A6NK38;H7C069;H7C1Q9	P61619;B4DR61;B3KNF6;Q9H9S3;B3KQ68;Q8TC24;F8W776;B3KME8;B3KNG2	Protein transport protein Sec61 subunit alpha isoform 1;Protein transport protein Sec61 subunit alpha isoform 2	SEC61A1	1455	2	5	4	4	2	9.7	9.7	6.1	52.264	0	12.238	2891000000	22	0.465901	0.783186	0.607673	0.833121	26.3686	27.4134	27.2329	28.4162	26.8091
0.787383	3.79257	P60468;Q53FA5;S4R3B5	P60468;Q53FA5	Protein transport protein Sec61 subunit beta	SEC61B	2310	2	5	3	3	3	37.5	37.5	37.5	9.9743	0	13.36	15450000000	18	0.163161	0.595528	3.79257	1.83924	30.363	25.9332	25.3275	30.6906	31.3103
0.0189557	-0.0631838	Q99442;R9WWI7;F8WF48;F8WCJ7;A0JLN5;D3DNQ1;Q3KR08;B4DGB0	Q99442;R9WWI7;F8WF48;F8WCJ7;A0JLN5;D3DNQ1;Q3KR08	Translocation protein SEC62	SEC62	2745	2	5	7	7	7	17.5	17.5	17.5	45.861	0	13.056	1351200000	23	0.957292	0.986167	-0.0631838	-0.0581418	26.7379	26.9657	24.8198	26.9694	25.2531
0.044169	0.0220245	B3KQF0;A0A0S2Z5M1;Q9UGP8;B3KNE7;B3KWU4	B3KQF0;A0A0S2Z5M1;Q9UGP8;B3KNE7;B3KWU4	Translocation protein SEC63 homolog	SEC63	725	2	5	9	9	9	13.2	13.2	13.2	87.998	0	48.789	4428700000	34	0.903298	0.968943	0.0220245	0.132058	27.7701	27.3447	27.4665	27.5035	27.5947
0.258691	-0.134993	Q8NC51;Q5VU21;Q63HR1;D3DQ69;D3DQ70	Q8NC51;Q5VU21;Q63HR1;D3DQ69;D3DQ70	Plasminogen activator inhibitor 1 RNA-binding protein	SERBP1	2659	2	5	26	26	26	55.4	55.4	55.4	44.965	0	181.76	29196000000	147	0.5512	0.822537	-0.134993	-0.669313	30.1266	29.9673	30.2224	29.7325	30.2084
1.27389	0.0888166	P50454;A0A024R5K8;A8K259;B4DN87;E9PJH8;E9PPV6;E9PR70;E9PMI5;E9PK86;E9PNX1;E9PKH2;E9PRS3;E9PIG2;Q9NPA9;E9PQ34;E9PLA6;H0YEP8	P50454;A0A024R5K8;A8K259;B4DN87;E9PJH8;E9PPV6;E9PR70;E9PMI5;E9PK86	Serpin H1	SERPINH1	220	2	5	20	20	20	58.4	58.4	58.4	46.44	0	142.57	67366000000	139	0.0532241	0.605867	0.0888166	3.10172	30.9011	30.971	30.9368	31.0411	31.0091
1.19892	-1.13772	B2RCX0;A0A024R895;A0A0C4DFV9;A0A8I5KS71;A0A8J8YYJ1;Q5VXV3;Q01105;P0DME0	B2RCX0;A0A024R895;A0A0C4DFV9;A0A8I5KS71;A0A8J8YYJ1;Q5VXV3;Q01105;P0DME0	Protein SET;Protein SETSIP	SET	316	2	5	6	6	6	28.5	28.5	28.5	32.134	0	275.59	6066100000	32	0.0632526	0.605016	-1.13772	-2.88534	28.8406	28.3564	29.3251	27.4901	27.9158
0.796412	-0.571308	A0A024R588;A0A024R566;B4DJU4;A0A024R5D9;A0A024R572;Q15637;A0A7P0T9U7;B4DSE4;Q14820;F8WEV5;H7C561;C9J792	A0A024R588;A0A024R566;B4DJU4;A0A024R5D9;A0A024R572;Q15637;A0A7P0T9U7;B4DSE4	Splicing factor 1	SF1	203	2	5	10	10	5	29.7	29.7	12.2	59.711	0	66.209	3405100000	31	0.159804	0.597503	-0.571308	-1.86016	27.7022	27.6445	27.6205	27.4943	26.6745
0.744281	-0.836982	A0A024R1K8;Q15459;B4E091;F8WB66;H7C1L2;F8WC79	A0A024R1K8;Q15459;B4E091	Splicing factor 3A subunit 1	SF3A1	94	2	5	14	14	14	25	25	25	88.885	0	48.984	6535700000	63	0.180185	0.597478	-0.836982	-1.74028	27.9307	28.2354	28.4023	26.7532	27.9518
0.286857	-0.266538	O75533;A0JLT9;Q32Q20;Q7Z497;A0PJH5;B4DGZ4;A0A494C1M2;A8K355;H7C341;F8WC19	O75533;A0JLT9;Q32Q20;Q7Z497;A0PJH5	Splicing factor 3B subunit 1	SF3B1	2055	2	5	28	28	28	30.5	30.5	30.5	145.83	0	214.61	18625000000	139	0.516586	0.80263	-0.266538	-0.733102	28.6007	29.0726	29.0165	28.216	29.0441
1.01495	-0.335811	Q13435;E9PPJ0;Q7Z3K9;E9PJ04;H0YCG1;E9PJT3;H0YEX5;E9PIL8	Q13435;E9PPJ0;Q7Z3K9	Splicing factor 3B subunit 2	SF3B2	2435	2	5	27	27	27	35.2	35.2	35.2	100.23	0	131.92	13686000000	114	0.0966165	0.609591	-0.335811	-2.39143	28.3171	28.5178	28.4945	27.9542	28.2604
0.839587	-0.700813	Q15393;A8K6V3;B3KQH1;B3KM77	Q15393;A8K6V3;B3KQH1;B3KM77	Splicing factor 3B subunit 3	SF3B3	2477	2	5	9	9	9	10.2	10.2	10.2	135.58	0	12.662	1150900000	18	0.144682	0.611485	-0.700813	-1.96121	26.6182	26.5831	26.9783	25.5991	26.4523
0.12631	0.0363995	A0A384N5Z8;P23246;Q9BSV4;Q86VG2;Q6PIX2;H0Y9K7;H0Y9U2	A0A384N5Z8;P23246;Q9BSV4;Q86VG2;Q6PIX2	Splicing factor, proline- and glutamine-rich	SFPQ	928	2	5	34	34	33	49.9	49.9	48.8	76.149	0	276.12	94026000000	275	0.747635	0.915537	0.0363995	0.352705	31.1017	31.2295	31.2366	31.1099	31.3414
0.376851	0.190231	Q9H9B4;D6RFI0;D6RDG7;S4R2X2;D6RAE9	Q9H9B4;D6RFI0;D6RDG7;S4R2X2	Sideroflexin-1	SFXN1	2805	2	5	10	10	9	35.4	35.4	29.5	35.619	0	38.762	14393000000	61	0.419903	0.757838	0.190231	0.932414	28.8533	29.1704	28.8094	28.9445	29.3247
0.373079	-0.905756	Q9BWM7;B4DRS6;S4R3N9	Q9BWM7;B4DRS6;S4R3N9	Sideroflexin-3;Sideroflexin	SFXN3	1575	2	5	7	6	6	30.5	24.6	24.6	35.503	0	12.007	2908100000	17	0.423566	0.763155	-0.905756	-0.924158	27.7285	28.03	27.7525	25.627	28.2354
0.331624	-0.136155	P34897;Q53ET4;V9HW06;A0A024RB99;Q5HYG8;B4DJQ3;B4E1G2;Q5BJF5;B4DW25;B4DP88;B4DWA7;B4DJ63;B4DLV4;H0YIZ0;G3V2Y4;G3V5L0;G3V4W5;G3V540;G3V2W0;G3V3Y8;G3V2E4;G3V4X0;G3V4T0;G3V241;P34896;G3V3C6;D3DXC9;Q53ET7;B4DZB5;G3V2Y1;G3V2D2	P34897;Q53ET4;V9HW06;A0A024RB99;Q5HYG8;B4DJQ3;B4E1G2;Q5BJF5;B4DW25;B4DP88;B4DWA7;B4DJ63;B4DLV4;H0YIZ0	Serine hydroxymethyltransferase, mitochondrial;Serine hydroxymethyltransferase	SHMT2	409	2	5	22	22	22	60.7	60.7	60.7	55.992	0	180.93	25988000000	120	0.46599	0.782296	-0.136155	-0.832939	29.4286	29.8146	29.6489	29.5975	29.3916
0.687141	-0.960138	A8K6I4;P42285;H0Y8U3;B4E3M6	A8K6I4;P42285	Superkiller viralicidic activity 2-like 2	SKIV2L2	1303	2	5	5	5	5	7.7	7.7	7.7	117.9	0	9.2615	1080000000	13	0.205522	0.597232	-0.960138	-1.6112	26.8942	26.6614	27.8229	26.6775	25.6546
0.68062	-0.750826	B4DKS0;A0A024R0H1;P53985;B4E106;B2R6A5;Q5T8R3;Q5T8R5	B4DKS0;A0A024R0H1;P53985;B4E106;B2R6A5	Monocarboxylate transporter 1	SLC16A1	67	2	5	3	3	3	8.8	8.8	8.8	51.836	0	11.392	1360300000	14	0.208631	0.5964	-0.750826	-1.59661	26.6022	27.141	27.0351	25.6126	26.7379
0.403874	0.51782	J3QQV2;J3KTM6;A0A024R8U1;O15427;J3QRP8;J3QRA0;J3QSC3;J3QQS9;Q53G91	J3QQV2;J3KTM6;A0A024R8U1;O15427;J3QRP8;J3QRA0;J3QSC3;J3QQS9;Q53G91	Monocarboxylate transporter 4	SLC16A3	329	2	5	2	2	2	6.2	6.2	6.2	44.478	0	5.4351	4632100000	18	0.394571	0.739702	0.51782	0.991405	28.6056	28.6796	29.0871	28.6576	29.9596
0.432496	-1.14755	Q71UA6;Q15758;M0QXM4;M0QX44	Q71UA6;Q15758;M0QXM4	Amino acid transporter;Neutral amino acid transporter B(0)	SLC1A5	2483	2	5	5	5	2	12	12	5.5	56.583	0	19.003	8258100000	31	0.369406	0.715387	-1.14755	-1.05365	30.0813	29.4045	28.9043	29.6523	26.9793
1.10023	0.682338	D9HTE9;Q6LAP8;P53007;B4DP62	D9HTE9;Q6LAP8;P53007	Tricarboxylate transport protein, mitochondrial	SLC25A1	1761	2	5	10	10	10	30.2	30.2	30.2	35.052	0	18.546	4661300000	33	0.0793914	0.629762	0.682338	2.61428	27.2759	27.7854	27.8188	28.1358	28.4823
0.103065	-0.905757	I3L1P8;Q6IBH0;Q02978	I3L1P8;Q6IBH0;Q02978	Mitochondrial 2-oxoglutarate/malate carrier protein	SLC25A11	1924	2	5	5	5	5	18.9	18.9	18.9	32.182	0	18.361	9432600000	23	0.788743	0.930244	-0.905757	-0.292824	25.8042	30.3017	30.0901	24.5427	31.1098
0.390336	0.405718	Q53GR7;Q9UJS0;B7Z2E2;Q75KX8;R4GN64;Q75M55	Q53GR7;Q9UJS0;B7Z2E2	Calcium-binding mitochondrial carrier protein Aralar2	SLC25A13	2519	2	5	16	16	14	28.4	28.4	25.9	74.116	0	116.61	6247400000	61	0.407065	0.74689	0.405718	0.961885	28.0734	27.0787	27.9348	28.2744	27.9282
0.288282	0.113451	B7ZB41;Q6NUK1;B4E290;J3KN42;A0A3B3IU96;H3BMI3	B7ZB41;Q6NUK1;B4E290	Calcium-binding mitochondrial carrier protein SCaMC-1	SLC25A24	1656	2	5	14	14	14	32.3	32.3	32.3	53.382	0	60.636	9948000000	69	0.514894	0.803918	0.113451	0.736307	28.4406	28.7715	28.4041	28.6101	28.6943
0.344177	1.83081	Q8NCF7;B2RE88;A0A024RBE8;F8VVM2;Q53HC3;A0A024RBH9;Q00325;F8VWQ0;F8VWR4	Q8NCF7;B2RE88;A0A024RBE8;F8VVM2;Q53HC3;A0A024RBH9;Q00325	Phosphate carrier protein, mitochondrial	SLC25A3	417	2	5	8	8	8	24.7	24.7	24.7	39.932	0	15.607	11089000000	30	0.452713	0.777768	1.83081	0.860664	25.2779	30.3008	30.1361	30.4442	30.3607
0.897109	0.328779	P05141;Q6NVC0;O75961	P05141;Q6NVC0	ADP/ATP translocase 2;ADP/ATP translocase 2, N-terminally processed	SLC25A5	2108	2	5	16	6	6	39.3	12.8	12.8	32.852	0	85.149	17211000000	58	0.126733	0.618638	0.328779	2.09861	29.9773	30.3031	29.9228	30.3531	30.44
0.510889	0.355678	B3KVN0;B4DKW1;Q59GX2;P11166;A0A6Q8PFI8;B4DDR6	B3KVN0;B4DKW1;Q59GX2;P11166;A0A6Q8PFI8;B4DDR6	Solute carrier family 2, facilitated glucose transporter member 1	SLC2A1	1490	2	5	5	5	5	11.3	11.3	11.3	45.869	0	33.887	5545700000	30	0.308398	0.667986	0.355678	1.22374	28.277	28.6656	28.2132	28.4375	29.0444
1.11448	0.20025	F5GZS6;A0A7P0Z4A0;A0A7P0TAN7;J3KPF3;A0A7P0Z4P5;P08195;A0A7P0T9F7;F5GZI0;F5H056;A0A7P0TAT7	F5GZS6;A0A7P0Z4A0;A0A7P0TAN7;J3KPF3;A0A7P0Z4P5;P08195;A0A7P0T9F7;F5GZI0;F5H056;A0A7P0TAT7	4F2 cell-surface antigen heavy chain	SLC3A2	1108	2	5	26	26	1	45.7	45.7	2.8	64.872	0	323.31	104290000000	216	0.0768277	0.646294	0.20025	2.65253	31.5898	31.7371	31.5432	31.8194	31.8279
0.0715211	0.0341549	E9PFN4;B5M450;A0A0A0MST8;Q9Y6M7;C9JRP1;E7EW28;C9J240;Q2Y0W8;Q6U841	E9PFN4;B5M450;A0A0A0MST8;Q9Y6M7;C9JRP1	Anion exchange protein;Sodium bicarbonate cotransporter 3	SLC4A7	1619	2	5	13	13	6	18.3	18.3	9.1	135.3	0	67.833	8676700000	65	0.848162	0.950608	0.0341549	0.208542	28.4138	28.4577	28.0573	28.335	28.3525
0.682282	0.368634	Q15599;Q6NTG0;H3BUQ9;H3BN50;H3BQS0	Q15599;Q6NTG0;H3BUQ9;H3BN50;H3BQS0	Na(+)/H(+) exchange regulatory cofactor NHE-RF2	SLC9A3R2	2481	2	5	4	4	4	12.5	12.5	12.5	37.413	0	4.2679	396110000	9	0.207835	0.597075	0.368634	1.60033	25.6899	25.2862	25.4565	25.6129	26.0795
0.76031	0.451228	Q9GZT3;A0A087WUN7;H0YJ40;G3V4X6;G3V2S9;H0YJW7;H0YJ07;H0YJU7;H0YJI1	Q9GZT3;A0A087WUN7;H0YJ40;G3V4X6;G3V2S9;H0YJW7	SRA stem-loop-interacting RNA-binding protein, mitochondrial	SLIRP	2788	2	5	9	9	9	70.6	70.6	70.6	12.349	0	37.031	15115000000	60	0.173656	0.598926	0.451228	1.77691	29.1445	29.3976	28.837	29.3846	29.7706
0.285832	-0.441865	A0A024R5Z3;P84022;H0YMP2;H0YL71;H3BP09;H3BVD1;K7EJX0;Q59F45;A0A024RDR3;B7Z5N5;Q53XR6;Q15796;O15198	A0A024R5Z3;P84022;H0YMP2;H0YL71;H3BP09;H3BVD1;K7EJX0;Q59F45;A0A024RDR3;B7Z5N5;Q53XR6;Q15796;O15198	Mothers against decapentaplegic homolog;Mothers against decapentaplegic homolog 3;Mothers against decapentaplegic homolog 2;Mothers against decapentaplegic homolog 9	SMAD3	232	2	5	2	2	2	5.9	5.9	5.9	48.08	0	6.6831	715450000	11	0.517807	0.800956	-0.441865	-0.730795	27.3274	25.85	26.8646	26.5338	25.9438
0.678556	-0.186271	O60264;B7ZAX9;B4DZC0;Q4W5G3;Q4W5H1	O60264;B7ZAX9;B4DZC0	SWI/SNF-related matrix-associated actin-dependent regulator of chromatin subfamily A member 5	SMARCA5	2029	2	5	14	14	7	17.8	17.8	11.7	121.9	0	24.228	1355200000	30	0.209625	0.592584	-0.186271	-1.592	26.1187	25.879	26.086	25.9297	25.7536
0.739623	-0.730982	Q59G16;A0A024RB22;F8VXC8;Q8TAQ2;B4DF22;B4DYF9;Q658P9;F8VZW6	Q59G16;A0A024RB22;F8VXC8;Q8TAQ2;B4DF22	SWI/SNF complex subunit SMARCC2	SMARCC2	401	2	5	13	13	8	15.7	15.7	11.1	127.38	0	57.704	2081700000	33	0.182128	0.598354	-0.730982	-1.72967	26.3621	26.4958	27.3743	26.1513	25.8749
0.100647	-0.498216	A0A384MR33;Q14683;G8JLG1;A0A6Q8PHC3;Q6P2R1;Q6MZR8;A8K7A6;B7Z709;V9GY57;Q68EN4;Q5H934;V9GYN9;Q7Z4C6	A0A384MR33;Q14683;G8JLG1;A0A6Q8PHC3;Q6P2R1;Q6MZR8;A8K7A6	Structural maintenance of chromosomes protein 1A;Structural maintenance of chromosomes protein	SMC1A	915	2	5	22	22	22	18.7	18.7	18.7	143.23	0	35.528	4121300000	46	0.793145	0.933481	-0.498216	-0.286495	28.212	28.4298	25.3408	28.4013	25.2573
0.350597	-0.464425	Q16637;I2E4T1;E7EQZ4;A0A1W2PRV5;I3QJX8;I6T6Y4;A0A076L8Z0;I3QJX9;B4DP61;A0A0G2JRY6;H0YBZ9;I2E4S9;I2E4S7;A0A0G2JRX5;I2E4T3;I2E4T2;I2E4T0	Q16637;I2E4T1;E7EQZ4;A0A1W2PRV5;I3QJX8;I6T6Y4;A0A076L8Z0;I3QJX9;B4DP61;A0A0G2JRY6;H0YBZ9;I2E4S9;I2E4S7;A0A0G2JRX5;I2E4T3;I2E4T2;I2E4T0	Survival motor neuron protein	SMN1	509	2	5	2	2	2	9.5	9.5	9.5	31.848	0	3.6547	814400000	12	0.44607	0.776208	-0.464425	-0.874807	26.3379	25.6122	27.0362	25.8816	25.8471
0.856905	-0.974964	A8K287;O00161;A0A024R9R8;H3BM38;H3BNE1;H3BR18;H3BPJ0;H3BV99;H3BP15;H3BQY9;H3BNG6;H3BU94;H3BR99	A8K287;O00161;A0A024R9R8;H3BM38;H3BNE1;H3BR18;H3BPJ0;H3BV99;H3BP15;H3BQY9	Synaptosomal-associated protein;Synaptosomal-associated protein 23	SNAP23	1244	2	5	8	8	8	49.3	49.3	49.3	23.354	0	105.23	2730300000	26	0.139026	0.621333	-0.974964	-2.00223	28.1466	27.4753	27.1561	27.0315	26.204
0.427893	0.868046	O95721;C9JAF7	O95721;C9JAF7	Synaptosomal-associated protein 29;Synaptosomal-associated protein	SNAP29	2084	2	5	8	8	8	37.6	37.6	37.6	28.97	0	14.889	1595600000	22	0.373342	0.717057	0.868046	1.04365	27.1131	26.4515	25.2115	26.567	27.6865
0.434982	0.322594	A0A140VK49;Q7KZF4;B2R5U1;Q59FF0;B3KU67;B4E299;I6TRR8;H7C597	A0A140VK49;Q7KZF4;B2R5U1;Q59FF0;B3KU67;B4E299;I6TRR8	Staphylococcal nuclease domain-containing protein 1	SND1	788	2	5	31	31	31	44.9	44.9	44.9	102	0	123.01	9560000000	99	0.367297	0.713304	0.322594	1.05905	28.0484	27.5826	28.111	27.9473	28.5259
0.77311	-0.603714	O75643;A0A494C1A5;A4FU77;Q9H8B9;Q9UNV9;B4E0P5;A2RRQ7;B4E150;Q9P172;Q7L5W4	O75643;A0A494C1A5;A4FU77	U5 small nuclear ribonucleoprotein 200 kDa helicase	SNRNP200	2058	2	5	19	19	19	12.9	12.9	12.9	244.5	0	112.57	4605900000	65	0.168613	0.589006	-0.603714	-1.8063	27.6697	27.7347	27.6953	27.5434	26.649
0.195535	0.102817	A0A024QZD5;P08621;A8KAQ5;M0QYR1;B3KPV0;M0QX04;Q9UFS1	A0A024QZD5;P08621;A8KAQ5	U1 small nuclear ribonucleoprotein 70 kDa	SNRP70	31	2	5	16	16	16	44.9	44.9	44.9	51.556	0	73.56	11980000000	74	0.637478	0.869829	0.102817	0.52246	28.2131	28.4763	28.4868	28.2812	28.7086
0.24731	0.112195	B2R802;P09012;M0QZG7;M0R268;M0R221;M0R2B8;B4DDC7;M0R0G9;M0QXK2	B2R802;P09012;M0QZG7;M0R268;M0R221;M0R2B8;B4DDC7	U1 small nuclear ribonucleoprotein A	SNRPA	1398	2	5	6	6	5	28	28	25.5	31.307	0	42.305	4250700000	32	0.565835	0.834665	0.112195	0.643278	27.9007	28.0712	28.3106	28.0952	28.3175
0.0958	-0.101334	P09661;Q53G61;Q53G21;H0YKK0;Q6NVW9;H0YLR3;H0YMA0;Q9UEN1;O95485	P09661;Q53G61;Q53G21	U2 small nuclear ribonucleoprotein A	SNRPA1	2131	2	5	13	13	13	49.8	49.8	49.8	28.415	0	52.84	4410900000	36	0.802047	0.933941	-0.101334	-0.273743	27.3614	28.2477	27.6472	27.4458	27.8558
0.642415	-0.749425	P08579;B5BTZ8;Q86YK2	P08579;B5BTZ8	U2 small nuclear ribonucleoprotein B	SNRPB2	1616	2	5	4	3	3	19.1	16	16	25.486	0	9.6632	1014000000	11	0.227816	0.612841	-0.749425	-1.51161	25.9971	27.1523	27.1327	25.9402	26.0824
0.0880038	-0.0610046	Q5TAL4;Q53G33;A0A0A0MRR7;P09234;Q5TAL2	Q5TAL4;Q53G33;A0A0A0MRR7;P09234	U1 small nuclear ribonucleoprotein C	SNRPC	593	2	5	3	3	3	24.5	24.5	24.5	17.394	0	15.844	3128200000	20	0.816575	0.934658	-0.0610046	-0.253055	27.7925	27.8273	27.7897	27.4194	28.0649
0.605079	-0.162959	J3QLI9;Q7Z5A3;P62314	J3QLI9;Q7Z5A3;P62314	Small nuclear ribonucleoprotein Sm D1	SNRPD1	1948	2	5	2	2	2	44	44	44	8.3926	0	47.283	3080600000	16	0.248268	0.632297	-0.162959	-1.42926	28.3808	28.3977	28.4731	28.1094	28.3991
0.0662438	-0.0503041	P62316;K7ERG4;K7EJB5	P62316;K7ERG4	Small nuclear ribonucleoprotein Sm D2	SNRPD2	2340	2	5	7	7	7	55.9	55.9	55.9	13.527	0	74.27	9802900000	41	0.858532	0.95613	-0.0503041	-0.194052	29.1389	29.3526	29.1517	28.8376	29.4906
0.111328	-0.392011	P62318;H3BT13	P62318;H3BT13	Small nuclear ribonucleoprotein Sm D3	SNRPD3	2341	2	5	4	4	4	37.3	37.3	37.3	13.916	0	10.703	3063500000	16	0.773878	0.926761	-0.392011	-0.314307	26.1068	27.9107	28.3328	28.2422	25.874
0.142176	-0.24579	J3QLE5;Q66K91;Q5XPV6;B4DVS0;X5DP00;Q53HE7;Q9UIS4;Q15182;P63162;P14678;Q6LBS1;J3KRY3;S4R3P3	J3QLE5;Q66K91;Q5XPV6;B4DVS0;X5DP00;Q53HE7;Q9UIS4;Q15182;P63162;P14678;Q6LBS1;J3KRY3;S4R3P3	Small nuclear ribonucleoprotein-associated protein;Small nuclear ribonucleoprotein-associated protein N;Small nuclear ribonucleoprotein-associated proteins B and B	SNRPN	1587	2	5	4	4	4	22.5	22.5	22.5	17.546	0	7.2048	2206100000	17	0.720815	0.901106	-0.24579	-0.392648	27.1171	27.2645	27.2031	27.7857	26.1125
0.465557	-0.220274	Q13573;Q6I9S2;G3V3A4;B7Z9X2;B4DY36;A0A024R6E3;B4DEG7;G3V4X8;Q9ULA6;Q0D2M5;Q6P151;G3V5R3	Q13573;Q6I9S2;G3V3A4;B7Z9X2;B4DY36;A0A024R6E3;B4DEG7;G3V4X8;Q9ULA6	SNW domain-containing protein 1	SNW1	2443	2	5	14	14	14	36.4	36.4	36.4	61.494	0	68.342	2410300000	36	0.342328	0.696904	-0.220274	-1.1254	27.1621	27.5804	27.2703	26.9696	27.2651
0.273068	0.211781	B1APM4;P35610;B7ZAT6	B1APM4;P35610	Sterol O-acyltransferase 1	SOAT1	1356	2	5	4	4	4	17.7	17.7	17.7	29.892	0	61.134	3103200000	31	0.533252	0.810005	0.211781	0.701982	26.8305	27.2009	26.7226	27.4474	26.8121
0.218161	-0.51426	P04179;A0A384NL29;Q7Z7M4;F5H4R2;Q7Z7M7;Q4ZJI1;Q7Z7M6;Q7Z7M5;F5GYZ5;G8JLJ2;F5H3C5;F5GXZ9;Q96AM7;Q9UG59;Q6LE88;G5E9P6;A0A4Y1U0K4;A0A4Y1U5Z3;A0A4Y1U4I2;A0A4Y1U1P4	P04179;A0A384NL29;Q7Z7M4;F5H4R2;Q7Z7M7;Q4ZJI1;Q7Z7M6;Q7Z7M5;F5GYZ5;G8JLJ2;F5H3C5	Superoxide dismutase [Mn], mitochondrial;Superoxide dismutase	SOD2	942	2	5	5	5	5	20.3	20.3	20.3	24.75	0	34.389	2046300000	17	0.605116	0.845669	-0.51426	-0.575781	27.2843	27.5582	27.3349	28.0676	25.6888
0.994041	0.249487	P18583;D3DSF7;Q6ZRV7;J3QSZ5;Q3SWV4;A0JLP4;H7C2G8;H7C1S4;H7C257	P18583	Protein SON	SON	2169	2	5	26	26	9	20	20	6.3	263.83	0	71.725	10066000000	76	0.101382	0.602447	0.249487	2.33827	27.9948	28.1256	28.167	28.2338	28.4567
0.433913	0.938417	P23497;Q53TD0;B4E2B9;E9PHV6;C9JBL0;Q4ZG64;U5Y1J8;H7BYP4;U5Y3L1;Q9H930	P23497;Q53TD0;B4E2B9;E9PHV6;C9JBL0	Nuclear autoantigen Sp-100	SP100	2185	2	5	8	5	5	8.3	6.4	6.4	100.42	0	4.5828	722650000	16	0.368203	0.714122	0.938417	1.05673	24.8778	24.3519	26.0434	26.848	25.2109
0.348865	-0.485072	D3DQH8;P09486;B2RDL6;B4DRV4;F5GY03;E5RK62;Q6QE20;F5H4E2	D3DQH8;P09486;B2RDL6;B4DRV4;F5GY03;E5RK62	SPARC	SPARC	1732	2	5	10	10	10	37.8	37.8	37.8	36.051	0	29.205	5362800000	35	0.447852	0.778379	-0.485072	-0.870995	28.2471	28.0966	27.8169	28.283	26.8539
0.753204	0.40228	E9PL01;B4DDB9;E9PI68;Q15005;E9PRB9;H0YE04	E9PL01;B4DDB9;E9PI68;Q15005;E9PRB9	Signal peptidase complex subunit 2	SPCS2	1504	2	5	7	7	7	59.9	59.9	59.9	17.027	0	189.92	11991000000	69	0.176521	0.593844	0.40228	1.76065	28.549	29.0188	28.514	28.9757	29.2168
0.497865	-0.531194	Q5M775;B4E2A4;A0A7I2V486;A0A7I2V416;A0A7P0TBP2;A0A7I2YQJ3;A0A7I2V451;B4DIW7;A0A024QYY9;B4DQ24;A0A7P0Z4I1;A0A7P0TB87;J3QS22;A0A7P0TAS3;A0A7I2V562;A0A7P0T9K0;J3KRB9;B4DW07;J3KSG2;J3QQM0;J3KRN9	Q5M775;B4E2A4;A0A7I2V486;A0A7I2V416;A0A7P0TBP2;A0A7I2YQJ3;A0A7I2V451;B4DIW7;A0A024QYY9;B4DQ24;A0A7P0Z4I1;A0A7P0TB87;J3QS22;A0A7P0TAS3;A0A7I2V562;A0A7P0T9K0	Cytospin-B	SPECC1	15	2	5	8	8	8	9.8	9.8	9.8	118.58	0	35.569	1409200000	23	0.317786	0.675306	-0.531194	-1.19547	26.7891	26.9383	26.3071	26.6435	25.6504
0.903412	-0.38632	P35270;Q93041;Q9UEC5;B4DSF0;REV__Q16649;REV__D9IVD5;REV__A0A024R241	P35270	Sepiapterin reductase	SPR	2227	2	5	4	4	4	22.6	22.6	22.6	28.048	0	49.988	1132600000	16	0.124907	0.624924	-0.38632	-2.11387	26.8976	26.8281	26.6816	26.1971	26.6351
0.942086	-0.274323	A0A384P5S9;A0A024R889;Q13813;A0A0D9SF54;A0A0D9SGF6;B4DGT1;B4DTV8;Q9UG16;Q14917;A0A1B0GUH3;A0A0D9SFH4	A0A384P5S9;A0A024R889;Q13813;A0A0D9SF54;A0A0D9SGF6;B4DGT1;B4DTV8;Q9UG16	Spectrin alpha chain, non-erythrocytic 1	SPTAN1	315	2	5	56	56	56	30.3	30.3	30.3	282.28	0	194.29	12672000000	145	0.114265	0.611962	-0.274323	-2.20846	28.4697	28.5109	28.6326	28.1199	28.4069
0.032936	0.0247011	B2ZZ89;A0A087WUZ3;Q01082;D6W5C0;K9MS24;B4DIF8;F8W6C1;Q53RC4	B2ZZ89;A0A087WUZ3;Q01082;D6W5C0;K9MS24	Spectrin beta chain, non-erythrocytic 1	SPTBN1	524	2	5	31	31	31	19.6	19.6	19.6	274.61	0	136.43	8651200000	96	0.926966	0.976202	0.0247011	0.0995698	27.8746	28.2471	28.4067	28.0105	28.3912
1.14237	0.437625	Q13501;E7EMC7;B4E3V2;E3WH17;E9PFW8;E3W990;B4DE82;Q13502;C9JRJ8;D6RBF1;C9J6J8	Q13501;E7EMC7;B4E3V2;E3WH17	Sequestosome-1;Tyrosine-protein kinase receptor	SQSTM1	2437	2	5	20	20	20	76.6	76.6	76.6	47.687	0	323.31	56609000000	173	0.0720501	0.626382	0.437625	2.7282	30.0452	30.0007	29.6793	30.2657	30.4263
0.0526632	-0.128972	C9J0K6;P30626;B4DHQ6	C9J0K6;P30626	Sorcin	SRI	1670	2	5	4	4	4	24.5	24.5	24.5	17.605	0	4.1938	1076200000	13	0.885802	0.961722	-0.128972	-0.156189	27.2296	25.9443	25.0993	25.6853	26.2389
0.28558	0.17322	P37108;H0YLA2	P37108;H0YLA2	Signal recognition particle 14 kDa protein	SRP14	2234	2	5	6	6	6	34.6	34.6	34.6	14.57	0	45.305	9780700000	30	0.518107	0.79965	0.17322	0.730228	29.7058	29.7753	29.197	29.7727	29.6925
0.16442	-0.165777	Q9UHB9;B4DVI7;Q96K97;B3KMI9;K7EN53;K7EQC2;Q96K98	Q9UHB9;B4DVI7;Q96K97;B3KMI9	Signal recognition particle subunit SRP68	SRP68	2872	2	5	4	4	4	8.5	8.5	8.5	70.729	0	22.707	1414800000	23	0.684826	0.896089	-0.165777	-0.447542	27.3668	26.3839	27.0032	26.7514	26.753
0.278243	-0.327638	V9HWK0;O76094;Q86X80;A0PJJ5;Q0D2M6;Q71V07;O15302;R4GNC1;D6RDY6	V9HWK0;O76094;Q86X80;A0PJJ5;Q0D2M6;Q71V07;O15302	Signal recognition particle subunit SRP72	SRP72	2065	2	5	7	7	7	17.6	17.6	17.6	74.605	0	49.923	1124100000	23	0.526935	0.806052	-0.327638	-0.713685	26.8803	25.7581	26.7091	26.2391	26.0039
0.595785	2.15834	P49458;Q8WVW9;Q6P2S0;Q659G3;E9PE20;A0A024R3P3	P49458;Q8WVW9	Signal recognition particle 9 kDa protein	SRP9	2264	2	5	5	5	5	52.3	52.3	52.3	10.112	0	11.748	4830100000	22	0.253638	0.635845	2.15834	1.40885	24.7579	25.5604	28.6495	28.532	28.4299
0.0557933	0.0558825	Q9Y5M8;Q549N5;H7C4H2	Q9Y5M8;Q549N5;H7C4H2	Signal recognition particle receptor subunit beta	SRPRB	2526	2	5	8	8	8	29.5	29.5	29.5	29.702	0	29.609	6545400000	46	0.879441	0.961495	0.0558825	0.164992	27.8511	28.6656	28.3266	28.1393	28.5347
0.610995	-0.25124	A0A0S2Z4W1;A9Z1X7;B7Z7U0;A0A0S2Z4Z6;Q8IYB3;M0R088;M0R1E7;B4DED5;M0QXG5	A0A0S2Z4W1;A9Z1X7;B7Z7U0;A0A0S2Z4Z6;Q8IYB3;M0R088	Serine/arginine repetitive matrix protein 1	SRRM1	705	2	5	11	11	11	16.4	16.4	16.4	102.33	0	53.231	7520600000	65	0.244909	0.629792	-0.25124	-1.44226	27.6403	28.0924	27.774	27.6103	27.5584
0.456764	-0.328164	A0A140VK53;Q9UQ35;O60382;A0AUK8;I3L182;Q9UQ39;I3L4D8;I3L1I8;A0A087X1W1;I3L1C0;I3L3Q8;Q05BI2;Q05CV9;I3L4U6;Q5JPB4	A0A140VK53;Q9UQ35;O60382	Serine/arginine repetitive matrix protein 2	SRRM2	789	2	5	38	38	38	19.9	19.9	19.9	299.61	0	222.58	16710000000	148	0.34933	0.707526	-0.328164	-1.10632	28.3646	28.9045	28.6143	28.0075	28.5918
0.837167	-0.636086	Q9BXP5;H7C3A1;Q7Z4Y3;H7C1K0;H7C0U8;Q9HBI2;A0A0A0MSP6	Q9BXP5;H7C3A1	Serrate RNA effector molecule homolog	SRRT	2773	2	5	15	15	15	22.6	22.6	22.6	100.67	0	42.402	2123900000	30	0.14549	0.605254	-0.636086	-1.9555	26.626	26.6115	27.0271	26.486	25.7516
0.160401	-0.0888615	J3KTL2;Q07955;Q59FA2;A8K1L8;J3QQV5;J3KSW7;B7Z570;J3KSR8;A0A2I7N9Y9	J3KTL2;Q07955;Q59FA2;A8K1L8	Serine/arginine-rich splicing factor 1	SRSF1	1946	2	5	17	17	16	60.5	60.5	57.7	28.329	0	58.267	31858000000	142	0.691192	0.89809	-0.0888615	-0.437712	29.8484	29.8217	29.732	29.9773	29.4464
0.0769338	0.0306476	Q53GD7;A0A0S2Z504;O75494;Q5JRI1;Q6IQ42;B3KNY6;R4GMP8;Q8WXF0	Q53GD7;A0A0S2Z504;O75494;Q5JRI1	Serine/arginine-rich splicing factor 10	SRSF10	711	2	5	8	8	8	30.5	30.5	30.5	31.282	0	40.027	5331700000	31	0.837657	0.94331	0.0306476	0.22328	27.8683	28.1621	27.8383	27.9431	28.0307
1.14622	-0.341223	J3KP15;Q53FN0;A0A024R8U5;Q01130;J3QL05;B3KUY1;Q8NAK9;B3KX15;Q6NXQ0;Q8N220;B3KVY2;B3KUF7;A0A024R3A8;Q9BRL6;A4D2F7;A4D2F6	J3KP15;Q53FN0;A0A024R8U5;Q01130;J3QL05;B3KUY1;Q8NAK9;B3KX15;Q6NXQ0;Q8N220;B3KVY2;B3KUF7	Serine/arginine-rich splicing factor 2	SRSF2	330	2	5	8	8	8	56.4	56.4	56.4	15.371	0	88.574	12376000000	52	0.0714139	0.627969	-0.341223	-2.73874	29.7877	29.7267	30.0081	29.422	29.5772
0.0217663	-0.00830873	P84103;B2R6F3;A0A087X2D0	P84103;B2R6F3;A0A087X2D0	Serine/arginine-rich splicing factor 3	SRSF3	1381	2	5	9	8	8	43.3	43.3	43.3	19.329	0	18.597	14964000000	45	0.951117	0.98022	-0.00830873	-0.066564	29.903	30.1724	30.0096	29.9218	30.1182
0.826248	-0.990823	A0A590UJK4;A0A590UK01;A0A590UJP7;Q59GY3;A8K588;A0A590UK80;Q13247;V9HVZ0;B5BU15;B4DEM8	A0A590UJK4;A0A590UK01;A0A590UJP7;Q59GY3;A8K588;A0A590UK80;Q13247;V9HVZ0;B5BU15	Serine/arginine-rich splicing factor 6	SRSF6	1010	2	5	8	5	5	31.4	19	19	26.306	0	9.7279	1246400000	14	0.149194	0.602633	-0.990823	-1.92981	26.3375	25.8858	26.8834	24.9038	25.8524
0.300503	0.188804	A0A0B4J1Z1;B4DEK2;C9JAB2;Q16629;Q8NB80;F8WEA1	A0A0B4J1Z1;B4DEK2;C9JAB2;Q16629;Q8NB80	Serine/arginine-rich splicing factor 7	SRSF7	614	2	5	11	11	10	61.3	61.3	51.1	15.763	0	33.236	26059000000	73	0.500607	0.799434	0.188804	0.763714	30.2871	30.7455	30.3503	30.43	30.8695
0.137491	0.150833	Q13242;A8K3M9;H0YIB4;S4R3G0;B4DFT9	Q13242;A8K3M9;H0YIB4;S4R3G0;B4DFT9	Serine/arginine-rich splicing factor 9	SRSF9	2430	2	5	14	13	13	57.9	54.8	54.8	25.542	0	26.343	6551800000	56	0.728633	0.903064	0.150833	0.380926	28.4453	28.8482	28.3656	28.2399	29.1678
0.675948	-0.833049	B5BUB5;P05455;Q14730;E7ERC4;E9PGX9;Q9UMH5;E9PFL9;Q9UMH6	B5BUB5;P05455;Q14730	Lupus La protein	SSB	1618	2	5	9	9	9	28.9	28.9	28.9	46.867	0	39.922	1272700000	27	0.210888	0.596227	-0.833049	-1.58617	26.8928	26.3073	27.0494	25.3307	26.5029
0.444397	0.140639	Q567R6;A4D1U3;Q04837;A0A0G2JLD8;E7EUY5;B7Z268;C9K0U8	Q567R6;A4D1U3;Q04837;A0A0G2JLD8;E7EUY5;B7Z268;C9K0U8	Single-stranded DNA-binding protein;Single-stranded DNA-binding protein, mitochondrial	SSBP1	1205	2	5	7	7	7	56.1	56.1	56.1	17.359	0	50.388	10002000000	46	0.359421	0.715362	0.140639	1.07949	29.4584	29.6502	29.4	29.7594	29.5276
0.588849	-0.462719	B2R6N9;A0A3B3IRT8;P43307;C9J3L8;C9J5W0;E9PAL7;C9IZQ1;C9JBX5	B2R6N9;A0A3B3IRT8;P43307;C9J3L8;C9J5W0;E9PAL7;C9IZQ1	Translocon-associated protein subunit alpha	SSR1	978	2	5	4	4	4	21	21	21	32.193	0	34.787	6890100000	39	0.257722	0.635008	-0.462719	-1.39365	28.8356	29.1175	28.342	28.0917	28.5129
0.0126429	0.0062844	A0A024R4Z6;Q08945;E9PMD4;A0A0U1RRK2;Q59GH7;E9PPZ7	A0A024R4Z6;Q08945	FACT complex subunit SSRP1	SSRP1	197	2	5	12	12	12	23.8	23.8	23.8	81.074	0	49.51	5671600000	49	0.971308	0.987279	0.0062844	0.0390441	27.601	27.8927	27.7824	27.607	27.9229
1.00415	-1.23041	Q0IJ56;A0A140VKA6;P50502;B4E0U6;Q3KNR6;H7C3I1;F6VDH7;Q1XBU6;B7ZA40;Q8IZP2;Q8NFI4;Q1XBU7;D6W507	Q0IJ56;A0A140VKA6;P50502;B4E0U6;Q3KNR6;H7C3I1;F6VDH7;Q1XBU6;B7ZA40;Q8IZP2;Q8NFI4	Hsc70-interacting protein;Putative protein FAM10A4;Putative protein FAM10A5	ST13	799	2	5	9	9	9	39.7	39.7	39.7	35.015	0	97.649	6354800000	57	0.0990479	0.601268	-1.23041	-2.36392	28.5067	28.2157	28.3654	27.8152	26.4492
0.510814	0.273417	A8K622;Q59F99;O95793;Q5JW30;B3KRE0;Q6PJX3;Q5JW28;B4DPJ9;F6UDC6	A8K622;Q59F99;O95793;Q5JW30;B3KRE0	Double-stranded RNA-binding protein Staufen homolog 1	STAU1	1296	2	5	18	18	18	37.1	37.1	37.1	63.192	0	124.93	8462700000	87	0.308451	0.666791	0.273417	1.22357	27.9489	27.7665	27.7521	27.8169	28.3749
0.935944	-0.962471	V9HW72;A8K690;P31948;F5H783;F5GXD8;H0YGI8	V9HW72;A8K690;P31948	Stress-induced-phosphoprotein 1	STIP1	1300	2	5	27	27	27	46.4	46.4	46.4	62.639	0	129.35	15581000000	107	0.115893	0.611516	-0.962471	-2.19333	29.4252	28.6751	29.5377	28.6061	27.8942
0.698932	-0.924043	Q96CE4;P16949;B5BU83;A0A140VJW2;A2A2D0;Q59G27;B7Z4K3;E5RIR6;E7EVN3;B7Z1W4;Q9H169	Q96CE4;P16949;B5BU83;A0A140VJW2;A2A2D0	Stathmin	STMN1	2157	2	5	10	10	9	63.1	63.1	57.7	17.336	0	27.298	4336700000	40	0.200017	0.601455	-0.924043	-1.63766	29.0038	27.8161	28.6857	28.0195	27.1361
1.07591	0.383846	Q9UJZ1;A0A087WYB4;Q6ZNW0;F2Z2I8	Q9UJZ1;A0A087WYB4;Q6ZNW0	Stomatin-like protein 2, mitochondrial	STOML2	2877	2	5	12	12	12	46.6	46.6	46.6	38.534	0	112.26	11285000000	73	0.0839644	0.624583	0.383846	2.54971	29.0213	29.2934	28.8988	29.4555	29.4546
0.325645	0.392303	P46977;A0A024R3J7;H0YET6	P46977;A0A024R3J7	Dolichyl-diphosphooligosaccharide--protein glycosyltransferase subunit STT3A	STT3A	159	2	5	9	7	7	12.2	10.2	10.2	80.529	0	45.112	5157900000	30	0.472449	0.788732	0.392303	0.819696	29.1007	28.0231	28.5441	29.2974	28.5992
0.313425	-0.531451	B1AJQ6;Q6LEU0;Q86Y82;B4DSZ1	B1AJQ6;Q6LEU0;Q86Y82;B4DSZ1	Syntaxin-12	STX12	1349	2	5	6	6	6	38.1	38.1	38.1	24.576	0	53.995	2776700000	25	0.485931	0.796812	-0.531451	-0.79255	27.8025	27.9334	27.375	28.0231	26.3212
0.551931	-1.44485	Q6IAL5;B2R8A1;A8K4W7;P53597;A0A494C0D1;B7Z438;H7C233	Q6IAL5;B2R8A1;A8K4W7;P53597;A0A494C0D1;B7Z438	Succinyl-CoA ligase [ADP/GDP-forming] subunit alpha, mitochondrial	SUCLG1	1279	2	5	6	6	6	21.3	21.3	21.3	35.047	0	18.363	4865600000	22	0.280588	0.648312	-1.44485	-1.31299	28.0283	28.5205	28.2603	28.2806	25.3692
0.353124	-0.266021	Q96I99;Q3ZCW5;E9PDQ8;B7Z2D5;Q9Y436;H0Y852	Q96I99;Q3ZCW5;E9PDQ8;B7Z2D5	Succinyl-CoA ligase [GDP-forming] subunit beta, mitochondrial;Succinyl-CoA ligase subunit beta	SUCLG2	2728	2	5	9	9	9	27.3	27.3	27.3	46.51	0	23.719	4121100000	30	0.443482	0.775265	-0.266021	-0.880368	28.2559	28.5138	28.5267	28.5416	27.7906
0.00248655	-0.00435003	Q8NBJ7;A0A384ME15;J3KQJ1;A0A0S2Z5Q3;C9JL30;A0A494C1B1;E9PBT8;B4DQ27;A0A0S2Z548;C9J660;A8MXB9;A0A0S2Z5C4;A0A024RDK8;J3QT17;F8WA42;B4DLK7;Q75LP3;H7C3B2;E9PG02;F8WEX5;B4DN71;F8WES7;F8WEV7	Q8NBJ7;A0A384ME15;J3KQJ1;A0A0S2Z5Q3;C9JL30;A0A494C1B1;E9PBT8;B4DQ27;A0A0S2Z548;C9J660;A8MXB9;A0A0S2Z5C4;A0A024RDK8;J3QT17;F8WA42;B4DLK7;Q75LP3;H7C3B2;E9PG02;F8WEX5;B4DN71	Sulfatase-modifying factor 2	SUMF2	727	2	5	6	6	6	27.2	27.2	27.2	33.843	0	11.664	1547800000	25	0.994291	0.996243	-0.00435003	-0.00776651	26.8675	26.877	25.9371	27.0789	26.0335
0.486796	0.730021	B0QY64;A0A024R1P7;B0QY60;B4E2A6;Q9UH99;A0A8I5QKM0;B4DIU6;Q6NT72;A8K129;A0A024R1S6;B0QY63	B0QY64;A0A024R1P7;B0QY60;B4E2A6;Q9UH99;A0A8I5QKM0;B4DIU6;Q6NT72;A8K129	SUN domain-containing protein 2	SUN2	98	2	5	10	10	10	20.6	20.6	20.6	75.417	0	33.27	1232200000	18	0.32599	0.672014	0.730021	1.17146	26.8908	25.4709	26.9188	27.0407	27.2729
0.903178	0.402569	Q9Y5B9;Q0VGA3;G3V5A4;G3V401;G3V2X0	Q9Y5B9	FACT complex subunit SPT16	SUPT16H	2917	2	5	14	14	14	14	14	14	119.91	0	53.436	5486500000	57	0.124975	0.619718	0.402569	2.1133	27.4501	27.7757	27.7345	27.872	28.2401
0.117992	-0.245962	A0A140VJW3;Q9UGT4	A0A140VJW3;Q9UGT4	Sushi domain-containing protein 2	SUSD2	775	2	5	16	16	16	32.5	32.5	32.5	90.207	0	105.75	10460000000	66	0.762093	0.920755	-0.245962	-0.331472	28.8488	28.952	27.8868	29.1203	27.5128
1.10507	-1.35368	B7Z6F7;A0A024R0R6;Q92797;A0A087WUE9;Q4LE61;M0R1C2;O75402;M0R180;M0QXP5;M0R3C7	B7Z6F7;A0A024R0R6;Q92797	Symplekin	SYMPK	74	2	5	5	5	5	7.6	7.6	7.6	141.13	0	16.174	1213700000	10	0.0785109	0.638114	-1.35368	-2.62724	27.3055	26.0162	27.0762	25.515	25.3763
0.114467	-0.063241	B2R8Z8;O60506;Q05CK9;A0A7I2V4Z0;A0A7I2YQN2;A0A7I2V346;A0A7I2V309;Q59GL1;A0A7I2V2F2;A0A7I2V5Q6;B7Z645;A0A7I2YQV8;F6UXX1;A0A7I2V4J0;B7Z213;A0A7I2V2F0	B2R8Z8;O60506;Q05CK9;A0A7I2V4Z0;A0A7I2YQN2;A0A7I2V346;A0A7I2V309;Q59GL1;A0A7I2V2F2;A0A7I2V5Q6;B7Z645;A0A7I2YQV8	Heterogeneous nuclear ribonucleoprotein Q	SYNCRIP	1403	2	5	20	13	13	39.3	29.7	29.7	69.601	0	126.26	13382000000	91	0.768303	0.924867	-0.063241	-0.322411	28.7875	28.721	29.0609	28.6014	28.9851
0.488317	-0.841102	A7MD96;Q8N3V7;B3KXB8	A7MD96;Q8N3V7;B3KXB8	Synaptopodin	SYNPO	1232	2	5	10	10	10	18	18	18	94.71	0	23.738	1821000000	21	0.32485	0.671352	-0.841102	-1.17476	27.1103	27.4063	26.9957	27.2666	25.3927
0.786879	-0.222756	Q92804;B4E312;A0A0J9YYE0;A0A0J9YXY8;A0A075B7C1;A0A0J9YWI4;A0A075B7E4;A0A0J9YY24	Q92804;B4E312;A0A0J9YYE0	TATA-binding protein-associated factor 2N	TAF15	2697	2	5	11	11	9	27.2	27.2	23.3	61.829	0	103.17	13279000000	80	0.163351	0.589727	-0.222756	-1.83807	29.4233	29.266	29.1597	29.1543	28.9662
0.705514	-0.690582	A0A384MTL2;P37802;X6RJP6;B7Z5A2;C9J5W6;Q9UI15	A0A384MTL2;P37802;X6RJP6	Transgelin-2	TAGLN2	920	2	5	15	15	15	72.4	72.4	72.4	22.391	0	82.466	17975000000	79	0.197009	0.598536	-0.690582	-1.65246	30.2451	29.2507	29.4758	29.1726	28.7606
0.786986	-1.13938	A0A140VK56;P37837;F2Z393;B4DID5;Q9UMF8;E9PM01;E9PKI8	A0A140VK56;P37837;F2Z393	Transaldolase	TALDO1	790	2	5	13	13	13	36.8	36.8	36.8	37.54	0	48.02	12526000000	57	0.163311	0.591648	-1.13938	-1.83832	30.3839	28.8826	30.1944	28.8326	28.5292
0.641579	-0.92065	B7Z7P4;X5CKB3;B2R9F3;A0A1V0E3Y2;A0A1V0E3X9;A0A140T9T7;A0A0S2Z5A6;Q03518;A0A2R8Y4Y0;A0A0S2Z4R8;Q6QWC1;Q6QWC0;A0A1V0E3X7;A0A1V0E3X4;A0A1V0E3W5	B7Z7P4;X5CKB3;B2R9F3;A0A1V0E3Y2;A0A1V0E3X9;A0A140T9T7;A0A0S2Z5A6;Q03518;A0A2R8Y4Y0;A0A0S2Z4R8;Q6QWC1;Q6QWC0;A0A1V0E3X7;A0A1V0E3X4;A0A1V0E3W5	Antigen peptide transporter 1	TAP1	718	2	5	4	4	4	14.1	14.1	14.1	59.939	0	35.711	2683100000	16	0.228255	0.61094	-0.92065	-1.50975	28.1626	28.2245	27.7435	27.898	26.3477
0.0424755	-0.0440207	A0A1U9X8L5;A0A0G2JKZ1;A0A024RCT1;A2AB90;A0A0G2JH37;A0A0A0MSV9;O15533;Q6P1N7;B7Z4V3;C9JA35;A0A0A0MT98;A0A140T9B2;A0A0G2JJI5	A0A1U9X8L5;A0A0G2JKZ1;A0A024RCT1;A2AB90;A0A0G2JH37;A0A0A0MSV9;O15533;Q6P1N7;B7Z4V3;C9JA35;A0A0A0MT98	Tapasin	TAPBP	456	2	5	6	6	6	13.8	13.8	13.8	47.625	0	32.274	8900200000	44	0.906827	0.969617	-0.0440207	-0.127203	28.6026	28.9964	28.4353	28.9982	28.2699
0.298471	-0.118782	Q13148;A0A024R4E2;A0A0A0N0L3;A0A087WYY0;A0A087X260;G3V162;B1AKP7;A0A087WX29;A0A0A0N0M3;B4DRW3;K7EN94;A0A0A0N0N3;K7EJM5;A0A087WV68;A0A087WXQ5;A0A087WXV3;A0A087WX67;A0A087WW61;A0A087WZC9;A0A087WYE7;A0A0A0MSV7;K7EJ99;A0A087WZM1;K7EL26;A0A087WVX6;A0A087WTZ4	Q13148;A0A024R4E2;A0A0A0N0L3;A0A087WYY0;A0A087X260;G3V162;B1AKP7;A0A087WX29;A0A0A0N0M3;B4DRW3;K7EN94;A0A0A0N0N3;K7EJM5	TAR DNA-binding protein 43	TARDBP	184	2	5	11	11	11	53.9	53.9	53.9	44.739	0	106.06	7615600000	64	0.502955	0.798652	-0.118782	-0.759167	27.9065	27.7257	27.6985	27.835	27.4812
0.313136	-0.768261	E5RIW3;Q6FGD7;E5RJD8;E5RHG6;O75347	E5RIW3;Q6FGD7;E5RJD8;E5RHG6;O75347	Tubulin-specific chaperone A	TBCA	1774	2	5	3	3	3	22.6	22.6	22.6	10.08	0	5.6929	844630000	9	0.486255	0.796337	-0.768261	-0.791906	27.5539	25.3674	27.0515	25.2709	26.5078
1.1181	2.15267	E9PF19;A0A0S2Z5F3;Q8N2L6;B2RB52;A0A384MDS4;Q9Y4P3;B4DY59;B4DY50;Q96E41;A0A0S2Z5C1;A0A087WXC6;F8WCR3;F8WDI9	E9PF19;A0A0S2Z5F3;Q8N2L6;B2RB52;A0A384MDS4;Q9Y4P3;B4DY59;B4DY50;Q96E41	Transducin beta-like protein 2	TBL2	722	2	5	8	8	8	24.1	24.1	24.1	45.935	0	36.245	2599700000	23	0.0761903	0.641363	2.15267	2.66228	25.1143	27.2239	25.7303	28.1641	28.1869
0.0910488	-0.285893	A0A8I5KUS5;B8ZZU8;I3L0M9;A0A384MDL3;Q15370;A0A0B4J296	A0A8I5KUS5;B8ZZU8;I3L0M9;A0A384MDL3;Q15370	Transcription elongation factor B polypeptide 2	TCEB2	891	2	5	3	3	3	34.8	34.8	34.8	10.45	0	14.554	1233500000	12	0.81087	0.931419	-0.285893	-0.261162	27.5923	25.0922	27.4346	25.977	26.864
0.0245502	0.0533269	Q13428;H0Y8Y7;A0A2R8Y857;H0YA99	Q13428;H0Y8Y7	Treacle protein	TCOF1	2434	2	5	28	28	0	22.6	22.6	0	152.1	0	86.211	6505100000	91	0.945039	0.979798	0.0533269	0.074859	27.3754	27.646	27.517	26.62	28.5122
1.04561	-0.466053	P17987;E7ERF2;E7EQR6;F5H282;F5GZI8;F5H136;F5H726;F5H676;F5GYL4;F5GZ03;F5H7Y1	P17987;E7ERF2;E7EQR6;F5H282	T-complex protein 1 subunit alpha	TCP1	2166	2	5	16	16	16	36.9	36.9	36.9	60.343	0	72.811	8774300000	67	0.0900298	0.61492	-0.466053	-2.47043	29.3755	29.0342	29.4324	28.9476	28.6818
0.029823	-0.0285985	B3KM97;A0A384NL45;Q9NZ01;M0R3C3;B3KSQ1;M0R2N5;M0R329;B4DR74	B3KM97;A0A384NL45;Q9NZ01;M0R3C3;B3KSQ1;M0R2N5	Very-long-chain enoyl-CoA reductase	TECR	943	2	5	7	7	7	18.8	18.8	18.8	36.053	0	13.725	13386000000	53	0.933635	0.975441	-0.0285985	-0.0904439	28.6068	29.3108	28.5732	28.8823	28.721
0.419068	-1.05964	Q6LES8;E5KSX8;E5KSU5;Q00059;H7BYN3;Q05D31;Q3SX57	Q6LES8;E5KSX8;E5KSU5;Q00059;H7BYN3	Transcription factor A, mitochondrial	TFAM	1771	2	5	10	10	10	31.3	31.3	31.3	29.082	0	27.463	5470400000	36	0.381006	0.727277	-1.05964	-1.02447	27.8845	28.4321	27.5513	28.2109	25.5818
0.152842	-0.0569439	P02786;A8K6Q8;G3V0E5;B7Z2I6;F8WBE5;H7C3V5	P02786;A8K6Q8;G3V0E5;B7Z2I6	Transferrin receptor protein 1;Transferrin receptor protein 1, serum form	TFRC	2097	2	5	22	22	22	30.9	30.9	30.9	84.87	0	132.64	22359000000	102	0.703328	0.896141	-0.0569439	-0.419122	29.8777	30.2181	29.9607	30.0034	29.9204
0.702677	0.39049	A0A5F9UY30;O43493	A0A5F9UY30;O43493	Trans-Golgi network integral membrane protein 2	TGOLN2	1013	2	5	7	7	7	18.1	18.1	18.1	47.773	0	79.632	1742400000	26	0.1983	0.598105	0.39049	1.64608	26.495	27.0132	26.6197	26.932	27.2676
0.407587	-0.259524	A0A3B3ITZ9;Q9Y2W1	A0A3B3ITZ9;Q9Y2W1	Thyroid hormone receptor-associated protein 3	THRAP3	986	2	5	24	24	18	25.4	25.4	16.7	103.52	0	88.105	7965100000	73	0.391213	0.735658	-0.259524	-0.99949	28.3617	28.6568	28.3914	27.9023	28.5186
1.28392	-0.875499	Q7Z5U1;Q05D20;Q6P0P7;Q6PJV4	Q7Z5U1;Q05D20;Q6P0P7;Q6PJV4		THRAP3	2402	2	5	7	1	1	25.7	4.6	4.6	41.6	0	28.33	1066200000	14	0.0520097	0.632808	-0.875499	-3.13138	26.5939	26.6999	26.8388	26.1898	25.4809
0.33742	-0.758466	Q59GA0;E9PIM6;B0YJA4;E9PNQ8;P04216;J3QRJ3	Q59GA0;E9PIM6;B0YJA4;E9PNQ8;P04216;J3QRJ3	Thy-1 membrane glycoprotein	THY1	1346	2	5	3	3	3	26.9	26.9	26.9	15.904	0	37.098	7135500000	25	0.459812	0.780032	-0.758466	-0.845753	29.0105	29.0032	28.519	29.2555	26.916
0.614559	0.478294	Q0VAB1;A0A024R0M6;Q3ZCQ8;M0R0C3;M0R2F8;M0R003;M0QXC3;M0R2Z3;M0R303;M0R2D2;M0R1Y4;M0R047	Q0VAB1;A0A024R0M6;Q3ZCQ8;M0R0C3;M0R2F8;M0R003	Mitochondrial import inner membrane translocase subunit TIM50	TIMM50	73	2	5	8	8	8	20.6	20.6	20.6	50.478	0	55.199	4349900000	37	0.242908	0.628802	0.478294	1.45011	27.1728	27.8368	27.4587	28.2591	27.6764
1.14675	-1.47928	O60220;A0A2R8YDA8	O60220;A0A2R8YDA8	Mitochondrial import inner membrane translocase subunit Tim8 A	TIMM8A	2028	2	5	2	2	2	41.2	41.2	41.2	10.998	0	22.615	877970000	9	0.0713262	0.632837	-1.47928	-2.7402	25.8836	27.0232	27.1355	24.9896	25.4133
0.588583	0.99261	A0A024R648;Q9Y5J7;A0A1W2PRH9;A0A1W2PQS5;G3V502	A0A024R648;Q9Y5J7	Mitochondrial import inner membrane translocase subunit Tim9	TIMM9	236	2	5	3	3	3	43.8	43.8	43.8	10.378	0	34.835	1652800000	19	0.257879	0.633853	0.99261	1.39307	26.9744	25.3289	26.9945	27.4356	27.4149
0.490155	-0.559675	V9HWD9;Q53EM5;P29401;B4E022;B3KSI4;A0A0K0K1H9;B3KPZ8;B4DVU1;E9PFF2;A0A0S2Z5C0;F8W888;A0A0S2Z4T2;Q6MZE3;F8WAX4	V9HWD9;Q53EM5;P29401;B4E022;B3KSI4;A0A0K0K1H9;B3KPZ8;B4DVU1	Transketolase	TKT	2206	2	5	26	26	26	48.5	48.5	48.5	67.877	0	214.92	56876000000	153	0.323478	0.670003	-0.559675	-1.17874	30.8639	29.7229	30.7682	29.8198	29.9642
1.113	-0.400234	A0A1S5UZ07;Q9Y490	A0A1S5UZ07;Q9Y490	Talin-1	TLN1	827	2	5	54	54	49	32.3	32.3	30.3	271.42	0	323.31	24130000000	225	0.0770904	0.646774	-0.400234	-2.64853	28.9103	28.5211	28.8126	28.3372	28.3583
0.533318	1.86663	B7Z591;Q9UM00;J3KS45;J3KTQ7;J3QQY2;A0A0D9SEL8	B7Z591;Q9UM00;J3KS45;J3KTQ7;J3QQY2;A0A0D9SEL8	Transmembrane and coiled-coil domain-containing protein 1	TMCO1	1634	2	5	4	4	4	19.3	19.3	19.3	19.897	0	15.131	5057100000	27	0.292875	0.653321	1.86663	1.27247	24.945	28.3444	28.1604	28.5491	29.4841
0.213931	0.814344	A0A024R6I3;Q53GF9;P49755;B4DZH3;G3V2K7;B4DL12	A0A024R6I3;Q53GF9;P49755;B4DZH3	Transmembrane emp24 domain-containing protein 10	TMED10	247	2	5	6	6	6	25.6	25.6	25.6	24.976	0	24.049	7746600000	36	0.611039	0.850381	0.814344	0.565879	28.9122	25.6955	29.0414	29.0643	28.3304
0.234064	0.416203	F5GX39;B4E020;B4DP27;Q6FHT8;Q15363;E7EQ72	F5GX39;B4E020;B4DP27;Q6FHT8;Q15363;E7EQ72	Transmembrane emp24 domain-containing protein 2	TMED2	1565	2	5	4	4	4	31.9	31.9	31.9	13.631	0	15.144	985880000	16	0.583359	0.83729	0.416203	0.612758	26.0882	25.5016	26.7501	27.193	25.866
0.659546	1.98907	B2R8A2;A0A024R7M0;Q9BVK6	B2R8A2;A0A024R7M0;Q9BVK6	Transmembrane emp24 domain-containing protein 9	TMED9	288	2	5	4	4	4	15	15	15	25.077	0	11.473	2703000000	17	0.219005	0.604692	1.98907	1.54962	28.5605	28.3054	25.4595	29.3837	29.478
0.285856	-1.48101	Q9BVC6;B2R9T9;B4E1S3	Q9BVC6;B2R9T9;B4E1S3	Transmembrane protein 109	TMEM109	1408	2	5	5	5	5	13.2	13.2	13.2	26.21	0	16.883	8409200000	23	0.517778	0.801918	-1.48101	-0.730849	29.2634	29.8548	29.0015	25.2089	30.5756
0.621955	1.75367	Q9HC07;B3KNQ2;V9GY93;D6RBL0;D6RD79	Q9HC07;B3KNQ2;V9GY93	Transmembrane protein 165	TMEM165	2808	2	5	4	4	4	21.9	21.9	21.9	34.905	0	23.034	3164100000	15	0.238806	0.622167	1.75367	1.4664	25.3535	26.2539	28.4262	28.7128	28.1503
0.0615892	-0.10557	B3LEU8;Q6NUQ4;B4DKI3;B4DLT7;H7C0H8;Q8N3H6;B2RD07;H7BZI0;H7C085;H7C008	B3LEU8;Q6NUQ4;B4DKI3;B4DLT7;H7C0H8;Q8N3H6;B2RD07	Transmembrane protein 214	TMEM214	1502	2	5	4	4	4	8.3	8.3	8.3	75.439	0	21.596	770130000	14	0.867782	0.960361	-0.10557	-0.181171	25.6401	26.5734	26.3053	26.684	25.4507
0.0871847	-0.145725	A0A669KBF5;A0A669KBE6;B4DDK3;Q9NV96;B4DIF5;A0A669KBA0;A0A669KB92;Q3MIR4	A0A669KBF5;A0A669KBE6;B4DDK3;Q9NV96;B4DIF5	Cell cycle control protein 50A	TMEM30A	1025	2	5	5	5	5	20.4	20.4	20.4	32.514	0	4.0101	614320000	11	0.818117	0.934486	-0.145725	-0.250868	25.0302	26.4775	26.1805	25.5987	25.9021
0.811309	0.656337	D6RAA6;A6QKW0;A0A024R9W7;P57088;H0Y8N0	D6RAA6;A6QKW0;A0A024R9W7;P57088;H0Y8N0	Transmembrane protein 33	TMEM33	363	2	5	3	3	3	14	14	14	25.223	0	25.565	1072600000	14	0.154415	0.600589	0.656337	1.89484	25.9691	26.8609	26.2332	27.0889	26.9325
0.756313	0.34114	A0A024R2F9;Q9BTV4;A0A0S2Z5N2;Q8TEP9	A0A024R2F9;Q9BTV4;A0A0S2Z5N2;Q8TEP9	Transmembrane protein 43	TMEM43	127	2	5	6	6	6	24.2	24.2	24.2	44.875	0	10.201	1218500000	16	0.175262	0.597439	0.34114	1.76776	26.3187	26.0002	26.5042	26.5701	26.6608
0.294481	-0.100324	P42167;A0A024RBE7;G5E972	P42167;A0A024RBE7;G5E972	Lamina-associated polypeptide 2, isoforms beta/gamma;Thymopoietin;Thymopentin	TMPO	416	2	5	19	9	4	53.7	27.8	15.6	50.67	0	94.832	12092000000	61	0.507597	0.799417	-0.100324	-0.750226	28.8993	28.9846	28.7052	28.8709	28.6546
0.537489	-0.193805	P42166	P42166	Lamina-associated polypeptide 2, isoform alpha;Thymopoietin;Thymopentin	TMPO	2246	2	5	21	21	11	42.9	42.9	25.9	75.491	0	124.48	32605000000	123	0.290076	0.654526	-0.193805	-1.28154	29.9902	30.364	30.1136	30.0321	29.8922
0.439807	-0.670885	A2VCK8;P62328;Q0P5T0;Q0P5U7;Q0P5Q0;Q0P5P4;Q0P5N8;CON__P21752;O14604	A2VCK8;P62328;Q0P5T0;Q0P5U7;Q0P5Q0;Q0P5P4;Q0P5N8	Thymosin beta-4;Hematopoietic system regulatory peptide	TMSB4X	1190	2	5	6	6	4	81.8	81.8	75	5.0526	0	24.709	5789500000	26	0.363239	0.711677	-0.670885	-1.06953	29.9425	29.3806	28.3954	28.8767	28.2605
0.158763	-0.292065	A8K321;B4DZ55;Q6ZXV5	A8K321;B4DZ55;Q6ZXV5	Transmembrane and TPR repeat-containing protein 3	TMTC3	1249	2	5	4	4	4	6.3	6.3	6.3	102.03	0	3.0488	245880000	8	0.693805	0.89596	-0.292065	-0.433695	24.5735	25.1153	26.3181	24.9056	25.1815
0.197163	-0.592422	Q92973;A0A024RAM0;A0A7P0TBF0;A0A7P0Z4D3;A0A7P0T944;A0A7P0T9C0;Q4LE60;B4DSC0;E7EW37;A0A024R7F7;B4DRY5;K7ENW1;K7ESC1;Q05D48;B3KPC8;S4R398;O14787;A0A075B780	Q92973;A0A024RAM0;A0A7P0TBF0;A0A7P0Z4D3;A0A7P0T944;A0A7P0T9C0;Q4LE60;B4DSC0;E7EW37;A0A024R7F7;B4DRY5	Transportin-1	TNPO1	385	2	5	6	6	6	8.2	8.2	8.2	102.35	0	10.421	1895300000	18	0.635093	0.870979	-0.592422	-0.526326	27.4369	25.1529	27.9944	26.1525	26.3855
0.871302	-1.26982	Q68CZ2;Q8NDL6;E9PCX8;Q59GW4;Q9H8D5;A0A0A7M2D8;C9JHU5;A0A0A7M2A0;C9JWN9;C9JTD0	Q68CZ2;Q8NDL6;E9PCX8;Q59GW4	Tensin-3	TNS3	2571	2	5	15	15	15	20	20	20	155.26	0	79.077	3174100000	33	0.134493	0.621818	-1.26982	-2.03655	27.8171	27.2099	27.5516	27.0356	25.4772
0.46613	-1.87174	Q75MR5;Q9P0U1;B5MD00;A6NIV2	Q75MR5;Q9P0U1;B5MD00;A6NIV2	Mitochondrial import receptor subunit TOM7 homolog	TOM7	2615	2	5	2	2	2	43.6	43.6	43.6	6.2484	0.0011194	1.5392	3338900000	11	0.341877	0.700863	-1.87174	-1.12664	25.4263	29.6981	28.6035	25.8262	26.2489
0.50556	0.317494	A0A024R3W2;Q15388	A0A024R3W2;Q15388	Mitochondrial import receptor subunit TOM20 homolog	TOMM20	166	2	5	5	5	5	37.2	37.2	37.2	16.298	0	57.045	10542000000	35	0.312205	0.668573	0.317494	1.21217	29.737	30.2142	29.5635	30.0559	30.2555
0.113368	-0.0750726	Q9NS69;Q549C5;Q53GB0	Q9NS69;Q549C5;Q53GB0	Mitochondrial import receptor subunit TOM22 homolog	TOMM22	2525	2	5	4	4	4	48.6	48.6	48.6	15.521	0	80.807	16613000000	46	0.770251	0.926627	-0.0750726	-0.319577	29.6123	29.79	29.3255	29.7115	29.2902
0.537886	-0.888173	Q15785;B4DXU3;Q6ZPD0	Q15785;B4DXU3;Q6ZPD0	Mitochondrial import receptor subunit TOM34	TOMM34	1591	2	5	4	4	4	19.1	19.1	19.1	34.559	0	7.3545	589920000	8	0.28981	0.65497	-0.888173	-1.28241	26.7432	25.0506	26.5334	25.3313	25.1105
0.534949	0.327832	K7EJ57;O96008	K7EJ57;O96008	Mitochondrial import receptor subunit TOM40 homolog	TOMM40	1956	2	5	3	3	3	20.6	20.6	20.6	21.914	0	37.616	2378300000	21	0.291777	0.652996	0.327832	1.27602	27.2017	27.69	27.6901	27.6568	28.0534
0.72365	0.294392	O94826;B4DZ87;B3KQK0;B3KQK5	O94826;B4DZ87	Mitochondrial import receptor subunit TOM70	TOMM70A	2068	2	5	23	23	23	48.2	48.2	48.2	67.454	0	152.78	15732000000	107	0.188951	0.584592	0.294392	1.69341	28.6623	28.8228	28.4201	28.8142	29.0447
0.150733	0.131671	P11388;A0A4D6UXC9;J3KTB7	P11388;A0A4D6UXC9	DNA topoisomerase 2-alpha	TOP2A	2138	2	5	22	22	15	18.2	18.2	13.6	174.38	0	58.174	6385200000	56	0.706752	0.896597	0.131671	0.413909	28.0616	28.8908	28.4283	28.4945	28.6893
0.540731	0.501293	Q71UH4;Q02880;B4DKD0;Q59H80;E9PCY5;B7ZB27;B4DLV2;Q8WTY5;Q6W6M6	Q71UH4;Q02880;B4DKD0;Q59H80;E9PCY5	DNA topoisomerase 2;DNA topoisomerase 2-beta	TOP2B	2393	2	5	15	8	8	10	5.6	5.6	180.61	0	26.087	1593300000	41	0.287918	0.653585	0.501293	1.2886	26.3204	26.135	25.8586	26.1386	27.0733
0.303765	-0.165856	J3KN66;A0A0A0MSK5;Q5JTV8;H0Y4R4;H0YD16;H0YDU3	J3KN66;A0A0A0MSK5;Q5JTV8	Torsin-1A-interacting protein 1	TOR1AIP1	1934	2	5	10	10	10	18.7	18.7	18.7	67.821	0	68.828	8314500000	54	0.496861	0.800325	-0.165856	-0.771007	28.7886	28.5917	28.2455	28.2884	28.4638
0.412953	-1.10523	B7Z3E7;A6NNK5;Q12888;A8KA50;C9JXV0;H7C3N7;H7BZY0;B3KVT9;M0R142	B7Z3E7;A6NNK5;Q12888;A8KA50;C9JXV0	Tumor suppressor p53-binding protein 1	TP53BP1	1227	2	5	18	18	18	15.6	15.6	15.6	189.92	0	55.022	3587300000	35	0.386409	0.731909	-1.10523	-1.01117	27.518	27.7171	27.4079	24.9844	27.9005
0.274815	0.276081	Q6FGS1;A0A087WYR3;O43399;Q68E05;Q53GA0;Q5J908;A0A087WZ51;B4DDV4	Q6FGS1;A0A087WYR3;O43399;Q68E05;Q53GA0;Q5J908;A0A087WZ51;B4DDV4	Tumor protein D54	TPD52L2	547	2	5	11	11	11	58.7	58.7	58.7	22.237	0	134.52	9231400000	53	0.53111	0.808605	0.276081	0.705936	28.9727	29.2443	28.7492	28.8024	29.7273
0.609569	-0.657076	V9HWK1;P60174;Q53HE2;B4DUI5;Q2QD09;U3KPZ0;U3KQF3;U3KPS5	V9HWK1;P60174;Q53HE2;B4DUI5;Q2QD09	Triosephosphate isomerase	TPI1	2309	2	5	15	15	15	81.9	81.9	81.9	26.669	0	190.03	48955000000	131	0.245714	0.631612	-0.657076	-1.43913	31.3282	30.1854	30.9582	30.3546	29.9791
0.173478	0.245974	D9YZV5;A0A0K0K1I0;Q6ZN40;P09493;A0A0S2Z4G6;D9YZV4;Q15657;C9IZA2;H0YKP3;H0YKX5;A0A024R5W6;Q8TCG4;A0A087WTJ7;H0YL42;H0YL80;A0A494C0V8;D6RGJ6;H0YLS7;O15513;K7ELP0;A0A494C0I0;V9HVX8	D9YZV5;A0A0K0K1I0;Q6ZN40;P09493;A0A0S2Z4G6;D9YZV4;Q15657;C9IZA2;H0YKP3;H0YKX5;A0A024R5W6;Q8TCG4	Tropomyosin alpha-1 chain	TPM1	1763	2	5	24	13	1	65.1	37.7	4.6	32.876	0	105.22	11943000000	71	0.670691	0.887273	0.245974	0.469561	29.1741	28.5708	29.1404	28.5921	29.8234
0.153702	-0.470049	J3KN67;A0A2R2Y2Q3;A0A494C0P6	J3KN67;A0A2R2Y2Q3;A0A494C0P6		TPM3	1935	2	5	27	4	0	62.5	10.5	0	33.222	0	10.595	3290300000	22	0.701937	0.897049	-0.470049	-0.421244	26.3166	27.8179	28.0741	28.0904	25.7753
0.751294	-0.552343	V9HW56;P67936;A0A2R8Y5V9;B4DVY2;A0A2R8YGX3;A0A2R8YH90;A0A2R8YE05;K7ENT6;A0A2R8YHD2;B4DTB1;A0A5F9UN72;A0A2R8YEU4;K7EPB9;A0A590UJB9;A0A590UK79	V9HW56;P67936;A0A2R8Y5V9;B4DVY2;A0A2R8YGX3;A0A2R8YH90;A0A2R8YE05;K7ENT6;A0A2R8YHD2;B4DTB1;A0A5F9UN72;A0A2R8YEU4	Tropomyosin alpha-4 chain	TPM4	2359	2	5	24	12	10	64.9	39.5	35.1	28.521	0	176.91	21393000000	91	0.177299	0.590801	-0.552343	-1.75628	29.5397	28.9136	29.4695	28.5096	29.001
0.40525	-1.13412	B4DSE2;A0A2R8YGD1;B4E0C7;A0A2R8YD45;A0A804HJ17;Q53HP2;D3DQU2;O14773;A0A2R8YDY1;A0A2R8Y7I4;B4DE89;A0A2R8Y7U1;B2R608;B4DIV8	B4DSE2;A0A2R8YGD1;B4E0C7;A0A2R8YD45;A0A804HJ17;Q53HP2;D3DQU2;O14773;A0A2R8YDY1;A0A2R8Y7I4;B4DE89;A0A2R8Y7U1;B2R608;B4DIV8	Tripeptidyl-peptidase 1	TPP1	880	2	5	2	2	2	7.3	7.3	7.3	41.675	0	20.877	3489200000	19	0.393324	0.740287	-1.13412	-0.994401	27.707	27.8953	27.669	28.1483	25.0976
0.0699999	0.0744336	P12270;Q58F23;Q504U6;A0PJC9;Q9UE33;Q5SWX9	P12270	Nucleoprotein TPR	TPR	2142	2	5	52	52	52	27.7	27.7	27.7	267.29	0	260.29	14357000000	157	0.851138	0.951577	0.0744336	0.204378	27.8048	28.0887	28.0863	27.6072	28.5283
0.492728	-0.484566	A0A0P1J1R0;Q5W0H4;A0A0B4J2C3;P13693;A0A024RDY2;J3KPG2;E9PJF7;Q9HAU6;Q86YH5;Q9UP43;B4DKJ4;B4DLD6;Q9NXW1;Q56UQ5	A0A0P1J1R0;Q5W0H4;A0A0B4J2C3;P13693;A0A024RDY2;J3KPG2;E9PJF7	Translationally-controlled tumor protein	TPT1	617	2	5	5	5	5	25.6	25.6	25.6	19.595	0	14.323	4255700000	34	0.321567	0.675418	-0.484566	-1.18433	28.2551	27.3527	28.2986	27.6114	27.3571
0.343806	0.051815	Q5CAQ5;P14625;V9HWP2;A0A7P0T823;A0A7P0TAT8;H0YIV0;A0A7P0TAE1;A0A087WT78;A0A7P0T917;A0A7P0TAY2;B4DU71;B4DHT9;Q59FC6;A0A7P0TBC2;Q96GW1;A0A7P0T885;A0A7P0T8R3;Q58FF3;A0A7P0Z405;B4DQX3;Q58FF2;F8W026;A0A7P0TAG4;A0A7P0Z4B4;A0A7P0T8C8;A0A7P0TAC2	Q5CAQ5;P14625;V9HWP2;A0A7P0T823;A0A7P0TAT8;H0YIV0;A0A7P0TAE1;A0A087WT78;A0A7P0T917;A0A7P0TAY2;B4DU71;B4DHT9;Q59FC6	Endoplasmin	TRA1	2535	2	5	54	54	53	66.2	66.2	64.7	92.339	0	323.31	176780000000	355	0.4531	0.777333	0.051815	0.859847	31.3755	31.4747	31.3151	31.4466	31.434
0.656974	0.408255	Q8N1H4;B2RDQ3;P62995;Q68DZ9;Q59GA1;H7C2L4;H7BXF3	Q8N1H4;B2RDQ3;P62995;Q68DZ9;Q59GA1;H7C2L4;H7BXF3	Transformer-2 protein homolog beta	TRA2B	1429	2	5	10	10	9	40.5	40.5	36.9	29.201	0	56.767	3679400000	44	0.220306	0.606536	0.408255	1.5439	28.0753	27.444	27.8977	28.0729	28.355
0.995853	1.08525	Q6XYC5;J3KPT4;Q9H4I3	Q6XYC5;J3KPT4;Q9H4I3	TraB domain-containing protein	TRABD	1939	2	5	2	2	2	17.1	17.1	17.1	33.181	0	8.3609	462080000	12	0.10096	0.603144	1.08525	2.34285	25.1058	25.6465	24.7832	25.8211	26.7064
1.20941	-0.901809	G3XAN4;Q6FHU7;Q6FHL3;A8K032;Q15629	G3XAN4;Q6FHU7;Q6FHL3;A8K032;Q15629	Translocating chain-associated membrane protein;Translocating chain-associated membrane protein 1	TRAM1	1235	2	5	1	1	1	3.8	3.8	3.8	33.435	0	3.7616	1092100000	12	0.0617428	0.59481	-0.901809	-2.91506	26.497	26.962	26.8648	26.2076	25.538
0.154268	0.051843	Q9BV61;Q53G55;Q59EK6;A0A140VJY2;Q12931;Q8N9Z3;Q53FS6;K0A7K7;Q5CAQ4;I3L0K7;I3L239;I3L253;I3L2D5	Q9BV61;Q53G55;Q59EK6;A0A140VJY2;Q12931;Q8N9Z3;Q53FS6;K0A7K7;Q5CAQ4;I3L0K7	Heat shock protein 75 kDa, mitochondrial	TRAP1	2517	2	5	22	22	22	38.8	38.8	38.8	79.356	0	102.01	15740000000	99	0.701023	0.896555	0.051843	0.422639	29.3268	29.2773	29.4005	29.5392	29.2343
0.0565182	-0.109208	D3DTY9;A0A3B3IUA7;Q59GW5;Q14258	D3DTY9;A0A3B3IUA7;Q59GW5;Q14258	E3 ubiquitin/ISG15 ligase TRIM25	TRIM25	987	2	5	5	5	5	14	14	14	47.874	0	32.497	1195800000	18	0.877974	0.961541	-0.109208	-0.167025	27.1136	26.5803	25.6855	26.8494	25.8518
0.224817	-0.244216	Q13263;B2R8R5;M0R0K9;M0R3C0;M0R2I3	Q13263;B2R8R5	Transcription intermediary factor 1-beta	TRIM28	2431	2	5	25	25	25	52.2	52.2	52.2	88.549	0	188.88	11719000000	105	0.595913	0.842284	-0.244216	-0.591304	28.5698	28.4057	29.1119	28.0387	28.8644
0.210677	0.428177	B4DHY8;E5KS95;P43897;C9JT21;C9JG32;F8VPA7;F8VS27	B4DHY8;E5KS95;P43897;C9JT21	Elongation factor Ts, mitochondrial;Elongation factor Ts	TSFM	1528	2	5	3	3	3	20.4	20.4	20.4	31.024	0	27.523	2148700000	16	0.615635	0.851435	0.428177	0.55824	27.2617	27.8289	25.8578	27.5824	27.2395
0.263874	-0.420324	Q53EW8;A0A384NKQ2;Q16762;B4DVZ4;B1AH48	Q53EW8;A0A384NKQ2;Q16762;B4DVZ4	Sulfurtransferase;Thiosulfate sulfurtransferase	TST	938	2	5	6	6	6	29	29	29	33.453	0	18.233	1689200000	19	0.54466	0.813757	-0.420324	-0.681119	26.8119	26.9989	26.7988	27.2699	25.6292
0.313524	-0.35135	P68363;B3KT06;A8JZY9;B3KPS3;B4DDU2;B4DN58;F8VVB9;F8VQQ4;F8VRZ4;C9JDS9;F8VS66;F8VWV9;F8VX09;Q15670;A6NHL2;F8VRK0;Q6QMJ5;A0A7P0Z4A1;F8W0F6;C9K0S6;Q9H853;D3DX41	P68363;B3KT06;A8JZY9;B3KPS3;B4DDU2	Tubulin alpha-1B chain	TUBA1B	1480	2	5	23	23	0	63.9	63.9	0	50.151	0	211.11	108910000000	189	0.485821	0.797509	-0.35135	-0.79277	31.786	31.0673	31.6126	31.5987	30.6759
0.72671	2.47213	Q53GA7;F5H5D3;Q9BQE3;B7Z1K5;Q8N532;A0A7P0TA31	Q53GA7;F5H5D3;Q9BQE3;B7Z1K5;Q8N532	Tubulin alpha-1C chain	TUBA1C	1835	2	5	21	3	2	59.2	12	9.1	49.823	0	39.348	3730500000	14	0.187625	0.589928	2.47213	1.70035	24.8741	28.3594	25.4407	29.251	28.1427
0.247651	-0.334086	P07437;Q5SU16;A0A384NYT8;Q5JP53;B4DY90;B7ZAF0;Q6LC01;Q5ST81;B4DQN9;B7ZAK1;B4E052;Q9BUU9;B4DMU8;B4DXZ5;Q96B85;Q1KSF8;B4DMJ5;A4UCT2;Q6P602;A4UCU2	P07437;Q5SU16;A0A384NYT8;Q5JP53;B4DY90;B7ZAF0;Q6LC01;Q5ST81;B4DQN9;B7ZAK1;B4E052;Q9BUU9;B4DMU8;B4DXZ5;Q96B85;Q1KSF8	Tubulin beta chain	TUBB	963	2	5	21	5	4	70.3	19.4	16	49.67	0	103.97	92511000000	94	0.565391	0.835193	-0.334086	-0.64406	32.3605	32.0778	32.3416	32.6036	31.2481
0.0318038	0.11529	Q13509;Q9BV28;Q53G92;B2RBD5;A0A0B4J269;Q3ZCR3;G3V2A3;G3V5W4;G3V2R8;G3V3R4;G3V2N6;G3V3J6;G3V3W7	Q13509;Q9BV28;Q53G92;B2RBD5;A0A0B4J269;Q3ZCR3	Tubulin beta-3 chain	TUBB3	2439	2	5	16	6	3	47.3	22	14.2	50.432	0	26.782	1649000000	15	0.929386	0.977421	0.11529	0.0962571	27.3654	24.9917	27.5284	27.4963	25.9913
0.21227	-0.294436	P68371;Q8IZ29;Q8IWP6;Q8N6N5;P04350;B3KML9;B4DE77;B4DJ43;Q96HX0;B4DFH6;M0R2D3;M0QY85;M0QYM7;B4DNW1;M0R0X0;M0QZL7;M0R042;M0QX14;M0QY37;M0R278;M0R2T4;A0A075B724	P68371;Q8IZ29;Q8IWP6;Q8N6N5;P04350;B3KML9;B4DE77;B4DJ43;Q96HX0	Tubulin beta-4B chain;Tubulin beta-4A chain	TUBB4B	2361	2	5	23	23	4	74.4	74.4	13	49.83	0	323.31	158080000000	325	0.61338	0.851785	-0.294436	-0.561983	31.9426	31.4031	31.7537	32.0528	30.758
0.453217	-1.71681	Q3ZCM7;A0A075B736;Q5SQY0;A0A183YE00	Q3ZCM7;A0A075B736;Q5SQY0;A0A183YE00	Tubulin beta-8 chain	TUBB8	2503	2	5	10	2	2	24.5	7.4	7.4	49.775	0	74.792	9734100000	25	0.352195	0.709227	-1.71681	-1.09863	29.7362	28.7005	29.6617	29.6647	25.6339
0.310652	0.140542	P49411;A0A384ME17;H3BNU3	P49411;A0A384ME17	Elongation factor Tu, mitochondrial	TUFM	904	2	5	20	20	20	55.5	55.5	55.5	49.541	0	143.11	49651000000	153	0.489045	0.796795	0.140542	0.786372	30.036	30.0893	30.2679	30.4784	30.0648
0.544183	-1.66314	H9ZYJ2;P10599	H9ZYJ2;P10599	Thioredoxin	TXN	1919	2	5	6	6	6	49.5	49.5	49.5	11.737	0	12.732	4978000000	21	0.285639	0.651423	-1.66314	-1.29611	29.07	27.7918	28.1421	28.2613	25.0817
0.729509	-0.731726	O95881;V9GY50;V9GYV4	O95881	Thioredoxin domain-containing protein 12	TXNDC12	2088	2	5	5	5	5	31.4	31.4	31.4	19.206	0	13.284	4392600000	31	0.186419	0.592541	-0.731726	-1.70669	27.7515	28.0724	27.5215	27.5544	26.5458
0.265544	0.104154	Q86UY0;Q6EHZ3;Q658S9;Q8NBS9;A0A024QZV0	Q86UY0;Q6EHZ3;Q658S9;Q8NBS9;A0A024QZV0	Thioredoxin domain-containing protein 5	TXNDC5	2570	2	5	15	15	15	48.6	48.6	48.6	40.369	0	178.32	39075000000	116	0.542571	0.814474	0.104154	0.684915	30.1002	30.259	29.956	30.0727	30.3458
0.487394	-0.621441	B7Z2S5;A0A024RBK9;A0A140VKC9;Q16881;E9PIR7;B2R5P6;A0A182DWI3;Q6ZR44;E9PKD3;A0A0B4J225;E9PIZ5;E9PLT3;E9PKI4;E9PRI8;E9PQI3	B7Z2S5;A0A024RBK9;A0A140VKC9;Q16881;E9PIR7;B2R5P6;A0A182DWI3;Q6ZR44	Thioredoxin reductase 1, cytoplasmic	TXNRD1	422	2	5	14	14	13	40	40	37.3	60.021	0	139.3	5935700000	60	0.325541	0.671925	-0.621441	-1.17276	28.2028	27.364	28.3464	27.8228	26.8764
0.853723	-1.17106	Q01081;B5BU08;Q7Z780;K7EJH3;A0A1B0GW87;K7EJM7;M0QYK5;Q69YM7;M0R2N4;Q8WU68	Q01081;B5BU08;Q7Z780	Splicing factor U2AF 35 kDa subunit	U2AF1	2386	2	5	7	7	7	40.8	40.8	40.8	27.872	0	87.126	3295900000	27	0.140048	0.624528	-1.17106	-1.99467	27.4787	27.508	27.7482	27.1809	25.6336
0.10487	0.0887308	P26368;B5BU25;K7ENG2;K7ELP8	P26368;B5BU25;K7ENG2	Splicing factor U2AF 65 kDa subunit	U2AF2	2195	2	5	11	11	11	37.3	37.3	37.3	53.5	0	46.783	5422800000	39	0.785471	0.929017	0.0887308	0.297536	28.7058	27.9682	28.0684	28.3392	28.3332
0.769919	-1.14138	Q6IBM8;A8KAP3;Q15029;B3KX19;Q8IXJ3;B4DZB1;K7EP67;B3KWY2;K7EJ74;K7EIV5;K7EIT3	Q6IBM8;A8KAP3;Q15029;B3KX19;Q8IXJ3;B4DZB1;K7EP67	116 kDa U5 small nuclear ribonucleoprotein component	U5-116KD	1335	2	5	13	12	12	21.7	20.7	20.7	109.46	0	77.968	5022400000	51	0.169856	0.590437	-1.14138	-1.79896	28.0815	27.9494	28.2452	27.7889	26.1124
1.49978	-0.140711	H0YNH8;B7ZKM6;Q9BZF9;Q05DB3;Q8NDD7;H0YN48;F5H2B9;B7ZKM7;H0YMI1	H0YNH8;B7ZKM6;Q9BZF9;Q05DB3;Q8NDD7;H0YN48;F5H2B9;B7ZKM7	Uveal autoantigen with coiled-coil domains and ankyrin repeats	UACA	1657	2	5	5	5	5	4.1	4.1	4.1	161.31	0	22.981	686130000	18	0.0316384	0.6835	-0.140711	-3.81696	25.8284	25.7942	25.8914	25.7012	25.6934
0.0263073	-0.0125577	B4DYY5;F8W726;Q14157;B4DZJ6;Q5VU77;Q5VU81;Q5VU80;Q5VU79;Q5VU78;H0Y5H6;H7C2T8	B4DYY5;F8W726;Q14157;B4DZJ6;Q5VU77	Ubiquitin-associated protein 2-like	UBAP2L	1594	2	5	12	12	12	18	18	18	113.56	0	55.804	2032700000	35	0.941223	0.978957	-0.0125577	-0.0800707	26.7119	26.9824	26.9636	26.7269	27.0199
0.724597	-1.96653	A0A024R1A3;P22314;B4DDE4;B4DL67;Q5JRR6;B3KUJ2	A0A024R1A3;P22314;B4DDE4;B4DL67	Ubiquitin-like modifier-activating enzyme 1	UBE1	86	2	5	11	11	11	16.4	16.4	16.4	117.85	0	115	3323900000	39	0.18854	0.584846	-1.96653	-1.69556	28.3469	25.9155	28.6639	26.0761	25.2751
0.577197	-1.74408	F8VSD4;V9HW41;F8VV71;P61088;F8VQQ8;Q5JXB2;F8VZ29	F8VSD4;V9HW41;F8VV71;P61088;F8VQQ8;Q5JXB2	Ubiquitin-conjugating enzyme E2 N;Putative ubiquitin-conjugating enzyme E2 N-like	UBE2N	1842	2	5	3	3	3	23.8	23.8	23.8	11.983	0.0007728	1.8085	1210000000	10	0.26473	0.637734	-1.74408	-1.36814	28.1875	27.3593	24.9	25.1085	25.0346
0.140635	-0.272398	B3KNI8;B3KNI2;Q9UMX0;A0A024R258;Q59FJ2;H0YDS0;D3DVA8	B3KNI8;B3KNI2;Q9UMX0;A0A024R258;Q59FJ2	Ubiquilin-1	UBQLN1	1456	2	5	6	6	4	19.7	19.7	16.8	62.546	0	38.096	1573300000	19	0.723378	0.900999	-0.272398	-0.388798	27.8203	26.1186	27.3796	27.1555	26.512
0.345459	-0.276586	E9PKP7;B4DNQ1;Q05BZ1;B4DLB0;E9PLT2;E9PMM2;Q9BQR2	E9PKP7;B4DNQ1;Q05BZ1;B4DLB0		UBTF	1809	2	5	22	22	1	30.6	30.6	1.1	87.435	0	110.93	10350000000	74	0.451378	0.777551	-0.276586	-0.863492	28.7785	28.9099	28.1955	28.5517	28.1511
1.17788	0.582449	Q92575;B4E240;B3KTD5	Q92575;B4E240;B3KTD5	UBX domain-containing protein 4	UBXN4	1606	2	5	8	8	8	25.8	25.8	25.8	56.777	0	166.12	3256000000	35	0.066392	0.630179	0.582449	2.8263	26.8477	27.2904	26.7846	27.5353	27.5781
0.417222	-0.472446	V9HW74;P09936;D6RE83;B2RD14;D6R956;A6NLJ7;D6R974;D6RF53	V9HW74;P09936;D6RE83;B2RD14;D6R956;A6NLJ7;D6R974	Ubiquitin carboxyl-terminal hydrolase;Ubiquitin carboxyl-terminal hydrolase isozyme L1	UCHL1	2132	2	5	6	6	6	34.1	34.1	34.1	24.824	0	79.952	8941900000	42	0.382629	0.727091	-0.472446	-1.02046	29.5972	28.4651	28.8572	28.2654	28.736
0.755115	-1.60619	O60701;Q9NQ81;Q9NQ82;E7ER95;E7ER83;E7ETF4;E7EV97	O60701	UDP-glucose 6-dehydrogenase	UGDH	2035	2	5	12	12	12	40.9	40.9	40.9	55.023	0	40.121	4682200000	38	0.175746	0.597103	-1.60619	-1.76502	28.3893	27.382	28.3644	27.5163	25.3617
0.0580883	0.0521037	Q9NYU2;A8KAK1;H7BZG0	Q9NYU2;A8KAK1	UDP-glucose:glycoprotein glucosyltransferase 1	UGGT1	1332	2	5	14	14	14	15.4	15.4	15.4	177.19	0	48.773	3246600000	42	0.874806	0.958787	0.0521037	0.171417	26.6143	27.1789	27.2584	27.2766	26.8621
0.155141	-0.143789	A0A087WVR3;A0A087WTW0;Q96T88;B4E0F9;A0A087WWG9;Q96PU4	A0A087WVR3;A0A087WTW0;Q96T88;B4E0F9;A0A087WWG9	E3 ubiquitin-protein ligase UHRF1	UHRF1	515	2	5	7	7	7	12.3	12.3	12.3	91.099	0	25.448	1023100000	24	0.699615	0.897452	-0.143789	-0.424791	26.8388	26.4929	25.9708	26.1667	26.4141
0.691213	-0.770113	Q9UDW1;Q9NZY4;Q9P012	Q9UDW1;Q9NZY4;Q9P012	Cytochrome b-c1 complex subunit 9	UQCR10	2867	2	5	2	2	2	38.1	38.1	38.1	7.3084	0	6.3743	623950000	8	0.203605	0.60309	-0.770113	-1.62033	27	25.9126	26.6917	25.4605	26.0688
0.358669	0.151349	P14927;B7Z2R2;B2R4A2;E5RHG9	P14927;B7Z2R2;B2R4A2;E5RHG9	Cytochrome b-c1 complex subunit 7	UQCRB	2150	2	5	10	10	10	60.4	60.4	60.4	13.53	0	32.251	10527000000	42	0.437856	0.779078	0.151349	0.892556	28.623	29.0141	28.876	29.1004	28.8777
0.39226	0.179276	P31930;B4DUL5;B4DZB9	P31930;B4DUL5	Cytochrome b-c1 complex subunit 1, mitochondrial	UQCRC1	2219	2	5	18	18	18	52.7	52.7	52.7	52.645	0	323.31	42960000000	166	0.405266	0.745055	0.179276	0.966084	30.3501	30.1416	30.0947	30.5833	30.1661
0.583458	0.153255	P22695;H3BRG4;H3BSJ9;H3BP04;H3BUE4;H3BUI9;A0A087WVZ4	P22695;H3BRG4;H3BSJ9	Cytochrome b-c1 complex subunit 2, mitochondrial	UQCRC2	2183	2	5	19	19	19	61.1	61.1	61.1	48.442	0	169.97	42867000000	149	0.260941	0.637792	0.153255	1.38184	29.8396	29.9564	29.7055	29.9073	30.0669
0.508872	0.195004	A0A384MTZ1;A0A384NPX8;P47985	A0A384MTZ1;A0A384NPX8;P47985	Cytochrome b-c1 complex subunit Rieske, mitochondrial;Cytochrome b-c1 complex subunit 11	UQCRFS1	927	2	5	9	9	3	35.8	35.8	16.4	29.652	0	51.938	7171900000	36	0.309834	0.668514	0.195004	1.21936	28.8264	29.0192	28.6028	29.0623	28.96
0.851276	0.285023	P07919;Q567R0;A0A096LP55	P07919;Q567R0;A0A096LP55	Cytochrome b-c1 complex subunit 6, mitochondrial;Cytochrome b-c1 complex subunit 6	UQCRH	2119	2	5	7	7	7	81.3	81.3	81.3	10.739	0	267.8	8935300000	70	0.140839	0.622444	0.285023	1.98886	28.8041	28.8071	28.569	28.8764	29.1471
0.220537	0.192562	O14949;B7Z4A1	O14949;B7Z4A1	Cytochrome b-c1 complex subunit 8	UQCRQ	1997	2	5	7	7	7	58.5	58.5	58.5	9.9062	0	29.016	7774900000	49	0.601815	0.843557	0.192562	0.58133	28.68	28.9811	28.9249	28.64	29.4691
0.679419	1.42091	Q96IX5	Q96IX5	Up-regulated during skeletal muscle growth protein 5	USMG5	2729	2	5	2	2	2	43.1	43.1	43.1	6.4575	0	21.495	1005900000	10	0.20921	0.593598	1.42091	1.59392	24.8868	25.6777	27.1918	27.0976	27.5818
0.319514	0.426445	B9A018;Q53GS9;B7Z7L9;A0A087X1B2;A0A087WW31;F8WC91	B9A018;Q53GS9;B7Z7L9;A0A087X1B2	U4/U6.U5 tri-snRNP-associated protein 2	USP39	1663	2	5	3	3	3	9	9	9	62.043	0	13.928	479270000	10	0.479166	0.789815	0.426445	0.80609	26.0579	25.4203	25.5577	25.4797	26.7305
0.430744	-0.380734	A0A140VJZ1;P45974	A0A140VJZ1;P45974	Ubiquitin carboxyl-terminal hydrolase 5	USP5	781	2	5	7	7	7	15.5	15.5	15.5	95.785	0	21.729	664450000	16	0.370899	0.714012	-0.380734	-1.04985	26.4692	25.5073	25.8826	25.5313	25.6132
1.27238	-0.38083	Q9BVJ6;B4E343;O60531;Q08E77;A0A024RDV0;Q5TAP6;X6RJY0	Q9BVJ6;B4E343	U3 small nucleolar RNA-associated protein 14 homolog A	UTP14A	2771	2	5	10	10	10	19.5	19.5	19.5	87.977	0	53.907	1699000000	28	0.0534096	0.595477	-0.38083	-3.09726	26.4755	26.5945	26.4018	25.9765	26.243
0.844451	-0.967998	B2RAX6;Q9Y5J1	B2RAX6;Q9Y5J1	U3 small nucleolar RNA-associated protein 18 homolog	UTP18	1415	2	5	5	5	5	15	15	15	57.707	0	8.4721	1691500000	20	0.14307	0.613344	-0.967998	-1.9727	26.8926	27.0127	26.9361	26.6346	25.3236
0.0368746	0.137318	J3QRU4;F8WCA0;L7N2F9;P63027	J3QRU4;F8WCA0;L7N2F9;P63027	Vesicle-associated membrane protein 2	VAMP2	1851	2	5	4	3	3	55.8	40.7	40.7	12.251	0	47.525	1248100000	14	0.918598	0.972504	0.137318	0.111039	26.8305	27.4523	24.5876	27.1219	25.733
0.242872	0.705202	Q6FGG2;Q15836;K7ENK9;K7EKX0	Q6FGG2;Q15836	Vesicle-associated membrane protein 3	VAMP3	2485	2	5	4	4	3	46	46	29	11.309	0	64.954	4646700000	25	0.571647	0.837898	0.705202	0.633078	28.7265	26.1438	28.691	28.7592	28.3587
0.751628	0.28665	Q9P0L0;A8KA83;J3QKM9;A0A024RC64	Q9P0L0;A8KA83	Vesicle-associated membrane protein-associated protein A	VAPA	2859	2	5	17	17	16	57.4	57.4	57.4	27.893	0	87.791	26615000000	127	0.177162	0.59206	0.28665	1.75704	29.2606	29.5188	29.1625	29.4822	29.7191
0.841817	0.128461	Q53XM7;O95292;B3KVU7;Q6ZSP7;B4DNS4;Q6ZR82;E5RK64;Q59EZ6	Q53XM7;O95292;B3KVU7;Q6ZSP7;B4DNS4;Q6ZR82	Vesicle-associated membrane protein-associated protein B/C	VAPB	2079	2	5	14	13	13	51.4	51.4	51.4	27.228	0	38.57	19893000000	85	0.14394	0.612184	0.128461	1.96648	30.0334	29.981	29.8922	30.1482	30.0465
0.354755	-0.452738	A0A1U9X9D5;A0A1U9X9C8;A0A1U9X9C7;A0A1U9X9C4;A0A1U9X9C1;A0A1U9X9A3;A0A1U9X9A1;A0A024RCN6;P26640;A0A140T936;A0A140T954;B4DT32;A2ABF4;A0A0G2JJT9;A0A140T904;H0Y426	A0A1U9X9D5;A0A1U9X9C8;A0A1U9X9C7;A0A1U9X9C4;A0A1U9X9C1;A0A1U9X9A3;A0A1U9X9A1;A0A024RCN6;P26640;A0A140T936;A0A140T954	Valine--tRNA ligase	VARS	449	2	5	13	13	13	12.1	12.1	12.1	140.46	0	54.611	1859100000	23	0.441819	0.778932	-0.452738	-0.883955	27.3011	26.9651	27.6134	26.2346	27.4463
0.484736	-0.377648	A0A024R1Z6;Q99536;K7ERT7;B3KUF8;K7ESA3;K7ENX2;K7EM19;K7EJM4	A0A024R1Z6;Q99536;K7ERT7;B3KUF8	Synaptic vesicle membrane protein VAT-1 homolog	VAT1	113	2	5	9	9	9	37.2	37.2	37.2	41.92	0	42.613	6432900000	34	0.32754	0.670563	-0.377648	-1.16699	28.4934	28.7043	28.5684	28.6318	27.7902
0.306358	-0.794502	A0A384NYN5;A0A024QZN4;V9HWK2;P18206;B3KXA2;B4E3Q9;B4DKC9;B4DTM7;A0A096LPE1;A0A7R6M8P5	A0A384NYN5;A0A024QZN4;V9HWK2;P18206;B3KXA2;B4E3Q9;B4DKC9	Vinculin	VCL	41	2	5	26	26	26	32.7	32.7	32.7	116.74	0	83.238	9078800000	73	0.493904	0.800856	-0.794502	-0.776796	30.1042	27.5076	29.2615	28.5212	27.8054
0.153157	-0.102405	P55072;V9HW80;A0A7P0TAW3;A0A7I2V540;C9JUP7;A0A7P0T8A3;A0A7P0T8Q5;A0A7P0TAQ1;A0A7P0Z4C6;Q96IF9;Q0IIN5;Q9NTC4;A0A7I2V2Y2;A0A7I2V5G8;Q9HAP0;Q9HAP1;A0A7P0TAY0;A0A7P0TBK7;A0A7P0Z4D1;A0A7P0TA22;A0A7P0T946;A0A7P0T971;A0A7P0T8D6;A0A7P0T9X5;A0A7P0T8Q4;B4DYX2;A0A7I2YQJ0	P55072;V9HW80;A0A7P0TAW3;A0A7I2V540;C9JUP7;A0A7P0T8A3;A0A7P0T8Q5;A0A7P0TAQ1;A0A7P0Z4C6;Q96IF9;Q0IIN5;Q9NTC4;A0A7I2V2Y2	Transitional endoplasmic reticulum ATPase	VCP	1110	2	5	36	36	36	59.3	59.3	59.3	89.321	0	230.46	35935000000	204	0.702819	0.896439	-0.102405	-0.419898	29.5092	29.2117	29.7701	29.2243	29.5649
1.5874	0.251163	A0A1L1UHR1;P21796;B3KTS5;C9JI87;B4DEI3	A0A1L1UHR1;P21796;B3KTS5;C9JI87;B4DEI3	Voltage-dependent anion-selective channel protein 1	VDAC1	823	2	5	19	19	19	79.5	79.5	79.5	30.772	0	174.35	61054000000	141	0.0258585	0.733412	0.251163	4.12347	30.8785	30.8895	30.7429	31.0907	31.0855
1.27944	0.314691	A0A024QZT0;P45880;A0A0A0MR02;A0A024QZN9;B4DKM5;Q5JSD2;Q5JSD1;A2A3S1	A0A024QZT0;P45880;A0A0A0MR02;A0A024QZN9;B4DKM5;Q5JSD2;Q5JSD1	Voltage-dependent anion-selective channel protein 2	VDAC2	47	2	5	12	12	12	49	49	49	31.566	0	79.489	16996000000	85	0.052548	0.621822	0.314691	3.11813	29.3799	29.4761	29.3302	29.5968	29.8234
0.0588479	0.181191	Q9Y277;E5RFP6;E5RJN6;E5RHZ6;E5RFL1;E5RHE1;E5RK27	Q9Y277;E5RFP6;E5RJN6;E5RHZ6	Voltage-dependent anion-selective channel protein 3	VDAC3	2894	2	5	6	6	6	21.6	21.6	21.6	30.658	0	22.517	1590600000	22	0.873277	0.958775	0.181191	0.173538	27.4167	27.2128	25.1735	27.433	26.1314
1.00062	0.202744	P08670;V9HWE1;B0YJC4;Q53HU8;B3KRK8;B0YJC5;A0A1B0GTT5;A0A1B0GVG8;A0A0S2Z4T0;H7C5W5;B3KWQ6;P41219;B3KY79;CON__Q3KNV1;CON__P08729;P08729;Q7L4M3;CON__Q9H552;Q9NSB2;A0A7R6M6U0;E7EMV2;E7ESP9;B4DJT7;A5YM63;A0A1X7SBR3;B4E192;P07197;A0A1W2PR46;CON__Q9NSB2;Q59EM6;Q16352;CON__Q6ISB0;Q96GE1;B4DJW0;B4DE66;P14136;A0JNT2;CON__P07744;B3KQI5;CON__P78385;CON__P12035;U3KPR1;CON__Q01546;CON__Q8N1N4-2;CON__Q14533;CON…	P08670;V9HWE1;B0YJC4;Q53HU8;B3KRK8	Vimentin	VIM	2125	2	5	61	61	53	88.6	88.6	79.8	53.651	0	323.31	2303300000000	1796	0.0998568	0.598194	0.202744	2.35494	34.2947	34.3435	34.2532	34.6062	34.3936
0.21426	-0.377763	P23381;A0A024R6K8;H0YJP3	P23381;A0A024R6K8;H0YJP3	Tryptophan--tRNA ligase, cytoplasmic;T1-TrpRS;T2-TrpRS	WARS	248	2	5	2	2	2	7	7	7	53.165	0	7.4512	755850000	10	0.610576	0.850694	-0.377763	-0.56665	27.1724	25.5592	26.893	26.402	25.9255
0.28652	-0.425572	Q8NI36;A0A0A0MTB8	Q8NI36;A0A0A0MTB8	WD repeat-containing protein 36	WDR36	2670	2	5	5	5	5	6.1	6.1	6.1	105.32	0	8.5167	1459200000	19	0.516988	0.80252	-0.425572	-0.732342	27.2871	26.9275	26.7841	27.3093	25.8387
0.42162	-0.59733	P13010;Q53T09;C9JZ81;Q53TC2	P13010;Q53T09	X-ray repair cross-complementing protein 5	XRCC5	2144	2	5	20	20	20	36.5	36.5	36.5	82.704	0	110.88	23182000000	106	0.378774	0.724074	-0.59733	-1.03002	29.6656	28.9156	29.4455	29.4207	28.0691
0.332408	0.198835	A0A024R1N4;P12956;B4DE32;B1AHC9;B2RDN9;B4E356;Q6IC76	A0A024R1N4;P12956;B4DE32;B1AHC9;B2RDN9;B4E356;Q6IC76	X-ray repair cross-complementing protein 6	XRCC6	96	2	5	27	27	27	52.4	52.4	52.4	69.842	0	174.4	32860000000	141	0.465149	0.784437	0.198835	0.834674	29.6091	29.387	29.9924	29.953	29.7703
0.834958	-0.303843	B3KMC9;Q9H0D6;B4DZC3;B4E0B9;A2RRQ1	B3KMC9;Q9H0D6;B4DZC3;B4E0B9	5-3 exoribonuclease 2	XRN2	1445	2	5	13	13	13	17.2	17.2	17.2	108.61	0	27.405	3019800000	38	0.146232	0.604044	-0.303843	-1.95029	27.3938	27.638	27.5293	27.0471	27.386
0.190574	0.10979	P67809;Q6PKI6;H0Y449;Q7KZ24;A0JLU4;C9J5V9;Q2VIK8;B2RCC2;A0A384MDP4;Q9Y2T7;Q15905;Q59HE1	P67809;Q6PKI6;H0Y449;Q7KZ24;A0JLU4;C9J5V9;Q2VIK8	Nuclease-sensitive element-binding protein 1	YBX1	2358	2	5	21	21	15	75	75	62.3	35.924	0	323.31	84506000000	221	0.644801	0.870786	0.10979	0.510647	31.7338	31.6718	31.7555	31.545	32.1153
0.0837893	-0.114758	P49750;F8VU51;H0YIQ2;Q8NF45;Q86YA8;H0YI23;B4DMQ9	P49750;F8VU51;H0YIQ2;Q8NF45	YLP motif-containing protein 1	YLPM1	2267	2	5	5	5	5	2.9	2.9	2.9	241.64	0	6.577	513330000	7	0.824538	0.939007	-0.114758	-0.241776	25.8219	26.4229	25.349	25.4095	26.0902
0.178844	0.461633	A8K5H7;Q96I63;Q96TA2;Q9Y2Q2;Q9NQ51;R4GNA5;Q5T8D1;Q5T8D2	A8K5H7;Q96I63;Q96TA2;Q9Y2Q2;Q9NQ51;R4GNA5;Q5T8D1	ATP-dependent zinc metalloprotease YME1L1	YME1L1	1291	2	5	6	6	6	12.2	12.2	12.2	79.844	0	24.984	1045600000	22	0.662454	0.88172	0.461633	0.482522	26.9588	24.5326	26.4659	26.3928	26.502
0.120678	0.195271	V9HWD6;P31946;B5BU24;Q4VY20;Q4VY19;A0A0J9YWE8;Q59EQ2;A0A0J9YWZ2	V9HWD6;P31946;B5BU24	14-3-3 protein beta/alpha;14-3-3 protein beta/alpha, N-terminally processed	YWHAB	2220	2	5	9	3	3	39.4	21.5	21.5	28.082	0	140.82	8239200000	36	0.757395	0.921264	0.195271	0.33835	29.0893	27.9733	28.9634	28.3953	29.3459
0.499037	-0.558508	V9HW98;P62258;G9K389;G9K388;B7ZA86;B4DJF2;I3L3T1;B4DJB0;K7EM20;K7EIT4;I3L0W5;B3KT37	V9HW98;P62258;G9K389;G9K388;B7ZA86	14-3-3 protein epsilon	YWHAE	2334	2	5	16	13	13	61.6	51.8	51.8	29.174	0	109.83	15141000000	75	0.31693	0.672632	-0.558508	-1.19801	29.9545	29.1759	29.8392	29.5613	28.6347
0.657796	-0.792746	P61981;B4DE78;B3KNB4;B4DHC4	P61981;B4DE78;B3KNB4;B4DHC4	14-3-3 protein gamma;14-3-3 protein gamma, N-terminally processed	YWHAG	2325	2	5	10	6	5	42.1	29.1	25.5	28.302	0	60.176	5602800000	38	0.219889	0.606811	-0.792746	-1.54573	29.0309	28.1499	28.7946	28.381	27.3504
0.800768	-0.395664	P27348;B4DMT8;B4DY04;Q53S41;E9PG15;Q53RR5;Q3YBA8	P27348;B4DMT8;B4DY04;Q53S41;E9PG15	14-3-3 protein theta	YWHAQ	2199	2	5	11	6	6	50.2	35.9	35.9	27.764	0	116.2	3141700000	29	0.158209	0.597829	-0.395664	-1.87028	28.0546	27.5993	28.0174	27.3658	27.6238
0.370993	-0.246722	D0PNI1;P63104;E7EX29;B0AZS6;B7Z2E6;H0YB80;E7ESK7;E5RIR4;E9PD24;E7EVZ2;Q2F831;E5RGE1;Q6LD62	D0PNI1;P63104;E7EX29;B0AZS6;B7Z2E6;H0YB80;E7ESK7	14-3-3 protein zeta/delta	YWHAZ	1724	2	5	18	18	12	72.7	72.7	55.5	27.745	0	187.38	49665000000	126	0.425605	0.765822	-0.246722	-0.91959	31.5752	30.8722	31.3479	31.0478	30.989
0.0606781	-0.0666771	E7ERS3;B4DTK7;Q86VM9;H3BRH3;B3KRL4;H3BRN6;Q86YU5;H3BP01	E7ERS3;B4DTK7;Q86VM9	Zinc finger CCCH domain-containing protein 18	ZC3H18	1581	2	5	7	7	7	8.7	8.7	8.7	108.94	0	13.471	913630000	21	0.869605	0.958859	-0.0666771	-0.178638	25.5184	26.2197	26.0597	26.2061	25.5258
0.142716	-0.201717	A0A7P0T8C6;A8K9U6;Q7Z2W4;A0A514C937;C9J6P4;Q05DV5	A0A7P0T8C6;A8K9U6;Q7Z2W4;A0A514C937;C9J6P4;Q05DV5	Zinc finger CCCH-type antiviral protein 1	ZC3HAV1	1095	2	5	7	7	7	13.5	13.5	13.5	85.195	0	45.269	1357100000	22	0.71992	0.902073	-0.201717	-0.393995	26.0636	26.2997	26.6952	25.5429	26.7594
1.24681	-0.529947	Q5BKZ1;A0A0A0MRN4;E2QRN4	Q5BKZ1	DBIRD complex subunit ZNF326	ZNF326	2533	2	5	9	9	9	20.4	20.4	20.4	65.653	0	37.315	2537800000	27	0.0566493	0.604541	-0.529947	-3.02244	27.7981	28.0242	27.7215	27.1432	27.4928
0.107245	0.166514	O95218	O95218	Zinc finger Ran-binding domain-containing protein 2	ZRANB2	2076	2	5	3	3	3	9.4	9.4	9.4	37.404	0	5.3788	513290000	11	0.781187	0.92736	0.166514	0.303721	25.261	24.7796	26.224	25.6014	25.5747
0.760479	-0.873927	Q15942;H0Y2Y8;Q96AF9;Q28617;B4DY85;Q9BUS0;B4DQR8;H7C3D3;C9IZ41;C9JJK5;H7C3R3	Q15942;H0Y2Y8;Q96AF9;Q28617;B4DY85;Q9BUS0;B4DQR8	Zyxin	ZYX	2487	2	5	14	14	14	40.7	40.7	40.7	61.277	0	152.09	5004500000	48	0.173588	0.599827	-0.873927	-1.7773	28.5227	27.4831	28.6991	27.4197	27.3023
2.29995	0.395586	A0A1U9X609;Q5STZ8;Q8NE71;Q2L6I2;B4DNU2;Q59F96;H0YGW7;A0A0G2JJB9;F5GYK6;A0PJ72;A0A0G2JIC2	A0A1U9X609;Q5STZ8;Q8NE71;Q2L6I2;B4DNU2;Q59F96;H0YGW7	ATP-binding cassette sub-family F member 1	ABCF1	830	3	5	7	7	7	13	13	13	95.925	0	27.611	1694400000	16	0.00501248	1	0.395586	7.44686	27.6163	27.5724	27.5936	28.0575	27.9219
1.59794	0.292117	O95831;A0A6Q8PFM5;A0A6Q8PG15;A0A7I2PK44;A0A6Q8PFE1;A0A6Q8PFQ8;A0A6Q8PHJ9;A0A6Q8PHC0;A0A6Q8PFS4;A0A6Q8PFA7;A0A7I2RLJ8;A0A6Q8PFW2;E9PMA0;A0A140VK04;Q5RZA0;A0A6Q8PF87;A0A6Q8PHJ4;Q5RZ99;A0A6Q8PFN1	O95831;A0A6Q8PFM5;A0A6Q8PG15;A0A7I2PK44;A0A6Q8PFE1;A0A6Q8PFQ8;A0A6Q8PHJ9;A0A6Q8PHC0;A0A6Q8PFS4;A0A6Q8PFA7;A0A7I2RLJ8;A0A6Q8PFW2	Apoptosis-inducing factor 1, mitochondrial	AIFM1	1041	3	5	19	19	19	40.6	40.6	40.6	66.9	0	133.82	16105000000	108	0.0252381	0.767167	0.292117	4.16158	29.1181	29.1918	29.0179	29.4367	29.3661
2.23038	0.316517	Q9HDC9;H0Y512	Q9HDC9;H0Y512	Adipocyte plasma membrane-associated protein	APMAP	2811	3	5	14	14	14	40.1	40.1	40.1	46.48	0	169.86	26767000000	83	0.00588329	0.861714	0.316517	7.04257	30.0293	30.1109	30.0506	30.4231	30.3371
2.28069	0.793668	Q6DD88;F5H6I7;B4DXC4;F5GWF8	Q6DD88;F5H6I7;B4DXC4	Atlastin-3	ATL3	2574	3	5	11	11	11	25.3	25.3	25.3	60.541	0	94.176	5888800000	62	0.00523978	0.964364	0.793668	7.33286	27.4331	27.5466	27.607	28.2073	28.4379
1.56333	0.55923	A0A8I5KT86;A0A8I5KSQ4;A0A3B3ITX4;O75964;A0A8I5KSW3;A0A3B3IRW3;Q7Z4Y8	A0A8I5KT86;A0A8I5KSQ4;A0A3B3ITX4;O75964;A0A8I5KSW3	ATP synthase subunit g, mitochondrial	ATP5L	985	3	5	7	7	7	73.3	73.3	73.3	8.2786	0	50.516	7305100000	36	0.0273316	0.703636	0.55923	4.03752	28.5413	28.8412	28.5726	29.2967	29.1252
1.32803	1.42842	C9JMA6;P35520	C9JMA6;P35520	Cystathionine beta-synthase	CBS	1690	3	5	1	1	1	7.9	7.9	7.9	19.087	0	18.565	179940000	16	0.0469857	0.638022	1.42842	3.2641	24.9342	23.923	24.7463	25.7274	26.1983
[truncated: 41 more rows]

## Sheet: C vs NP-Ab
=-LOG(@P-@value)	Difference	Protein IDs	Majority protein IDs	Protein names	Gene names	id	Symbol type	Symbol size	Peptides	Razor + unique peptides	Unique peptides	Sequence coverage [%]	Unique + razor sequence coverage [%]	Unique sequence coverage [%]	Mol. weight [kDa]	Q-value	Score	Intensity	MS/MS count	Student's T-test p-value NP-Ab_C	Student's T-test q-value NP-Ab_C	Student's T-test Difference NP-Ab_C	Student's T-test Test statistic NP-Ab_C	LFQ intensity NP-Ab1	LFQ intensity NP-Ab2	LFQ intensity NP-Ab3	LFQ intensity C1	LFQ intensity C2	LFQ intensity C3
[truncated: 1,397 more rows]
